# Supplementary material for: Identification of Key Genes and Regulatory Pathways in Multiple Sclerosis Brain Samples: A Meta-Analysis of Micro-Array Datasets
Source: Int J Mol Sci. 2023 May 27;24(11):9361. doi: 10.3390/ijms24119361 (PMC10253947; doi:10.3390/ijms24119361)
Supplement: Supplementary file 1 [file ijms-24-09361-s001.zip]

Archive with 6 entries (6 files):
- ijms-2351706-supplementary figures.pdf
- Table S1 - DEGs identified using the combined dataset.csv
- Table S2 - DEGs obtained from the analysis of GSE32915.csv
- Table S3 - DEGs obtained from the analysis of GSE38010.csv
- Table S4 - DEGs obtained from the analysis of GSE108000.csv
- Table S5 - Novel DEGs identified in the merged dataset.xlsx
