# Supplementary material for: Identification of Key Genes and Regulatory Pathways in Multiple Sclerosis Brain Samples: A Meta-Analysis of Micro-Array Datasets
Source: Int J Mol Sci. 2023 May 27;24(11):9361. doi: 10.3390/ijms24119361 (PMC10253947; doi:10.3390/ijms24119361)
Supplement: Supplementary file 1 [file ijms-24-09361-s001.zip › Table S1 - DEGs identified using the combined dataset.csv]

	Gene	Stat	Pval	FDR	AveFC	propDataset
1	AAK1	4.06138529559883	2.43911924739434e-05	0.000319260600087992	0.539250099577586	1
2	AAMP	4.24691216540555	1.08368438793777e-05	0.00017184494336131	-0.521983742042466	1
3	AATK	3.52547486596788	0.000211362144074895	0.00170015901389267	-0.680356288963645	1
4	ABCA2	4.70947641238138	1.24176976039346e-06	3.28949178979145e-05	-0.639816475547467	1
5	ABCD3	3.52871999162425	0.000208787354783916	0.00168429978774526	-0.809394560816073	1
6	ABCG1	3.01116945992084	0.00130121785085407	0.00715715819072172	-0.735437729061606	1
7	ACAD8	2.53917879664447	0.00555565110888928	0.0222577658904482	-0.566314326166615	1
8	ACADM	3.88575855849863	5.10054271208805e-05	0.000561492763276938	0.601414123669771	1
9	ACO2	3.51851818630918	0.000216982035123429	0.00173184908882031	-0.633018844210492	1
10	ACTN1	2.47543131471696	0.00665376779356559	0.0256543255850378	0.993871153952422	1
11	ACTR1A	2.22406379595278	0.0130720761504969	0.0431507939462937	-0.525341873164823	1
12	ADA	3.86237733715766	5.61444747005821e-05	0.0006049398663722	-0.926188078579046	1
13	ADAM15	3.810167724228	6.94362725420119e-05	0.000711371259256134	-0.510645543592311	1
14	ADAMTS14	4.50939116305603	3.25069688734572e-06	6.94732270667348e-05	-0.534782373601309	1
15	ADARB2	2.84494968714042	0.00222092192514214	0.0109349949132843	-1.3092785603841	1
16	ADARB2-AS1	2.2423635309547	0.0124689433984476	0.0415477157385737	-0.816140102416004	1
17	ADAT1	3.04840225658575	0.00115030870623398	0.00648765214743562	-0.509317787903999	1
18	ADCY9	3.38067158452974	0.000361544561212074	0.00260584526546244	0.756145822576196	1
19	ADGRE5	4.99811663857764	2.89464825544432e-07	1.11293741327116e-05	-0.634397086576991	1
20	ADGRL3	4.08431698944347	2.2103325311873e-05	0.000296524804915866	0.992438990063917	1
21	ADIPOR1	2.60604287681711	0.00457974974459627	0.0191716949846436	-0.502686614460702	1
22	ADORA1	6.68709112873316	1.13825065991476e-11	6.88399656356162e-09	-0.932701908130753	1
23	ADSS1	5.6188225179509	9.61316144854037e-09	9.58769067889039e-07	-1.19178579373002	1
24	AEBP2	5.10466804150768	1.65687848667603e-07	7.30968433308982e-06	0.656411367217674	1
25	AFG3L1P	4.01202347156437	3.01002564182481e-05	0.000375055944628443	-0.760244721376336	1
26	AFMID	3.36246214071404	0.000386253591410573	0.00274313306752083	-0.898046936225137	1
27	AGA	3.2978521373119	0.000487137124250256	0.00327631302759437	-0.567743676342416	1
28	AGAP1	3.01770048509651	0.00127350251385996	0.00703063397046518	-0.923570967155903	1
29	AGPAT4	3.2530477704065	0.00057087150580171	0.00371839218598948	-0.737559272482985	1
30	AGPAT4-IT1	4.19839437185866	1.34407094530422e-05	0.000200818999497503	-1.35756298471861	1
31	AGRN	6.47474156087419	4.74871784583583e-11	1.84709295143528e-08	-0.524830039722546	1
32	AGT	2.50268615886417	0.00616273932228344	0.0241440339606263	-0.500522147552096	1
33	AGTRAP	3.41119776117448	0.000323390811269235	0.00237663839856024	-0.778572852741569	1
34	AHCTF1	2.29276384462131	0.0109308023069931	0.0376722295869247	0.804818496883407	1
35	AHCY	4.65686429039854	1.60530963801933e-06	3.96032942199738e-05	-0.66344540435258	1
36	AHNAK2	4.20938083877149	1.28035725124506e-05	0.000194158398502646	0.596887165186475	1
37	AIF1L	2.89192180308735	0.00191446616805242	0.00970878127553399	-0.92762156825573	1
38	AKAP13	2.60085148122646	0.00464963517467626	0.019401721885055	0.550396677311989	1
39	AKAP6	3.1259341362292	0.000886206215496196	0.00529500272843068	0.736174592755344	1
40	ALG10B	3.94854586973198	3.93136756859609e-05	0.000460824994052715	0.927977857161611	1
41	ALKBH8	4.87592336237113	5.41503261080995e-07	1.75036054115073e-05	0.531855640706211	1
42	AMIGO2	4.70196472078092	1.28835013916135e-06	3.37830008389591e-05	0.775024757245168	1
43	AMPH	2.17003722083563	0.0150020131851037	0.0481392800376667	0.568646210950736	1
44	ANAPC5	2.95158792767261	0.00158072260580484	0.00834069730370186	-0.591812900558225	1
45	ANGPT1	2.9214199338475	0.00174219911492915	0.00901386803241523	0.705396612136124	1
46	ANKRD12	4.18098321546264	1.45125645717133e-05	0.000213687212602299	0.883781058991867	1
47	ANKRD16	4.12348293348382	1.86593061269522e-05	0.000259175030256022	-0.598108072069625	1
48	ANKRD36B	2.49889476218244	0.00622906505170812	0.0243425854281253	0.56721017112197	1
49	ANKRD36BP2	3.48405018001756	0.000246943440435189	0.00191734471255023	0.51906639250533	1
50	ANKRD49	4.22952326236595	1.17093531440272e-05	0.000182181922450204	0.660694812128246	1
51	ANKRD50	4.34351025023433	7.0111965888163e-06	0.000122567270404341	0.837286709672123	1
52	ANP32A-IT1	3.47771135560381	0.000252857090355589	0.00195295915609707	-1.05709607861627	1
53	ANP32E	4.02628522184925	2.83324747189545e-05	0.000358580962576442	0.657368758951177	1
54	ANXA2P1	3.77203000425501	8.09623893709185e-05	0.000802134171850103	0.531686958727306	1
55	AP1S2	3.16329506183901	0.000779970695613042	0.00478669946220528	0.60936278047881	1
56	AP3S1	5.14463464809726	1.340209725794e-07	6.35727938629683e-06	0.563372120492502	1
57	APBA2	4.43994568084172	4.49907932184926e-06	8.83968006434597e-05	-0.520880666561685	1
58	APBB1	6.53034661635967	3.28088281191509e-11	1.4447026993297e-08	-0.718340954939661	1
59	APC	3.6363051854671	0.000138288318026172	0.00122388045737384	0.958731391613491	1
60	APLP1	5.62527688338509	9.26053272597831e-09	9.27563574072454e-07	-0.773359849721139	1
61	APOC1	4.37802972578556	5.98785098243606e-06	0.000109175364240697	0.705266859720354	1
62	APPL1	4.67235295568783	1.48884342738815e-06	3.7645317343862e-05	0.629015121912909	1
63	ARAF	4.49132563842279	3.53906169132178e-06	7.40391496349073e-05	-0.549305800702593	1
64	ARF4	2.71392791906487	0.00332453159751416	0.0149725817103021	-0.690588637907307	1
65	ARHGAP1	5.37604317519746	3.80702705876515e-08	2.52515173984069e-06	-0.740334691505155	1
66	ARHGAP12	2.31227398351645	0.0103812947278095	0.0361717910357746	0.55951496703436	1
67	ARHGAP5	3.94341955554759	4.01639721868985e-05	0.000468673391448918	0.521217809253672	1
68	ARHGAP6	4.17985022745058	1.45850575223657e-05	0.000214348912126556	0.729279774422701	1
69	ARHGDIA	5.58580706532055	1.1630868657976e-08	1.09119858476878e-06	-0.744090701558421	1
70	ARHGEF16	4.66055818050883	1.57676501048602e-06	3.91473849092794e-05	-0.800733582902569	1
71	ARHGEF3	3.19740968066728	0.000693339146224312	0.00434276677256656	0.949087250365951	1
72	ARHGEF37	2.98592591282493	0.00141360564732923	0.00762615085468551	-0.845977270513504	1
73	ARID4A	4.60166231017462	2.09566175520906e-06	4.90065671774238e-05	0.677899107121301	1
74	ARIH2	2.1558594914064	0.0155473192044076	0.0494539097168413	-0.620012806475256	1
75	ARIH2OS	2.81631978139276	0.00242886441469261	0.0116924170194092	-0.519746490320097	1
76	ARL14EP	4.27152920819001	9.70685468182988e-06	0.000157861651095126	0.773987570502712	1
77	ARL4A	5.03613263878329	2.37515727829015e-07	9.72481062469046e-06	0.896019728584168	1
78	ARL5B	4.41110089908207	5.14231882105861e-06	9.7491012709883e-05	0.836225912117472	1
79	ARL6IP1	2.5842079081617	0.00488014691818154	0.0201153070958179	0.511685080633545	1
80	ARMCX3	4.21747139057761	1.23528576790528e-05	0.000189043273779497	0.631822048002901	1
81	ARMT1	2.22966975099767	0.0128846877351739	0.042640788763966	0.697977310770504	1
82	ARRDC2	3.60150480040725	0.00015819028982241	0.00136129977281542	-0.81446276663078	1
83	ASB16-AS1	3.43502537604107	0.000296249171834905	0.00221527176298719	-0.609505991668647	1
84	ASCC3	4.58106025662241	2.31312256763469e-06	5.30296528140527e-05	0.700081504420839	1
85	ASMTL	4.59035336993634	2.21248111485166e-06	5.10226129035653e-05	-0.695541693142061	1
86	ASNSD1	4.0616825050643	2.43601540738e-05	0.000319033263621967	0.523728738973096	1
87	ASPA	3.63294677106822	0.000140101418666682	0.00123523253087263	-1.50862823896052	1
88	ASPHD1	5.43676935844545	2.71276472877847e-08	1.96653504102836e-06	-0.787725758812877	1
89	ASXL3	3.43319345855125	0.00029825815305304	0.00222815261714208	0.766989004060102	1
90	ATAD2	2.8061983030754	0.00250649156510598	0.0119747185560785	0.578635646735018	1
91	ATE1	2.53922759098156	0.00555487627042097	0.0222577658904482	0.622414246170929	1
92	ATF1	4.71142608091071	1.22994661268284e-06	3.2797635850158e-05	0.709777101056332	1
93	ATP1A1	2.7856328151165	0.00267116746469453	0.0125964247910772	-0.518371598778092	1
94	ATP2B1	2.9178131135252	0.00176247773410857	0.00910015605279334	0.805718563999256	1
95	ATP5F1E	4.03874517000082	2.68689533717326e-05	0.000345301560456771	0.576128989777112	1
96	ATP6V0A1	4.70615096298777	1.26218806408465e-06	3.32471162975255e-05	-1.29836559674841	1
97	ATP6V0C	4.69460756758355	1.33559511280373e-06	3.46513225560182e-05	-0.673447038560099	1
98	ATP6V0E2	5.27071895566989	6.79452051850212e-08	3.95437705388535e-06	-0.501695347971546	1
99	ATP6V1D	3.26927128449094	0.000539124343232017	0.00354924793296158	0.523306491598614	1
100	ATP8A2	2.70407662549122	0.00342472461448407	0.0153291567036496	0.570470879566413	1
101	ATR	2.35606449935351	0.00923485521372799	0.0329899052468979	0.514315864159701	1
102	ATRX	5.07669148744475	1.92031859620207e-07	8.17817434273064e-06	1.41828837815452	1
103	AZGP1	2.54973782669862	0.00539019771459763	0.0217377629623777	-0.985817788225149	1
104	AZI2	4.51053796927038	3.2331712681505e-06	6.92897065058149e-05	0.873069387029563	1
105	AZIN2	5.20227495590902	9.84318378108653e-08	5.10489384628883e-06	-1.01334179366416	1
106	B4GALT5	2.41660998855987	0.00783289624601062	0.0291390883453574	0.695218612017221	1
107	BAALC	3.30609141210465	0.000473036088024666	0.00320084552691205	1.10924711469228	1
108	BAIAP2	5.00128409203671	2.84748603217633e-07	1.10389749200882e-05	0.686953364082616	1
109	BAZ1A	3.84881145104712	5.93461598041772e-05	0.000630456655413634	0.52126269935379	1
110	BBC3	3.05570227605323	0.00112267045561295	0.00636098157152103	0.630441759686765	1
111	BBS10	2.67625211093671	0.0037225308955409	0.0163270862695233	0.587414328532746	1
112	BBS12	2.96713397152353	0.00150294975249421	0.0080210019034324	0.623969071515833	1
113	BBS7	3.50781470629561	0.000225901808780838	0.00178654571783368	1.08920098134797	1
114	BCAN	4.9558673263439	3.60041708152793e-07	1.31208680521028e-05	-0.657368059215998	1
115	BCAR1	5.57867578195685	1.21178241715672e-08	1.1134085847088e-06	-0.754132483813068	1
116	BCAS1	2.48934666360731	0.00639890551479742	0.0248771708986077	-0.762063326598974	1
117	BCL2L1	4.69779997941841	1.31489389113265e-06	3.42871437220713e-05	-0.678621391504078	1
118	BCL6	4.28808451576741	9.01102624430648e-06	0.000149572781287073	0.695579255825352	1
119	BCLAF1	3.8085288950155	6.98980062599475e-05	0.000715159872904276	0.947711005498517	1
120	BIN1	3.94463043191251	3.99615712220608e-05	0.000467246066723675	-0.641609381420053	1
121	BIRC3	2.84266623022113	0.00223689471946194	0.0109927666798911	0.702199552658503	1
122	BMT2	4.85394360626859	6.05150835082264e-07	1.90851489042566e-05	1.02807086425009	1
123	BOD1L1	5.14780920995052	1.31773171864792e-07	6.27616792853169e-06	0.782659530500858	1
124	BOK	4.37001976626197	6.21176451573186e-06	0.000111601355094804	-0.856610760067102	1
125	BRAF	3.75078369706867	8.81413626743553e-05	0.000857432627072175	0.989193052491187	1
126	BRAP	4.16949527417713	1.5263747280059e-05	0.000222224163457279	0.519208515642213	1
127	BRF1	4.07332011354099	2.31738258911797e-05	0.000307464894058187	-0.82946552438901	1
128	BRICD5	4.12833714037711	1.82698050347122e-05	0.000254707712007236	-0.558873641181593	1
129	BSDC1	3.95363667282661	3.84861316822991e-05	0.00045294470055547	-0.54104593866257	1
130	BTBD16	3.09760363823734	0.000975460835892991	0.00569590107906529	-0.599071917712568	1
131	C12orf4	3.99743694963574	3.20160194101948e-05	0.000394087479427809	0.689355369853774	1
132	C12orf76	2.93923365567912	0.0016451246326078	0.00860317326431206	-0.72103260943617	1
133	C16orf87	2.5601965710564	0.00523064862359954	0.0212079356458593	0.582755415429168	1
134	C19orf48	3.10273897993792	0.000958693352148306	0.00562160438503446	-0.55530902180238	1
135	C1orf122	4.53038358898309	2.94383446691199e-06	6.43891366342943e-05	-0.634586556573041	1
136	C1orf158	2.7617265858444	0.00287483025668185	0.0133599950706123	-0.63610063876646	1
137	C2CD5	2.38418681362887	0.00855845533134612	0.0312138194284975	0.964662207145687	1
138	C3orf14	2.17549840195994	0.0147963938692076	0.0476104012297763	0.569484203623896	1
139	C4orf3	4.48335028160511	3.67400815656806e-06	7.61492028046051e-05	-0.788620893387208	1
140	C5orf58	3.07424564363013	0.0010551779542845	0.00605799338181836	-0.933444987373551	1
141	C6orf62	6.32195765635705	1.29135080443405e-10	3.96546645708973e-08	0.619659421956534	1
142	C7orf26	7.43470306827669	5.24015563496364e-14	1.79227096030058e-10	-0.572344968385276	1
143	C7orf61	2.64523455607847	0.00408171540812026	0.0175012078255945	-0.506743324931943	1
144	C8orf34	3.59264940901797	0.000163666429291744	0.00139750709668628	0.515162986250952	1
145	CA13	2.95267390601779	0.00157517281668213	0.00832363527963353	0.52656065683373	1
146	CA14	3.72256629154762	9.86040541820239e-05	0.000935936378541741	-1.45475461117134	1
147	CABCOCO1	2.22616294307218	0.0130016345611692	0.0429668857814452	0.514213849260667	1
148	CABP1	4.21961034450566	1.2236246098002e-05	0.000187966969762131	1.13034717518614	1
149	CACNG2	3.5877190833037	0.000166791704608836	0.00141806368020438	0.616820196589137	1
150	CACNG3	2.65343627299356	0.00398384071109528	0.0171889211528086	0.943308301816642	1
151	CACNG8	2.80332271376644	0.00252895156595502	0.0120524140588643	0.564626546905896	1
152	CACYBP	2.41148730588591	0.00794380245170539	0.0294546185269192	0.518926887201348	1
153	CADPS2	4.75395690063776	9.97367891796718e-07	2.77432322511941e-05	0.774763303643389	1
154	CAMSAP2	4.45785570908257	4.13917965986717e-06	8.35641651401212e-05	0.542747303334272	1
155	CAMSAP3	3.27093946616179	0.000535954261088679	0.00353236389304931	0.510710137450883	1
156	CAPN3	4.21949961598888	1.22422570073888e-05	0.000187966969762131	-1.01941122943006	1
157	CAPN7	3.61816839609005	0.000148347666797979	0.00129377348569926	0.596011331088116	1
158	CARMIL2	3.65266100930513	0.000129768379282113	0.00116323668787021	0.514162995038157	1
159	CARNS1	4.54446067865555	2.75380434908373e-06	6.08601192224584e-05	-1.96092391584727	1
160	CASKIN1	5.13132565754258	1.43854318279083e-07	6.64834699173071e-06	1.27401143343225	1
161	CASP1	2.80056980425648	0.00255062366870493	0.0121482561592318	0.562964550375109	1
162	CASP3	5.53130282124224	1.58930517088237e-08	1.38984254641334e-06	0.571498281578296	1
163	CASP7	3.38055798271065	0.000361694052499503	0.0026060717438249	0.597447663534883	1
164	CASTOR3	3.87100472441142	5.41938455601747e-05	0.000588541632239813	-0.909020783674305	1
165	CBX4	5.43952974598927	2.67106948389826e-08	1.96648011404472e-06	-0.82565176339976	1
166	CC2D1A	5.97096290172078	1.17928687923228e-09	2.03852684220419e-07	-0.767092751229701	1
167	CCDC112	2.94402177712888	0.00161988601166668	0.00850121424337241	0.660399052027879	1
168	CCDC114	3.31360894495634	0.000460501096056735	0.00313969458947475	-0.769451553462483	1
169	CCDC117	3.21089074595169	0.000661621165047634	0.00419134493753574	0.610688231733807	1
170	CCDC124	5.2141333672633	9.23392846359584e-08	4.88665357105215e-06	-0.643337835995857	1
171	CCDC130	5.18648506847839	1.07150098504196e-07	5.40101295656789e-06	-0.755820209680127	1
172	CCDC59	3.78755971750606	7.60670635512508e-05	0.000766092296719832	0.841551363235143	1
173	CCDC84	3.06106750209143	0.00110274683073162	0.00626940451537505	-0.53556257464242	1
174	CCDC85B	6.15736527277895	3.6982559361069e-10	8.37960165406434e-08	-0.59905121104397	1
175	CCDC91	3.10865858539176	0.000939693775360005	0.00553662543028321	-0.806221492539466	1
176	CCKBR	2.27357123976391	0.0114958891543727	0.0390355101243636	0.618484188375852	1
177	CCL4	3.19698702557923	0.000694355863756725	0.00434796811063978	-0.596776101483862	1
178	CCNL2	5.69248575362517	6.26015241397225e-09	6.9571160493945e-07	-0.8654890169276	1
179	CCPG1	4.39582626765174	5.51760857655767e-06	0.000102832528888962	0.559053498366046	1
180	CCRL2	4.06860126003558	2.36481030553416e-05	0.00031180758706529	0.608491712800936	1
181	CCT6A	3.33147551501431	0.0004319344959869	0.00299119176542152	0.568947184675519	1
182	CCT8	3.71318560635176	0.000102333336409846	0.000962230219634567	0.649843719199735	1
183	CD22	5.50676689712072	1.82741844154866e-08	1.5123507655625e-06	-1.16590432335113	1
184	CD24	3.10044485063358	0.000966150968319189	0.00565680664792605	-0.613418395014576	1
185	CD300LB	3.31518198897899	0.000457917397995646	0.00313030938325202	-0.5787505696267	1
186	CD55	2.63051378787643	0.00426279556157542	0.0181343643485321	-0.77151470943433	1
187	CD82	6.68217437441265	1.17711326973841e-11	6.88399656356162e-09	-0.82329057077136	1
188	CDC20	3.89065997860875	4.99859700506986e-05	0.000552616091446331	-0.500340308166923	1
189	CDC42BPB	4.06290368432847	2.42330155289405e-05	0.000317724784502479	-0.586377657308046	1
190	CDC42EP1	5.90730368742508	1.73876171623355e-09	2.73407016349572e-07	-1.08274491946452	1
191	CDC42EP2	3.53868239786156	0.00020106467972515	0.00163904599152622	-0.644323790232514	1
192	CDC7	2.84550545323605	0.00221705001055735	0.0109213785639727	0.945275373389067	1
193	CDC73	4.74926491532728	1.02078681799053e-06	2.8320421025457e-05	0.593004412301074	1
194	CDH12	3.32305988249723	0.000445178994826948	0.00306748963131719	0.623080648707949	1
195	CDH2	3.55593163391768	0.000188321009874549	0.00155686706640178	0.667449605712718	1
196	CDK14	3.11274034826055	0.000926795080233337	0.00547339312752753	1.25833613025307	1
197	CDK18	7.56454962008275	1.946053739034e-14	1.13542505403939e-10	-1.58967217897463	1
198	CDK5RAP3	4.86807443071676	5.63454447512219e-07	1.79643441202735e-05	-0.560255956795372	1
199	CDKN1C	2.67437760328129	0.00374340499011465	0.0163940041532849	-1.38645688103754	1
200	CDR2	2.23155947368562	0.0128220463192681	0.0425020114051626	0.787774032584369	1
201	CDR2L	4.18130302943406	1.44921637047475e-05	0.000213521538220579	-0.948845924769866	1
202	CEBPG	3.86509227975353	5.55236034234292e-05	0.000599911970692588	0.644430449904817	1
203	CEBPZ	6.33246128295751	1.2064042255431e-10	3.80473808320606e-08	1.07658404242907	1
204	CENPB	4.32801930367123	7.52281427638992e-06	0.000129093705575285	-0.606406251327777	1
205	CENPC	3.3878774955271	0.000352178581526699	0.00255570389790737	0.623559444601302	1
206	CENPT	2.7791078569886	0.00272542114867393	0.0128134324673151	0.545302381709286	1
207	CEP126	3.95644533519871	3.80366430734803e-05	0.000448106600731389	1.11014602570876	1
208	CEP350	4.95059279645176	3.69938838393754e-07	1.32305093207518e-05	0.715070571837145	1
209	CEP57	2.82778085698482	0.00234359401148722	0.0113923759716911	0.69890652700878	1
210	CEP83	3.53331958472303	0.00020518803699092	0.00165985386734631	0.663767259857451	1
211	CEP85L	2.95189849910102	0.00157913364309911	0.00833608255205771	0.601848801486407	1
212	CERCAM	5.91586452928816	1.65068429959737e-09	2.6206578356465e-07	-1.51354046887162	1
213	CERS6	3.99533733877176	3.23010999386091e-05	0.000396342308289832	0.95766854927878	1
214	CERT1	2.95796441718409	0.0015483893451926	0.00822588448397561	0.805227369002279	1
215	CES4A	3.8874228746957	5.06570817961498e-05	0.000558448264033323	-0.584925321162896	1
216	CFAP36	4.0065788496762	3.08022828516894e-05	0.000381765096756627	0.938705722650711	1
217	CFL1	5.18880649628585	1.05823091687951e-07	5.34566951041861e-06	-0.67136462370038	1
218	CHADL	2.68792370938609	0.0035948910578868	0.0159047521344004	-1.10307772116276	1
219	CHD1	4.4070323141059	5.23982793400494e-06	9.90981396465213e-05	0.842323800390285	1
220	CHD9	5.43248102872848	2.77879319079867e-08	2.00158874959443e-06	0.749090923853887	1
221	CHI3L1	3.3089524752486	0.000468228657646915	0.00317660477097782	0.996616791409939	1
222	CHI3L2	3.72446432804335	9.78651924860563e-05	0.000931095744899952	0.574156939700655	1
223	CHL1	4.1037400817022	2.03262084100914e-05	0.000278224663856137	1.21278602884622	1
224	CHN2	3.43816377972894	0.000292836674679681	0.00219326775150013	-0.731578815534366	1
225	CHORDC1	3.2199425405173	0.000641081465723079	0.00409132239068546	1.01303846252976	1
226	CHRM3	2.31591585938008	0.0102814316130511	0.0358935005213741	0.603900057174357	1
227	CHST15	3.86723273139184	5.50386827681459e-05	0.000595775871262982	0.652590671900032	1
228	CHSY3	2.36901145810541	0.00891785044748547	0.0321603928267395	0.690374607711421	1
229	CIAO1	3.70139547093046	0.000107208492823054	0.000996825420519692	-0.580284332207424	1
230	CIR1	4.14592455480695	1.69222630640521e-05	0.000240307629874447	0.53711562875776	1
231	CIRBP	6.16410268482982	3.54419679005763e-10	8.27784366711599e-08	-0.889047439199551	1
232	CITED4	4.01940513242359	2.91726343921744e-05	0.000365661752113757	-0.672515969896792	1
233	CLASRP	3.21475037526695	0.000652790011009229	0.00415343873416941	-0.550368783548689	1
234	CLCN2	5.25269597501641	7.49444208117222e-08	4.20613840547117e-06	-0.56916195899522	1
235	CLCN4	2.49901291403845	0.00622698862800629	0.0243425854281253	-0.609787330780229	1
236	CLDN12	4.03238057883956	2.76073373354454e-05	0.000351226186094053	0.993622481877357	1
237	CLDN15	5.9920647176931	1.0359671724211e-09	1.87421719922199e-07	-0.642952612670705	1
238	CLIC2	4.32252842445754	7.7125601484557e-06	0.000131575825105745	0.711878135574504	1
239	CLIC4	2.6502898746642	0.00402113681111546	0.0173018604162634	-0.830521814034099	1
240	CLIP1	3.5962106517614	0.000161443181730921	0.00138165052263889	0.690351081731722	1
241	CLMN	4.24671962966519	1.08461565503132e-05	0.00017184494336131	-0.955333492822442	1
242	CLN3	4.22002899505954	1.2213544974484e-05	0.00018777319671575	-0.543877580070617	1
243	CLOCK	4.39334744668353	5.58092615060122e-06	0.000103453260129254	0.933379303628496	1
244	CLTA	3.6772229017012	0.000117893495091452	0.0010764469438358	-0.635521202599633	1
245	CMTM5	4.83089404257648	6.79606639162984e-07	2.0924353225311e-05	-1.64750686712188	1
246	CNDP1	2.65229629461445	0.00399731760436562	0.0172343244505237	-1.59360726787638	1
247	CNGB1	3.38996523829741	0.000349507434167884	0.00254225267057037	0.554574230640828	1
248	CNNM1	3.11873627345687	0.000908142261309284	0.00538980772956093	0.902412590029387	1
249	CNNM3	3.49379343340756	0.000238104665044075	0.00186472707140894	-0.503154472785223	1
250	CNOT4	6.88751581754424	2.83875310889968e-12	2.28451103639658e-09	0.643750316498319	1
251	CNTN2	3.16967251617893	0.000763054165430339	0.00469376861170618	-1.02265803910325	1
252	COG3	4.04185171920526	2.65153821448387e-05	0.000341321560119275	-0.548469659911063	1
253	COL11A2	3.72378685862433	9.81283165608413e-05	0.00093283855474416	-0.635493296267524	1
254	COL20A1	2.97160473710681	0.00148123904134135	0.0079250703225182	-0.516525527201437	1
255	COL3A1	2.24157786926838	0.0124943338082405	0.0416142380567203	-0.556580967102799	1
256	COL8A1	4.61339139435605	1.98075652355607e-06	4.68357606350066e-05	0.670955393307621	1
257	COL9A3	5.43736467817437	2.70371950287999e-08	1.96653504102836e-06	-1.19350013755011	1
258	COMMD8	4.76261234622057	9.55513699397863e-07	2.69973107948515e-05	0.806073110673519	1
259	COPB1	4.49530027656559	3.47359197431519e-06	7.33635199063962e-05	0.554477613686974	1
260	COPE	3.92254335494157	4.38095602113836e-05	0.000498016325481379	-0.658892866262457	1
261	CP	4.17236793370543	1.50725165507572e-05	0.00022012665285455	0.767620919620087	1
262	CPAMD8	4.02779866341796	2.81507621194795e-05	0.000356861752495607	-1.06484910737069	1
263	CPNE1	3.9470566807146	3.95589157554617e-05	0.000463234308028582	-0.566739286650274	1
264	CPNE2	3.30695570856539	0.000471579016546814	0.00319272205360522	-0.633741633821658	1
265	CPNE8	3.55315528197998	0.000190319853245275	0.00157060987801918	1.20267706515593	1
266	CRIM1-DT	3.04931836423255	0.00114680640223691	0.00647102703467237	0.576623904651612	1
267	CRNKL1	4.7109954696988	1.23254858319522e-06	3.2797635850158e-05	0.683907428134862	1
268	CRTAP	3.84410945458739	6.04954995501391e-05	0.000638554485979713	-0.589639024839377	1
269	CRTC2	4.7109638269084	1.23273999319694e-06	3.2797635850158e-05	-0.658962234729916	1
270	CSF1	4.90400987996321	4.69498816537399e-07	1.58112025690473e-05	-0.567624989725899	1
271	CSNK1A1	3.08284167587598	0.00102517103362861	0.00592213900564964	-0.529424590881074	1
272	CTNNA1	3.24726939249036	0.000582590226872177	0.00378100409197521	-1.04408829470282	1
273	CTNNAL1	5.365198901668	4.04300318120918e-08	2.6273680148484e-06	1.00688642083861	1
274	CTR9	3.04707098590477	0.00115541565434361	0.00650859052403358	0.538741463767693	1
275	CTSF	4.3769075361209	6.018750451602e-06	0.000109402099728792	-0.525071446562032	1
276	CTSV	2.52290354171093	0.00581951609688646	0.0230900827387175	-0.619042877151154	1
277	CTXN3	2.6840478854378	0.00363683437254194	0.0160537999974246	0.520927495924026	1
278	CUL2	4.83210906715468	6.75471032353138e-07	2.08244953144749e-05	0.6280842953183	1
279	CUTA	5.26327407318594	7.07561889623733e-08	4.06726093104401e-06	-0.591315661057076	1
280	CWC22	6.51778032226502	3.56776941526216e-11	1.51390186569797e-08	1.16885695141104	1
281	CWC27	5.89944767951408	1.82360201879969e-09	2.77104481571504e-07	1.08477681047416	1
282	CYB5D2	3.77569232198299	7.97819268684663e-05	0.000794008788595423	-0.651009820761799	1
283	CYB5R2	2.25410359624576	0.0120948257455581	0.0405558970186546	-1.20985623267532	1
284	CYBRD1	3.01600362647938	0.00128065098297379	0.00705900629207426	-0.767681420907697	1
285	CYP11A1	4.08172102564779	2.23517183119529e-05	0.000298955359968059	-0.961209975284383	1
286	CYP26B1	2.54386665740199	0.00548164636419338	0.0220304223949621	0.510567794478088	1
287	CYTH1	3.77136082963587	8.11798502296916e-05	0.000803467067286066	-0.959915796521043	1
288	CYTIP	2.84416457953123	0.00222640206047633	0.0109527342511376	0.708437883739418	1
289	DAAM1	5.82902699676131	2.78757423303099e-09	3.82231570673734e-07	1.07172848332208	1
290	DAAM2	2.72878997940053	0.00317835870543397	0.0144452844142976	-1.17815914649397	1
291	DAB2	3.31502080434638	0.000458181521976106	0.00313119776277551	0.65630580787449	1
292	DACT3	4.6596822583038	1.58348935505143e-06	3.92308647220704e-05	-0.61672944415249	1
293	DAO	4.95374794323447	3.63987470358529e-07	1.31497516768225e-05	-1.0222835073251	1
294	DAPK2	3.97939364900009	3.45456293435849e-05	0.000415718205091118	-0.831713165703186	1
295	DBF4	4.74021197247125	1.06747373224502e-06	2.9313707282528e-05	0.852591226001953	1
296	DBF4B	6.38305996483111	8.67919467280274e-11	3.06901583748289e-08	-0.521642940722802	1
297	DBIL5P2	5.33794935645589	4.70018529499722e-08	2.96467363282825e-06	-0.598156359068862	1
298	DBNL	5.40580874077614	3.2258306453217e-08	2.24094945149366e-06	-0.68495615972988	1
299	DBP	4.15998462308128	1.59134510656485e-05	0.000229677254774338	-0.567652736660637	1
300	DCAF16	4.18372989024643	1.43382406736652e-05	0.00021192264777834	-0.662016534975146	1
301	DCAF6	3.98977417423898	3.30681159399938e-05	0.000402788982154267	0.878044054941601	1
302	DCP2	4.5407842616513	2.80226791354237e-06	6.17557399114749e-05	0.737111853074258	1
303	DCTN5	2.75321130264766	0.00295068966827583	0.013609327169609	0.661019564953349	1
304	DCUN1D1	3.71807874195068	0.000100371851842047	0.000948755884280965	0.502575291246815	1
305	DDN	3.94054297631446	4.06486918497197e-05	0.000472091067250861	0.531241529708641	1
306	DDR2	5.25262222984399	7.4974444111578e-08	4.20613840547117e-06	0.530847742592795	1
307	DDX51	5.02367032723149	2.53466126406892e-07	1.02260604872394e-05	-0.560583690488484	1
308	DENND2D	3.30952918704197	0.000467265109849648	0.00317375818791358	0.735194498645948	1
309	DENND5B	3.27312736912025	0.000531822677080579	0.00351328375143142	0.671870078385943	1
310	DFFA	3.6783724636334	0.000117363506352825	0.00107333672220792	-0.632344567286245	1
311	DGCR2	3.57075829443553	0.000177974625059666	0.00149147852878247	-0.554615121458565	1
312	DGKQ	3.51922808191504	0.000216402224903475	0.00172899524984502	-0.601793123492487	1
313	DHCR7	3.58709912540884	0.000167188617349242	0.00142092059420852	-1.21099407572339	1
314	DHX38	3.60107645176151	0.000158451181999495	0.00136254004624326	-0.538143488805647	1
315	DIAPH2	5.197534462983	1.00974554407103e-07	5.16785997972144e-06	1.06207596107599	1
316	DIPK1C	2.31664736559803	0.0102614744719215	0.0358345490387109	-0.543262138749814	1
317	DLK1	2.77882695287666	0.00272777898630858	0.0128219347396716	-1.31663518527151	1
318	DLL1	2.63627795228825	0.00419105198975984	0.0178747754636358	-0.629996444939315	1
319	DMPK	5.52072689408099	1.68800074985021e-08	1.41199145161305e-06	-0.663480335685931	1
320	DMTF1	3.82271884938025	6.59941220566736e-05	0.00068482473123995	0.558798351729306	1
321	DMTN	2.81085207701851	0.00247052482660423	0.011834381856176	0.614463620402058	1
322	DMXL1	2.52987113833692	0.00570522124993754	0.0227487533796416	0.728478563650365	1
323	DMXL2	2.361119607685	0.0091099265793185	0.0326887248628744	0.834281542235025	1
324	DNAJB14	2.88540227796093	0.00195456900587236	0.00988342940385892	1.04326462959743	1
325	DNAJB2	6.56072362591293	2.67736425924258e-11	1.24968654164406e-08	-0.539992749410395	1
326	DNAJB4	4.33797495525051	7.1900768213617e-06	0.000124482205383486	0.713049393373528	1
327	DNAJC14	2.5347526798115	0.00562633701766626	0.0225034195918244	-0.834026628468912	1
328	DNAJC21	4.76348850997262	9.51372250283663e-07	2.69455407489322e-05	0.96126636395061	1
329	DNAJC3	3.15844018478949	0.000793079279662183	0.00485415269571362	0.602981333810343	1
330	DNM1	4.2227595637905	1.20664611979409e-05	0.000186393087713254	0.776941523135172	1
331	DNTTIP2	5.74199588719434	4.67835476693327e-09	5.51431533084286e-07	1.0200177160254	1
332	DOCK11	4.5769734206409	2.35875685675448e-06	5.38636668521878e-05	0.784005692978348	1
333	DOCK7	4.0113185497032	3.01902872215748e-05	0.000375377443413386	0.585216912575246	1
334	DOHH	5.52352603199619	1.66131517944891e-08	1.39970302014363e-06	-0.85808648946811	1
335	DOK6	2.15987873062166	0.015391029355122	0.0490577738927899	1.66946753909817	1
336	DRD4	3.42577272709227	0.000306526560552138	0.00227607918236264	-0.531019548660965	1
337	DRG2	5.71119845040963	5.60916676774733e-09	6.38569434271645e-07	-0.723998651519849	1
338	DRP2	2.25278545852492	0.0121363397507547	0.0406834095235728	0.930633863468531	1
339	DSCAML1	5.25949227618189	7.222684820431e-08	4.1012899839226e-06	-0.581804905096847	1
340	DSE	4.01000450364894	3.03587948696062e-05	0.00037706948092968	0.517939409858883	1
341	DTNBP1	5.17261324341852	1.15421253627091e-07	5.65903617048117e-06	0.516991815310984	1
342	DTX3	5.3993789636011	3.34359910424202e-08	2.29825959719626e-06	-0.56426156506055	1
343	DUS3L	3.88087814137791	5.20399917682545e-05	0.000572341813330596	-0.764527768047838	1
344	DYNLT3	4.59764298714084	2.1364868449674e-06	4.96626792707661e-05	1.13006415119771	1
345	DYSF	4.16982352193052	1.52417799634425e-05	0.000222042859417492	-1.04393614462132	1
346	DZIP1	2.25876305593372	0.011949063875368	0.0401421120949098	0.611309245776761	1
347	DZIP3	2.89747184593845	0.00188091750502582	0.0095719260209971	0.715672413369803	1
348	EBAG9	6.54020546712842	3.07171862252239e-11	1.37861094639284e-08	0.518583807782027	1
349	ECM2	3.49155605549966	0.000240107843705644	0.00187538047403023	0.679509642488883	1
350	EEA1	4.45905019921205	4.11618202912704e-06	8.3344455470119e-05	0.529169468788746	1
351	EFCAB14	4.02132644789768	2.89356690469211e-05	0.000364268270428862	-0.514905380230705	1
352	EFHD1	3.72072566444284	9.9325571064735e-05	0.000941535409223715	-0.676170795536243	1
353	EFNB2	4.11760165479112	1.91417839021292e-05	0.000264337841838988	0.758587789289331	1
354	EFS	3.44341075269979	0.000287213074799154	0.00216016072821871	-1.4686823854303	1
355	EHBP1	4.67564457137607	1.46515876339342e-06	3.71269003475305e-05	0.908717889374636	1
356	EIF2AK3	5.87695656984303	2.08938891473333e-09	3.08621256278775e-07	0.550470248183175	1
357	EIF3M	5.35478599617965	4.28288680572487e-08	2.7611605600002e-06	0.606901572079708	1
358	EIF4A1	4.39372162849134	5.57132401259653e-06	0.000103357360736071	-0.69118298293151	1
359	EIF4G1	3.34392524614258	0.000413009958817394	0.00288242416832546	-0.504758181949378	1
360	EIF5B	4.45628770315917	4.16955510512516e-06	8.39595142738662e-05	0.979355059562468	1
361	ELOVL1	3.35046972964562	0.000403373131623155	0.00283211505249984	-1.56773121267369	1
362	ELP6	3.71243871681728	0.000102635886625141	0.000964298036255051	-0.635977535411028	1
363	EMC8	2.80442646042063	0.00252030924491504	0.012021045811941	-0.527871151892141	1
364	EML2	4.51534448429211	3.16069612117401e-06	6.81111044099346e-05	-0.529498038592383	1
365	EML3	5.75721438990075	4.27566397961268e-09	5.19715864355212e-07	-0.612610663183107	1
366	ENAH	4.9200914321914	4.32518965478416e-07	1.4822507512974e-05	0.553191884413564	1
367	ENKUR	2.80640817622207	0.00250485941891934	0.011971822469535	0.5160925782831	1
368	ENOSF1	2.83344445613054	0.00230246549578062	0.0112416191925791	-1.16967885142615	1
369	ENPP7	2.78595204630827	0.00266853832326202	0.0125891140869798	-0.603712400046698	1
370	ENTPD1	3.19952975182115	0.00068825989495497	0.00432224722729384	-0.802821138803412	1
371	EPB41L4B	3.92902921743503	4.26447387411334e-05	0.000487864172912045	-0.806510075433774	1
372	EPC2	4.38233947056495	5.87058364912341e-06	0.000107625829696184	0.622440558646223	1
373	EPHB1	3.47730366959299	0.000253241913887027	0.00195506443476528	0.673564462367531	1
374	EPHB6	2.41359142121491	0.00789808227736266	0.0293138429053896	0.929326297566907	1
375	EPHX4	2.36643970103837	0.0089800498350852	0.0323570176086488	0.999704770495076	1
376	EPN2	4.15672292400488	1.61422570563528e-05	0.000232118296476379	-1.0494780657132	1
377	ERBIN	4.08657603777289	2.18893025475147e-05	0.000294269897957315	0.582734849345896	1
378	ERCC5	3.30688458717975	0.000471698759140921	0.00319272205360522	0.631835143939598	1
379	ERCC6L2	3.93150487674882	4.22078917787261e-05	0.000484200744744985	0.570908956936292	1
380	ERF	2.91557141983414	0.00177518918358134	0.0091435367835845	-0.575081308966214	1
381	ESF1	6.20250616330241	2.77855038893884e-10	7.2228195436179e-08	1.29341584706731	1
382	EXOC7	3.19178100671777	0.000706992471121145	0.00440935069241723	-0.557714534798467	1
383	EXPH5	2.87042727894099	0.00204958736544831	0.0102845129939438	0.56269095149479	1
384	FA2H	3.90657901150005	4.68060211880871e-05	0.00052429048278558	-1.32191058842753	1
385	FAAH	4.39551943298761	5.52540882795263e-06	0.000102832528888962	-0.87567094188249	1
386	FABP7	3.04241744136299	0.00117343092451907	0.00659098217001833	0.677325602364192	1
387	FAHD2A	4.49359904333707	3.50147139714719e-06	7.36856081754924e-05	-0.937983491688316	1
388	FAM102B	2.66706647520979	0.00382582678309535	0.0166736032612286	0.722633130819923	1
389	FAM131C	4.72196569663528	1.16788042277936e-06	3.16562059312714e-05	-0.707074643583498	1
390	FAM169A	3.3211846507351	0.000448181065567504	0.00308089829402486	0.771631745247404	1
391	FAM171B	3.6200386577765	0.000147279502356607	0.00128771283681108	1.07030783599547	1
392	FAM172A	5.24284266721516	7.90606815908197e-08	4.33201296674522e-06	0.582225214844639	1
393	FAM178B	4.42825397484635	4.74994994721308e-06	9.21482392918195e-05	-0.688643870570305	1
394	FAM199X	5.0990797365637	1.70654381681985e-07	7.4863382701018e-06	0.765972248239389	1
395	FAM204A	4.35758878709955	6.57515791338319e-06	0.000116870552461947	0.545227077701301	1
396	FAM222A	3.97882791877754	3.46279212659599e-05	0.000416161887136954	-1.06951511249208	1
397	FAM92A	2.24452724090638	0.012399249118249	0.0413686455928083	0.977273515016226	1
398	FANK1	3.58095895572966	0.00017116771729102	0.00144946015462185	0.563717534392226	1
399	FBLN1	2.8348148017208	0.00229261290067561	0.0112099308351074	-0.771195526193007	1
400	FBXL14	2.84540197836133	0.00221777043615952	0.0109217823251932	-0.584311034328874	1
401	FBXL17	2.53707817980503	0.00558909939907159	0.0223774921556927	0.544872890120841	1
402	FBXL2	2.55474792968296	0.00531323607361311	0.0214756327478321	0.671587633184176	1
403	FBXO22	2.47909227963784	0.00658586118479399	0.0254471570083977	0.597985452031996	1
404	FBXO30	3.91400727910807	4.53884485067396e-05	0.000512470058660033	0.583945486052235	1
405	FBXO33	3.64227446488825	0.000135119857190906	0.00120084814437218	0.963698911720424	1
406	FBXW4	3.20508600641798	0.000675110641024167	0.0042571554013029	-0.527298011012089	1
407	FCHO1	6.12365657414774	4.57259500429491e-10	9.97338525329296e-08	-0.883866740286955	1
408	FEM1B	3.65106670724996	0.000130576696492881	0.00116848118970508	0.52614893061107	1
409	FGD4	5.0234920379492	2.53701646332659e-07	1.02260604872394e-05	0.564839582669363	1
410	FGF1	2.31773180903758	0.010231950573111	0.0357655525239199	-0.762262799577121	1
411	FGF7P3	2.8643943676184	0.00208903740239608	0.0104353499351712	0.597684694909098	1
412	FHIT	3.79518640674734	7.3766283657699e-05	0.000748177978271786	-0.910496955324051	1
413	FIS1	2.26304567670832	0.011816436863845	0.039811174177626	-0.715641928717314	1
414	FKBP11	2.70265085124826	0.00343944810957975	0.0153714745272639	0.577548031382123	1
415	FKBP1B	2.15063527789565	0.0157524992764169	0.0499635536984258	0.805774151937745	1
416	FLNB	4.06967747354954	2.35391328981523e-05	0.000310897726981934	-0.57798591520549	1
417	FMN2	3.95674824919959	3.79884634272967e-05	0.000447765030033459	0.639596581569018	1
418	FNBP1	3.27925979170031	0.000520398868131394	0.00345422889205076	-0.59641056067902	1
419	FNBP1L	3.73532106177855	9.37379235697825e-05	0.000898421215717283	0.881829381017005	1
420	FOS	3.05184146568184	0.00113721095328236	0.00642776198297498	-0.756899304551732	1
421	FPR3	4.70725921885725	1.25534781469371e-06	3.31417503385993e-05	0.722258374733383	1
422	FRA10AC1	3.1554044568725	0.000801378753795597	0.00489852733265627	0.77666948873197	1
423	FRMD6	3.55869806130108	0.000186348843277031	0.00154603956786326	0.604307869594509	1
424	FRY	2.5075429945851	0.00607868951648003	0.023894973207952	0.603604365388836	1
425	FSCN1	5.99572316475815	1.01290939217314e-09	1.86136058224699e-07	-0.581427385374548	1
426	FSTL5	2.94298530076839	0.00162531926118266	0.00851823510385828	1.45300131949179	1
427	FTCD	3.7999349510816	7.23670371041855e-05	0.000736546843409281	-0.612194205379339	1
428	FUNDC1	2.51637318255452	0.00592847812487027	0.023438729879421	0.724258626469757	1
429	FUS	3.7082445586766	0.000104350523300244	0.000977260237873631	-0.602806735824934	1
430	FUZ	4.77854927403172	8.82822482646614e-07	2.54676280593408e-05	-0.634194652685826	1
431	FXN	2.41377582615737	0.00789408640759461	0.0293083341680628	-0.604385816936438	1
432	FXYD4	4.41917733508693	4.95386626900626e-06	9.50767524556481e-05	-0.624654246477746	1
433	FZD3	2.27538300990002	0.0114414818419705	0.038896038343468	0.606387580481821	1
434	G6PC3	3.5451788646663	0.000196173374376527	0.00160754712471889	-0.631604437659814	1
435	GAB3	4.01448317906646	2.97880960215821e-05	0.000372159842051223	0.506924574702629	1
436	GABRA1	2.4045866064548	0.00809538465125904	0.0298901705367238	0.639752328651509	1
437	GABRB1	3.27385722974919	0.000530450992833959	0.00350698732882689	1.20087961999687	1
438	GABRG2	2.78350263661249	0.00268877127007837	0.0126691992531979	0.713076543396078	1
439	GAL3ST1	3.7726676622868	8.07556805275632e-05	0.000801648690834653	-1.20244895480064	1
440	GALNT1	4.96712298566237	3.39767477632495e-07	1.25268458025074e-05	0.661454958003229	1
441	GALNT15	2.2509384603954	0.0121947176786088	0.0408285289976462	-0.691896292921328	1
442	GALNT17	3.64154340722721	0.000135504209270286	0.00120380557135513	0.612476253724993	1
443	GALNT6	4.16169584307464	1.57946459039027e-05	0.00022852786491338	-1.40533556388112	1
444	GAMT	5.19948076947545	9.99230006022574e-08	5.12687993992698e-06	-0.647940550335909	1
445	GANAB	3.10192860020592	0.000961321625664823	0.00563338041813565	-0.576143111820714	1
446	GATAD1	3.83871670302722	6.18395152750735e-05	0.000650391112254035	-0.88680146244897	1
447	GBP2	4.52197888555962	3.06320860302638e-06	6.63780523467313e-05	1.1275432580661	1
448	GCC2	4.77217835559097	9.11220029380625e-07	2.60613395167709e-05	0.848744482541339	1
449	GCLM	4.44583180617934	4.37762152799e-06	8.66538856829777e-05	-0.697810590491343	1
450	GDE1	2.53378949969029	0.00564182457787149	0.022542184899566	-0.782117996686745	1
451	GGA1	3.81601293315261	6.78126992892226e-05	0.000697186244939153	-0.902419067056755	1
452	GIMAP7	4.36671923404494	6.30633429063529e-06	0.000112606908703019	0.616514785800448	1
453	GJB1	5.74927120101426	4.48144758882217e-09	5.30903674253461e-07	-1.38982181268842	1
454	GJB6	3.02325478335621	0.00125035802459657	0.00692309740878642	0.518965872639851	1
455	GJC2	5.22027791316433	8.93274157820277e-08	4.77053370599762e-06	-0.60235837510531	1
456	GLCE	3.71570360333531	0.000101319507155322	0.000955005920028639	0.589483447386009	1
457	GLS	6.65464121506368	1.41995984439101e-11	7.70674949962727e-09	0.814294927119593	1
458	GLTP	3.05768812341993	0.00111525793123764	0.00632205236804082	-0.903182472493824	1
459	GM2A	3.5387947959999	0.000200979093127814	0.00163904599152622	-0.665190075892475	1
460	GNAQ	4.11437581206783	1.94114249266319e-05	0.000267270699078309	0.534778584129888	1
461	GNG8	6.51020456652818	3.75242657152947e-11	1.53638826888342e-08	-0.987180934777161	1
462	GNL2	5.0175752700388	2.61638513118333e-07	1.0419999350095e-05	0.764042262878675	1
463	GNPDA1	3.71612577388432	0.000101150453655584	0.000953898353686555	0.610780408705661	1
464	GNPTAB	3.12544765114423	0.000887673327749473	0.00530031832769772	1.10579280213693	1
465	GNPTG	3.74516883578249	9.01362503018615e-05	0.000872139224521079	-0.551433325561862	1
466	GNS	2.38896627613252	0.00844792659924751	0.0309218492743473	-0.535218230326483	1
467	GOLIM4	4.40376111811251	5.31950452144797e-06	0.000100037547559672	0.606396894012371	1
468	GORAB	5.00253412082569	2.82907816919439e-07	1.10041710521098e-05	0.782017761322756	1
469	GPAA1	5.92477420215335	1.56363394373529e-09	2.53417284575654e-07	-0.584819634220749	1
470	GPAM	2.38036086607909	0.00864784556520459	0.0314412589855748	0.585241977908037	1
471	GPATCH11	4.52020781902211	3.08894777271771e-06	6.68117359774662e-05	0.552060680003155	1
472	GPBP1L1	2.61748673403863	0.00442899656757079	0.0186982492572299	-0.891720675810438	1
473	GPD1	2.71238075417612	0.00334009058282313	0.0150305066634586	-0.560057627742982	1
474	GPIHBP1	4.06387566210425	2.41322715458422e-05	0.000316759816274952	-1.67790500720155	1
475	GPKOW	3.49829697305925	0.000234119718591886	0.0018384542370449	-0.614138525330529	1
476	GPNMB	4.06586126051985	2.39277001356826e-05	0.000314923747238529	1.58022999058685	1
477	GPR107	4.42022493743318	4.92991077053818e-06	9.4929255414868e-05	-0.577062970050257	1
478	GPR19	3.04205632320637	0.00117483962001526	0.00659429176184543	0.659306065452716	1
479	GPR37	2.55382656525064	0.0053273156553049	0.0215213593151299	-1.01449579476995	1
480	GPR62	2.41750185601546	0.00781372714825148	0.0290939582112439	-1.16809457084106	1
481	GPR65	3.40075307834647	0.000336002495179334	0.00245588043610877	0.68762537906971	1
482	GPR88	3.57670996190244	0.000173972931197062	0.00146948254371228	0.991722928640143	1
483	GPRC5B	2.937141180033	0.00165626631640389	0.00864548049479624	-1.28942257040388	1
484	GRAMD1C	2.34948836872942	0.00939961572379356	0.0334300871322606	1.10891362926847	1
485	GREB1L	4.85912577703735	5.89526076771201e-07	1.86934233419651e-05	-0.656297613941864	1
486	GRHPR	4.29911198571352	8.57419068846139e-06	0.000143856550889512	-0.81295880072491	1
487	GRK6	3.38809594796741	0.000351898198091002	0.00255525829092962	0.506411099810542	1
488	GRM1	2.77990961640246	0.00271870150036359	0.0127844158000172	0.855071936206508	1
489	GSE1	4.67933446128169	1.43903810779817e-06	3.66973197628025e-05	0.585960880404971	1
490	GSK3A	4.62681213243381	1.85668531248905e-06	4.44880100850816e-05	-0.569363478743512	1
491	GSK3B	3.14163894649229	0.000840025356809208	0.00507363141232228	0.505486653894013	1
492	GSN	2.26679737698625	0.0117013032226384	0.0395178685017711	-0.732450350616585	1
493	GSTZ1	2.67876528253065	0.0036947086055554	0.0162264037328664	-0.695542864849285	1
494	GTPBP2	4.69643047673023	1.3237364439082e-06	3.44791976874214e-05	-0.677050104968519	1
495	GUCY1B1	2.98625704022717	0.00141207576082531	0.00762318392462205	0.891438609483661	1
496	GXYLT1	3.87729941003336	5.28111727023542e-05	0.000577286720621799	0.530005685656808	1
497	GYS1	2.26167347190267	0.0118587924552389	0.0399250574611028	-0.536481766950924	1
498	HAGHL	6.52480916516128	3.4044084108226e-11	1.47133487947737e-08	-0.669747141106643	1
499	HAPLN2	3.16527862583997	0.000774672544911713	0.00475896495213202	-1.04552261379543	1
500	HARBI1	3.6490746093059	0.000131593332561302	0.00117622565887234	-0.731491136192587	1
501	HCCS	2.57920053287783	0.00495146402355348	0.0203436007583792	0.575468506159583	1
502	HCN2	2.81462785638631	0.00244168738473628	0.0117371988022606	-0.541708898648824	1
503	HDAC11	7.47103615251978	3.9782894604902e-14	1.79227096030058e-10	-1.07696407466292	1
504	HES6	4.32033386190465	7.78966565841182e-06	0.00013250380257727	-0.626402943354506	1
505	HGF	4.95486762078594	3.61897748032871e-07	1.31208680521028e-05	1.14881323156552	1
506	HGSNAT	5.5235937640257	1.66067455434771e-08	1.39970302014363e-06	-0.830508281921353	1
507	HHATL	5.60157162296862	1.06208491523601e-08	1.03711036618318e-06	-1.38203942449259	1
508	HID1	4.4228044459257	4.87139595628845e-06	9.40352678476921e-05	-0.512603060997431	1
509	HIF1A	4.15652994950828	1.61558915535791e-05	0.000232171303619107	0.771172178882387	1
510	HINT3	5.3942456463215	3.44060130408833e-08	2.32744212274822e-06	-1.06961451028806	1
511	HIP1R	5.47761959725528	2.15542817076416e-08	1.68803297480852e-06	-0.941660282009424	1
512	HIPK1	5.36976690951794	3.94192369397086e-08	2.59145394844766e-06	0.626743773732316	1
513	HLA-DMA	2.74446274587981	0.00303050167124797	0.0139005204409562	-0.515239573302837	1
514	HLA-DPA1	2.42736763165635	0.0076044178180268	0.0285141232386101	-0.543912429698112	1
515	HLA-DRA	2.17092880405259	0.0149682772998923	0.0480690028592372	-0.693919475114049	1
516	HLTF	2.50531649488448	0.0061170932052042	0.0240131304850276	0.517358771681318	1
517	HMG20B	3.67836074694235	0.000117368896866681	0.00107333672220792	-0.759317261687933	1
518	HMGB3	4.01943046853186	2.91694976410161e-05	0.000365661752113757	0.66102808034409	1
519	HNRNPA3	3.35085997801707	0.00040280513088652	0.00283067333472737	0.506806333326555	1
520	HOMER1	2.62130594866925	0.00437968066882221	0.0185202006611656	1.52435165223251	1
521	HOMER3	3.48698453211662	0.000244249804836218	0.00190386195156605	-0.643894478499886	1
522	HPD	2.84303574501634	0.00223430292256191	0.0109823423771588	-0.969327111570337	1
523	HPN	4.95956483913867	3.53256320306902e-07	1.29423799110243e-05	-0.879660655366879	1
524	HPR	2.84722500125152	0.00220510896595362	0.0108777918087985	0.558154737314344	1
525	HPS3	2.99324405589314	0.00138014460369977	0.00748369302071216	0.525342643198784	1
526	HSD11B1	4.15006178624464	1.6619277021408e-05	0.000237591807055489	-0.711217449068056	1
527	HSD17B3	2.17691946302622	0.0147432884901551	0.0474933832127198	-0.627167640364789	1
528	HSP90AB1	2.66246944573334	0.00387848057753919	0.0168339184896057	-0.559600719673369	1
529	HSPA13	3.54782625518492	0.000194212178618391	0.00159504812879164	1.0452744564639	1
530	HSPA2	2.94523766255364	0.00161353338941393	0.00847740707837512	-0.852834414335279	1
531	HSPA4	2.82748699848332	0.00234574602310607	0.0114004624504893	0.514522067555218	1
532	HSPA4L	2.74479023189601	0.00302747936689939	0.0138893873529974	1.17971012352817	1
533	HSPH1	2.37828929342616	0.00869658710872788	0.0315508346124216	1.10680574753423	1
534	HTRA1	3.22587730171049	0.000627935917905279	0.00402472680381599	-0.586823393572584	1
535	HYLS1	2.75786527412765	0.0029090085593333	0.013467653592089	0.568968963228148	1
536	ICE1	3.56910545485166	0.000179101114443145	0.00149977101143671	0.672980420610094	1
537	ICOSLG	3.93737581401901	4.11887698343905e-05	0.000475402329572208	-0.963556333797899	1
538	IDH2	3.84670402334698	5.98587224204741e-05	0.000633552319205906	-0.643553438494155	1
539	IER5L	2.43144444605656	0.00751937718406518	0.0282724705528779	0.876895938384424	1
540	IFI16	4.03176007187773	2.76803445496171e-05	0.000351853965740176	0.624654316583346	1
541	IFI30	3.37004954124359	0.000375773353488011	0.00268981723092946	0.887850394889887	1
542	IFI35	3.54769855119442	0.000194306360020337	0.00159504812879164	-0.577021951666543	1
543	IFRD1	3.64400258046784	0.000134215362931035	0.00119462934404443	0.683172276965558	1
544	IFT20	3.26346850161556	0.000550287086967181	0.00361051448851281	0.529216965041717	1
545	IFT57	2.99584464358211	0.00136842915335028	0.00743398500486239	0.852161343245247	1
546	IFT74	3.51582255408818	0.00021919693953849	0.00174475381137424	0.653846929115944	1
547	IFTAP	2.20030775111399	0.013892533863178	0.0452529667838416	0.519029207418645	1
548	IGHM	2.9829405453608	0.00142746723690731	0.00768317121193333	1.40295791421434	1
549	IGIP	3.84726628206343	5.9721564682099e-05	0.000633249375988563	0.67512302365076	1
550	IGSF1	3.64317030493453	0.000134650264433006	0.00119713061765238	-0.776524902486283	1
551	IGSF21	4.41230148344175	5.11387793278212e-06	9.73081920863802e-05	-0.505310588808698	1
552	IGSF8	6.42795778447375	6.46648219666686e-11	2.32176556162787e-08	-0.865895337783504	1
553	IKBIP	4.47897967686866	3.75003365648213e-06	7.74498101548495e-05	0.633403499305803	1
554	IKZF1	3.61350360378856	0.000151043577350307	0.00131384830719399	0.588905046076807	1
555	IL15	3.3815594471499	0.000360378177908464	0.00259984726925123	0.510121084331771	1
556	IL1R1	3.35265702005019	0.000400199127956097	0.00281915099554464	0.608233479094794	1
557	IL33	2.35403128722828	0.0092855239515398	0.033140473769848	0.731852952612502	1
558	ILF3	4.71797340489249	1.19102812022204e-06	3.20232883291957e-05	-0.574177877072573	1
559	ILVBL	3.68562195895578	0.000114072398087437	0.00104853155831611	-0.578880857149702	1
560	INF2	6.74844548495025	7.47187631056417e-12	4.98224712388419e-09	-0.774667656870039	1
561	ING3	3.8145417078274	6.82179469301797e-05	0.000700735231274883	0.534301909308219	1
562	INPP1	3.6011521207358	0.000158405065401757	0.00136254004624326	-0.87582431421622	1
563	INPP5F	3.10181257931813	0.000961698452747219	0.00563356387806591	0.769762590366893	1
564	INTS8	3.60806326702953	0.000154245636366284	0.00133608501119327	0.733328850419978	1
565	IPMK	5.9310122390796	1.50536383909157e-09	2.45679589347685e-07	0.595500378933521	1
566	IPO13	5.15359365673508	1.2777067766791e-07	6.11189636257703e-06	-0.736444514210264	1
567	IPO5	4.55967689144061	2.56161931074991e-06	5.73183810875181e-05	0.970106356453778	1
568	IRS1	2.36637459167228	0.00898162946168149	0.0323577135499726	0.609310064119672	1
569	ITGA6	4.64377098086984	1.71053387567255e-06	4.15444655785173e-05	0.514613609638934	1
570	ITGB1	2.15610619101208	0.0155376870983894	0.0494434880695682	-0.513702435903415	1
571	ITPKA	4.18456851805229	1.42854131709491e-05	0.000211275648025101	0.558142511015848	1
572	ITPR2	5.00994055453471	2.72234254053167e-07	1.07140017219103e-05	1.20442000042824	1
573	ITPRIPL2	4.11577260483206	1.92942305171448e-05	0.000265835606981872	0.753154767112009	1
574	JAKMIP2	4.8459392861731	6.30070258072944e-07	1.96848456263807e-05	0.720649564546781	1
575	JAKMIP3	2.56761050473474	0.00512010723656281	0.0208502988460832	-0.694377834522703	1
576	JCAD	5.11665746983284	1.55498826787198e-07	6.97890696069158e-06	1.2500053051071	1
577	JCHAIN	2.70718074089526	0.00339286514100036	0.0152234074707297	0.826145639074404	1
578	JMJD1C	5.37622235303485	3.80324236855048e-08	2.52515173984069e-06	1.04375426267747	1
579	JMJD8	4.4939241972411	3.4961263588931e-06	7.36856081754924e-05	-0.624360685397877	1
580	JMY	3.53154673945262	0.000206568421347927	0.00166928456281784	0.708027545350845	1
581	JUP	4.7511908715986	1.01111065491252e-06	2.80920243623196e-05	-0.800164616572528	1
582	KCNE4	2.27095997248712	0.0115747005882545	0.0392305440045726	0.657078318016105	1
583	KCNH8	2.56377380943816	0.00517704981952419	0.0210392124057236	-1.23763266359161	1
584	KCNJ10	3.10540073612478	0.000950106943368121	0.00558731761408082	-1.19723331443525	1
585	KCNJ4	2.2113033085855	0.0135074201975836	0.0443307794362547	1.10122965303596	1
586	KCNJ9	5.21243536213214	9.31887588826554e-08	4.90614315197372e-06	-0.692115214654493	1
587	KCNQ2	2.69596850729424	0.00350921509340761	0.0156110267705781	0.785938479044326	1
588	KCTD7	3.90708624805632	4.67079078054747e-05	0.000523568276831973	-0.599292219436516	1
589	KCTD9	4.76074108937697	9.64416829559887e-07	2.7183043439938e-05	0.5694767577236	1
590	KHSRP	3.15560288106017	0.000800833842969646	0.00489647896966874	-0.545519491180223	1
591	KIAA0895	4.4192216212149	4.95285133232957e-06	9.50767524556481e-05	1.09794975498707	1
592	KIAA0930	7.04125984260055	9.52546752578851e-13	9.66545048334141e-10	-1.02873648621015	1
593	KIAA1549L	2.33765128940819	0.00970267248559532	0.0342625163366354	0.582260239039075	1
594	KIAA1755	3.17328426793729	0.000753624345699991	0.00464065566753203	-1.0160403784812	1
595	KIDINS220	3.24917896533446	0.000578693185612319	0.00375884819532989	-1.00595611404831	1
596	KIF13B	3.97197469063679	3.56396472341562e-05	0.000427177302468434	-1.04922215482754	1
597	KIF19	5.01965846584957	2.58817144968963e-07	1.03429358378179e-05	-0.746509962349638	1
598	KIF1C	5.20900201254168	9.49295272248786e-08	4.96741100083905e-06	-0.610454376282052	1
599	KIF21A	4.52308086333916	3.04729711567676e-06	6.60946283324016e-05	0.91989124717622	1
600	KIFC3	4.94003251962023	3.90547714545734e-07	1.3685589432535e-05	-0.60065803421717	1
601	KLF10	2.21926217187147	0.0132344467754603	0.043594286357896	0.521027594831461	1
602	KLHDC10	5.42417289546831	2.91117526232075e-08	2.07137220341591e-06	0.605975385316741	1
603	KLHL22	5.50057839327423	1.89273698764516e-08	1.54449985376443e-06	-0.581416860104136	1
604	KLK6	3.21819385907821	0.000645002988107348	0.00411494739067608	-1.5703701243435	1
605	KMT5B	5.00303923651046	2.82167245196946e-07	1.09936880941675e-05	0.642549092350121	1
606	KMT5C	3.51292772391544	0.000221599009494611	0.00175967257012087	-0.538309618124963	1
607	KPNA3	4.71216503636101	1.22549375453542e-06	3.27612522833307e-05	0.569884636706569	1
608	KRR1	4.05385003315169	2.519076058213e-05	0.000327339627208102	1.04104737512955	1
609	KXD1	4.45516690295537	4.19139772300182e-06	8.42493668178798e-05	-0.627959994632643	1
610	L1CAM	2.84029429811835	0.0022535965481297	0.0110562195165548	0.911054976163202	1
611	L3MBTL1	3.00261783904203	0.00133834161769945	0.00730940609361987	-0.720497736174569	1
612	LAMA4	4.15172828169238	1.64986947827716e-05	0.000236154677241201	0.698655566401557	1
613	LARP6	2.52765994342062	0.00574127544842878	0.022845675433151	-0.707675914999345	1
614	LARP7	4.79122106930047	8.28846772324124e-07	2.4301037653895e-05	0.883430665805906	1
615	LAS1L	2.62518276400809	0.00433012339834909	0.0183672155344731	-0.547167625791137	1
616	LCA5	4.44011884258391	4.49546067697974e-06	8.83968006434597e-05	0.618146243393345	1
617	LDB2	2.29017743291671	0.0110055165362452	0.0378495055884014	0.936279743366131	1
618	LDB3	5.28566711215258	6.26237371784201e-08	3.69068883401507e-06	-1.7990917711953	1
619	LDLRAP1	3.21211344001034	0.000658811680171968	0.00418035535395688	-1.33889190858816	1
620	LEMD2	3.38799247004714	0.000352030986005622	0.00255542741878669	-0.766576784947124	1
621	LEO1	5.32297265703248	5.10425473757808e-08	3.12659047416266e-06	0.823164215163227	1
622	LGALS3BP	4.98056861407577	3.16988596412728e-07	1.19513406511797e-05	-1.24630759620616	1
623	LGI3	6.49497522050916	4.1523539502749e-11	1.64250231341552e-08	-0.953781967458731	1
624	LGR4	3.82415931713217	6.56095243466108e-05	0.000682340887355371	0.723274142131602	1
625	LGR5	3.47707667631443	0.000253456414249311	0.00195607334515557	-0.726727429235909	1
626	LHPP	4.7940363713664	8.17293094458242e-07	2.41358281288365e-05	-1.15135298613	1
627	LINC00597	3.60925429496638	0.000153539237260611	0.00133208130824838	0.562685924364515	1
628	LINC00622	2.31885333393893	0.0102014950905299	0.0356873457982389	1.2902839618912	1
629	LINC01000	5.32852952471339	4.95055519742115e-08	3.07276747865465e-06	-1.45213886754952	1
630	LINC01089	5.1287154564999	1.45862944467995e-07	6.68791630254238e-06	-0.83878740633658	1
631	LINC01106	3.45450823846129	0.000275648686210188	0.00208866527232901	0.717740885244347	1
632	LIPA	3.04803897804498	0.00115170024048542	0.00649393095251237	-0.633628870676271	1
633	LIPE	6.04179994084957	7.62021836103011e-10	1.54036567620799e-07	-1.08256699718154	1
634	LLGL1	2.37968451182844	0.00866373293647554	0.0314625648701024	-0.746274290544648	1
635	LLGL2	4.54185759046818	2.78803524458526e-06	6.15001574084411e-05	-0.698595563158242	1
636	LMBRD2	3.1369929057111	0.000853451286387405	0.00513743774096189	0.754395482863962	1
637	LMF1	4.32128202158186	7.75626252544842e-06	0.000132031841589289	-0.594254892035523	1
638	LMF2	4.35391029813443	6.68652225457957e-06	0.000118489032936506	-0.681195204093007	1
639	LMO3	2.42444433966285	0.00766591669633945	0.028703218973074	1.24019498669861	1
640	LNX2	3.59732879421152	0.000160750988461123	0.00137724176531045	0.611965618846837	1
641	LOC100130370	7.27985195915269	1.67093348877544e-13	3.24968714675344e-10	-0.62246541700766	1
642	LOC202181	3.74008475381897	9.19791081904054e-05	0.000885564532569176	0.553794655994849	1
643	LOC284933	4.09292125653361	2.12986204385701e-05	0.00028811754435908	-0.666008993742353	1
644	LONP1	6.64223769291265	1.54478091775092e-11	8.09319743574795e-09	-0.611658318428457	1
645	LPAR4	3.48442348032319	0.000246599232178768	0.00191582319593478	0.672477106560115	1
646	LPCAT1	3.65277247630259	0.000129712040930128	0.00116323668787021	0.514058550519247	1
647	LPL	3.46265953770654	0.000267432360060145	0.0020423221266635	0.785327068774557	1
648	LRAT	3.24554766905891	0.000586124683352909	0.00380182819902451	0.50252139352841	1
649	LRATD1	2.22488160189371	0.0130445937105006	0.0430783540421201	0.858157489789892	1
650	LRCH2	4.65086940158129	1.65269303495612e-06	4.04303459641573e-05	0.752373186925714	1
651	LRCH3	2.72279776051336	0.00323658354325432	0.0146556823307081	-0.509895161894198	1
652	LRIF1	4.36743573073781	6.2856885734988e-06	0.000112496472337665	0.870318751173788	1
653	LRP10	2.9623858755683	0.00152632475183878	0.00812160671646456	-0.707819570981704	1
654	LRP12	3.73584746523932	9.35420263848601e-05	0.00089801884482512	0.84140310351798	1
655	LRP1B	3.5366860244982	0.000202590521261835	0.00164464217988441	1.21602657894208	1
656	LRPPRC	3.05613763615171	0.00112104154469201	0.00635329469888835	-0.586302234479619	1
657	LRRC41	3.17831122490001	0.00074067823420104	0.00458027255691146	-0.626726454659696	1
658	LRRC8B	4.7035273931658	1.27852385003513e-06	3.35923869811e-05	0.730826923240751	1
659	LRRCC1	2.60762017582747	0.00455870299909148	0.0191007200346135	0.5065243141597	1
660	LRRK2	3.37506169399101	0.000368995723912632	0.00265054546157988	1.06788214891846	1
661	LSM2	3.29383755549201	0.000494147981131796	0.00331391539760168	-0.583630511032217	1
662	LSMEM2	4.50986630612172	3.24342469930029e-06	6.9381343384299e-05	-0.526500846954965	1
663	LSS	3.38862030591504	0.000351226031626474	0.00255196548135076	-0.645752901091402	1
664	LTBP3	5.14418003963964	1.34345881630375e-07	6.3580849420816e-06	-0.82890352570144	1
665	LTN1	4.99464795307862	2.94715947285803e-07	1.12738215366243e-05	0.64627509171556	1
666	LUC7L3	3.57457303522375	0.000175399941545519	0.00147832569006476	0.661053783371827	1
667	LY96	3.24431338605033	0.00058867067578585	0.00381516140835606	0.679404004291904	1
668	LYRM9	2.49056984303278	0.00637692130248582	0.0248040982262357	-0.572922024758351	1
669	LZTFL1	2.76204036906297	0.00287206878520006	0.0133583245577281	0.952853716354484	1
670	LZTS3	3.14828916918491	0.000821145718405715	0.00498019404501312	0.874574614282207	1
671	MAD2L2	3.83871546587764	6.18398268099967e-05	0.000650391112254035	-0.755485153621486	1
672	MAFB	3.15144451316629	0.000812325140362006	0.00494163052895996	0.869638617321836	1
673	MAG	4.88458616959487	5.18231540658033e-07	1.69767976548081e-05	-1.74785878724837	1
674	MAGED1	2.91686342436456	0.00176785276968599	0.00912185450783368	-0.53796321636091	1
675	MAL	2.74701768692917	0.00300699455940287	0.0138116982931203	-1.03842395454012	1
676	MAMSTR	3.8529760439374	5.8345405582034e-05	0.000621197570927695	-0.719074511927953	1
677	MAN1C1	4.27698383924779	9.47212747885542e-06	0.000154912761809059	0.747357062916564	1
678	MAN2A2	3.61138740072019	0.000152281656639324	0.0013221537584258	-1.01657448511565	1
679	MAN2B1	3.25359463645663	0.000569773806932727	0.00371227836577219	-0.521689822291957	1
680	MAN2C1	5.5347910396687	1.55799809357861e-08	1.37209658520519e-06	-0.613898946959857	1
681	MAOA	2.33411618817995	0.0097948194351546	0.0345200084532827	0.578489300121015	1
682	MAOB	2.5937326532999	0.00474701401404757	0.019710460059346	0.551842752074542	1
683	MAP3K10	4.27899449532956	9.38697526902069e-06	0.000154059935884954	-0.524001412973658	1
684	MAP3K11	4.02230992559118	2.88150784212438e-05	0.000363113553021051	-0.53580743437082	1
685	MAP3K4	3.96472234725767	3.67407131477703e-05	0.000436557587529902	0.643077196909187	1
686	MAP3K5	3.47381898489403	0.000256553531080656	0.00197475142096317	0.61795265799225	1
687	MAP3K7	4.22707483177454	1.18374474898784e-05	0.000183319409103372	0.689520283821229	1
688	MAP4K3	4.69513582843994	1.33214813768956e-06	3.46513225560182e-05	0.902356547336222	1
689	MAP7D1	6.71152233109197	9.63021551524884e-12	6.24305471374659e-09	-0.738104596620372	1
690	MAP7D2	2.25338842996626	0.0121173342020423	0.040625534493214	0.795255817348821	1
691	MAPK6	2.270725641363	0.0115817958920284	0.0392472705863452	0.647437562156105	1
692	MAPK8IP1	7.40959520827691	6.33427499242827e-14	1.84579025895811e-10	-1.27118974707096	1
693	MAPKBP1	4.72519912032892	1.14944991234795e-06	3.11928628539261e-05	-0.52825279347256	1
694	MAPRE2	2.96299925585756	0.00152328652798261	0.00811469093587267	-0.569658322482071	1
695	MARCKSL1	3.90754639275479	4.66190713180798e-05	0.000522823587900696	-0.937664417064613	1
696	MATN1-AS1	4.62198913262339	1.90038964673621e-06	4.52035061675675e-05	-0.997864803705392	1
697	MAU2	7.22926531205071	2.4280695623218e-13	4.04759196039044e-10	-0.937844593070269	1
698	MBP	4.00870085919539	3.05268483724885e-05	0.000378955099636775	-1.45413589607595	1
699	MCM5	2.33465608415043	0.00978069708473939	0.0344847108865645	-0.58102060360621	1
700	MCM6	3.65483097750288	0.000128675733816231	0.00115590233864634	0.566932052817981	1
701	MCM7	3.38923522398481	0.000350439297584706	0.00254783561589778	-0.658563987088696	1
702	MED24	5.76803973509778	4.00994497011237e-09	5.03140299529476e-07	-0.532432898399602	1
703	MED7	4.24076131580448	1.11381461304306e-05	0.000175399496890681	0.593678798348131	1
704	MEFV	3.42107967855078	0.000311865278184416	0.00231277615207203	-0.518368016626743	1
705	MEIS1	2.46536946651947	0.00684360180980908	0.0262173307677814	-0.790760754703178	1
706	MEIS2	4.27940634207926	9.36962357621307e-06	0.00015388337439948	0.732671144455673	1
707	MERTK	4.1557787529906	1.62090711568098e-05	0.000232649017624617	0.742671759745238	1
708	METTL18	3.77741828073764	7.92312372224053e-05	0.00078974038321894	0.696914986682359	1
709	MFSD4A	2.59170909407169	0.00477502438724041	0.0197833337740843	0.909035774588526	1
710	MFSD6	2.36524148456594	0.00900915892063732	0.0324368637596164	-0.954167969321331	1
711	MGRN1	6.35055219252077	1.07271701577326e-10	3.53249912535262e-08	-0.908569916345932	1
712	MIB1	5.26212677493691	7.11992602693131e-08	4.07266749060105e-06	0.519867333038094	1
713	MIB2	7.16372282554136	3.92575375378964e-13	5.38936712387897e-10	-0.634078908268609	1
714	MICAL2	4.23912222378871	1.12197733891547e-05	0.000176446813582273	0.585921851478879	1
715	MICALL1	3.56806691804752	0.000179812334347261	0.00150356870619719	-0.589497200604531	1
716	MICU3	2.27211115280298	0.0115398988321968	0.0391507717612748	1.27111506565141	1
717	MID1IP1	6.21071785427985	2.63715496755307e-10	7.14052973821081e-08	-0.868933938604186	1
718	MINDY1	4.26700447634984	9.90575928887017e-06	0.000160319424607248	-0.653828797603555	1
719	MIR100HG	3.96854327723845	3.6156662971402e-05	0.000431402965453261	0.818961656928812	1
720	MLLT1	5.1261194426987	1.47887502438009e-07	6.7466785990794e-06	-0.574879736692988	1
721	MMAB	4.28339744740009	9.20304774471621e-06	0.000151895847430118	-0.685606024175392	1
722	MMP16	3.525416249748	0.000211408923571709	0.00170015901389267	0.754031927099336	1
723	MMRN2	3.59667123905599	0.000161157714993216	0.00138021972569236	-0.659903017065178	1
724	MMUT	3.45603868713069	0.000274088318660326	0.00208089563464369	0.531377543111881	1
725	MOB1B	3.77192445991827	8.09966515381861e-05	0.000802134171850103	0.807789719805052	1
726	MOCS3	3.66183898313176	0.000125205618488765	0.00113082380971006	-0.564600996129513	1
727	MOG	3.34792245820114	0.00040709894444336	0.00285157964633804	-1.6090346382265	1
728	MORC3	2.92789745768421	0.00170631287183063	0.00886113257738834	0.631031541327557	1
729	MPHOSPH10	5.13516804393047	1.40946015618963e-07	6.58860487307712e-06	0.53160024292907	1
730	MPP2	5.13488785236779	1.41156158905586e-07	6.58860487307712e-06	-0.578612049063094	1
731	MRAS	3.04957754738305	0.00114581731225717	0.0064676810568989	0.523139339547981	1
732	MRPL1	4.81721079603772	7.27894350065053e-07	2.19116476526695e-05	0.94675539611604	1
733	MRPL38	5.37596828333216	3.80861004552199e-08	2.52515173984069e-06	-0.529576762859599	1
734	MRPS16	2.81380860313938	0.00244791842184353	0.0117598847527757	-0.533869398172974	1
735	MS4A14	2.82683824560985	0.00235050336557451	0.0114167250865516	0.664929540426222	1
736	MS4A7	4.01131769938402	3.01903959759588e-05	0.000375377443413386	0.864914718476179	1
737	MSR1	3.73178114847538	9.50653257851236e-05	0.000909649271493733	0.915407090195178	1
738	MSRA	2.4544538705066	0.00705493832197958	0.026824397288752	0.571653127364648	1
739	MTERF1	3.30556276852071	0.000473929354495785	0.00320596036962975	0.581416723103636	1
740	MTG2	5.7521246990969	4.40643766916264e-09	5.30903674253461e-07	-0.626830223668407	1
741	MTIF2	4.90502091306479	4.67086928038189e-07	1.57726186790075e-05	0.706145075119233	1
742	MTMR6	3.99866877305336	3.18498753646936e-05	0.000393079001195779	0.718936988156954	1
743	MTUS1	2.74539688122579	0.00302188789163559	0.0138709527833204	-0.815614366995496	1
744	MTX3	4.2213885138599	1.21401017289335e-05	0.000187260868572274	0.612512733086558	1
745	MVB12A	4.61872444155061	1.93053099065505e-06	4.58339087079426e-05	-0.667502846193362	1
746	MVD	6.92530080276904	2.17525051680297e-12	1.88022209485732e-09	-0.514467361083449	1
747	MVK	5.24680673358201	7.73790463620252e-08	4.28948262232053e-06	-0.863895131834027	1
748	MVP	3.30188977227978	0.00048017901052879	0.00323884906003494	-1.00423753581105	1
749	MYH7B	7.43132552180712	5.37573773335507e-14	1.79227096030058e-10	-1.35369930748567	1
750	MYL9	3.85495715592177	5.78749491719251e-05	0.000617721441489956	-0.682961270159159	1
751	MYO15B	5.52087880733469	1.6865418763532e-08	1.41199145161305e-06	-1.09530699046215	1
752	MYO9A	5.85484777991552	2.38723555364166e-09	3.4390927994376e-07	0.769657468503844	1
753	MYO9B	5.29455248972187	5.96541085743093e-08	3.54251294123977e-06	-0.554364364781104	1
754	MYRF	4.06080201735373	2.44522148403197e-05	0.000319700722657356	-1.35934564575766	1
755	MYRIP	2.74174443238302	0.00305569355210302	0.0139913235469845	0.953987982293234	1
756	MZT2B	4.23580730854301	1.13866005017812e-05	0.000178229699872951	-0.613964621660476	1
757	N4BP2	5.12200683463181	1.51150465483666e-07	6.84961080283067e-06	0.884079890583911	1
758	NAA30	4.33062188829578	7.43444064315997e-06	0.000127765077857193	0.668710748248841	1
759	NAGK	3.04638800967099	0.0011580437023654	0.00652024702673192	-0.502575784006273	1
760	NANOS1	3.33193294807172	0.000431225166001457	0.00298899106746124	0.541440574738754	1
761	NAP1L1	5.24298303430831	7.90005361555137e-08	4.33201296674522e-06	0.791135454105722	1
762	NAPB	2.51946710170687	0.00587663115068632	0.0232731745791137	-0.73056806276231	1
763	NAV2	4.89438655592059	4.93064202313019e-07	1.63221735511791e-05	-0.939134491247544	1
764	NBDY	2.57736393782604	0.00497785339253379	0.0203993943599063	0.630272986311437	1
765	NBN	3.41881669264225	0.000314470405041993	0.00232176852669093	0.766552608503301	1
766	NCKAP1	3.61183004391375	0.000152021906003997	0.00132042078490758	0.885030448094843	1
767	NCKAP5L	5.17713064162761	1.12662220383411e-07	5.54706940782288e-06	-0.542142069680304	1
768	NDE1	3.20354994877499	0.000678722454406251	0.00427300367977693	-0.834602233912682	1
769	NDRG1	4.91170187409639	4.51446313453108e-07	1.52975632674494e-05	-0.799082895389666	1
770	NDRG2	5.08060568030113	1.8811667974463e-07	8.04078218293071e-06	-0.665446076897359	1
771	NDUFB8	2.30185397367764	0.0106717042814906	0.0369629318078698	-0.525699071309747	1
772	NDUFS2	2.20524575802431	0.0137184269185479	0.0448404268102342	-0.63473709500561	1
773	NDUFS7	6.33824010511903	1.16202229006026e-10	3.71496934320909e-08	-0.7641317655142	1
774	NEBL	3.35458457100461	0.000397421263715709	0.00280212007631336	0.680354054912781	1
775	NECTIN3	3.14079868167411	0.000842439033084309	0.00508294781647404	0.774662934680266	1
776	NEK3	2.47486721257391	0.00666428607609053	0.0256779112504211	-0.778430305367782	1
777	NEO1	5.17848289722256	1.11848788810458e-07	5.53178802708329e-06	-0.965995691897093	1
778	NEPRO	4.22889699623877	1.17419913402857e-05	0.000182446467309979	-0.590984445846012	1
779	NEUROD2	2.75457242457798	0.00293844407225064	0.013576996190494	0.531882250849355	1
780	NEXN	4.62255389335794	1.89522145839622e-06	4.51794467783973e-05	0.745140367903121	1
781	NFASC	5.4148123307624	3.06765105434474e-08	2.15641085259932e-06	-0.577210506435207	1
782	NFAT5	3.96066660301691	3.73704125444888e-05	0.000441818990862857	0.880825184526589	1
783	NFATC2IP	3.5980020011992	0.000160335576104866	0.00137519723452236	-0.770750013881659	1
784	NFIB	4.95457581081624	3.6244125431737e-07	1.31208680521028e-05	0.542615077221072	1
785	NFKBIB	5.48449841727533	2.07322098824261e-08	1.65135943425277e-06	-0.564482073241071	1
786	NGRN	3.08951950124434	0.00100240272348876	0.00582666868263527	0.606773291862128	1
787	NIBAN1	3.65897643797084	0.000126612309042701	0.00114176123200872	0.57898217778222	1
788	NID2	2.51078044794503	0.00602322964030189	0.0237286526026967	-0.660798585785215	1
789	NINJ2	2.75285331281999	0.00295391802298627	0.013618758436952	-1.33614124404229	1
790	NKX2-5	4.06821157960389	2.36876772969854e-05	0.000312153028095452	-0.608658311878469	1
791	NLGN1	2.69951700761381	0.00347201031831152	0.0154814246864261	1.19696897995963	1
792	NLGN2	4.88054675759962	5.28960633966452e-07	1.72174104260935e-05	-0.64912627191064	1
793	NLGN4X	3.70447873335817	0.000105912938754386	0.000988718465859948	0.782796291402377	1
794	NMRAL1	2.50123269285921	0.00618809157971892	0.024223026046206	-0.750944486102752	1
795	NNMT	3.10953007951508	0.000936926018819755	0.00552171197656955	0.649120364482611	1
796	NOC2L	5.79367608422377	3.44311067376149e-09	4.39100092372927e-07	-0.77665726389943	1
797	NOL3	4.36309882105337	6.41164915591471e-06	0.000114225242748655	-0.751893319929869	1
798	NOL8	4.43563481614479	4.5900678891576e-06	8.95183252244078e-05	0.752663280274118	1
799	NOP58	4.89314179612167	4.96194262332081e-07	1.63793234714372e-05	0.925827719706605	1
800	NOTCH1	4.4746715811477	3.82644253285922e-06	7.88186370978539e-05	-0.670281965954898	1
801	NPAT	3.9233345973636	4.36658647207714e-05	0.000497109244318714	0.741926998413986	1
802	NPM1	4.52795015911193	2.97793122416768e-06	6.48916516429742e-05	0.528010832464678	1
803	NPR2	5.44917647117177	2.53017921180572e-08	1.8926064886257e-06	1.01054048352667	1
804	NR2F1	2.61934221284273	0.0044049759341553	0.018610305639268	0.818704141211555	1
805	NR2F1-AS1	2.68152568339627	0.00366436442622411	0.0161289969518211	0.535737219883865	1
806	NR3C2	2.97209224340817	0.00147888902322773	0.00791781906978496	0.711613354420205	1
807	NRBP2	4.21887510438259	1.22762113223327e-05	0.000188364378593426	-0.655404184842573	1
808	NRCAM	3.41584580658611	0.000317921199498092	0.00234058200438059	0.990291337163348	1
809	NRIP1	5.5402137740883	1.51051316836127e-08	1.33531652739452e-06	1.17777425737239	1
810	NRXN2	4.1041493468337	2.02902630885861e-05	0.000277895633780178	0.50039607702129	1
811	NSD3	5.57552388820042	1.23393018797824e-08	1.12931226380534e-06	0.638041412985849	1
812	NSL1	4.58488921587962	2.27113604993108e-06	5.22204661411739e-05	0.548903657479391	1
813	NSUN4	3.08577855893914	0.00101509979006108	0.00588727606869916	-0.600906794368431	1
814	NTNG1	3.91236963122085	4.56974396699962e-05	0.000515460051724684	0.514370407866763	1
815	NUCB2	3.86300552616153	5.60002365857266e-05	0.000604222617400688	0.960094624320949	1
816	NUDCD1	2.37171780409289	0.00885280388924849	0.0319913279511451	0.74397589465036	1
817	NUDT14	4.93363988822134	4.03555940880852e-07	1.40990846531098e-05	-0.610214053341221	1
818	NUDT4	4.73446815563388	1.09815124806402e-06	3.0045315155121e-05	1.04595552087548	1
819	NUFIP2	4.34298377628435	7.02802589017402e-06	0.000122756832511436	0.505753505616419	1
820	NUP50	4.39560674264703	5.5231881990948e-06	0.000102832528888962	0.590052111597868	1
821	NUP58	3.39729888788918	0.000340272954089761	0.00248398192134715	1.14528667801528	1
822	OAZ2	5.12687330742276	1.47296805540252e-07	6.74041734842822e-06	-0.86728107102885	1
823	OBI1	3.57592983771407	0.000174492624146197	0.00147227363063049	0.718928271466891	1
824	OGFOD3	5.31313515131157	5.38775293042692e-08	3.24907953204919e-06	-0.522138011401138	1
825	OGT	2.29861316767035	0.0107634575811929	0.037231002375853	-0.522320207993432	1
826	OLIG1	2.63932963771709	0.00415350817423816	0.0177405881717368	-0.78924677424297	1
827	OLIG2	6.94912337900704	1.83781495787195e-12	1.64965098026214e-09	-1.59545698916444	1
828	OLMALINC	3.56533619165279	0.000181695036479717	0.00151605247099165	-0.743119838902559	1
829	OPALIN	2.37550410214165	0.00876249880082207	0.0317348226278066	-1.44527713338162	1
830	OPLAH	4.74158171444688	1.06028047102114e-06	2.92492028755217e-05	-0.761443538212704	1
831	OSBPL11	3.96344142347692	3.69384984193163e-05	0.000438266739252671	0.811737665338496	1
832	OSBPL5	2.99491815378352	0.00137259246124425	0.00745313235470412	-0.632942481777458	1
833	OSBPL6	2.45887210591753	0.00696871292951163	0.0265657991422644	0.956098580756806	1
834	OSBPL8	6.1877186478012	3.05205742917656e-10	7.57754428533219e-08	0.801541048481074	1
835	OSTM1	5.45830658972069	2.40348550945665e-08	1.82118652012011e-06	0.709411294522464	1
836	OTUD5	4.35295955871817	6.7155966992593e-06	0.000118913957334836	-0.52193726236906	1
837	OTUD6B	5.00337807966175	2.81671500524299e-07	1.09927248816657e-05	0.79404239983237	1
838	OTUD7A	2.25096941158177	0.012193737405451	0.0408285289976462	-0.689902190073849	1
839	P2RX7	4.57550131307998	2.37540493344087e-06	5.40850734991639e-05	-1.00318525220399	1
840	PABPN1	3.81152944387237	6.90548003527559e-05	0.000707824824990216	-0.66696287238396	1
841	PACS2	4.71238582390237	1.22416632046032e-06	3.27612522833307e-05	-0.682792075503548	1
842	PACSIN3	4.75549146069402	9.89821142910515e-07	2.76321122407244e-05	-0.66909862737239	1
843	PAK1IP1	5.39913101818248	3.34822291133228e-08	2.29825959719626e-06	1.11251613992873	1
844	PAK6	3.20402092237997	0.000677613139031127	0.00426832265552185	0.743171989190373	1
845	PALLD	3.50897789195903	0.000224916147399455	0.00178116492976195	0.539246906104685	1
846	PAM	4.63583018325186	1.7775387228499e-06	4.28998952573641e-05	0.668572919280546	1
847	PANX1	3.02121914899548	0.00125879536807905	0.00696334638684778	0.541093123805287	1
848	PAPOLA	6.14016014346639	4.12191645234584e-10	9.16164630141402e-08	0.791931217757207	1
849	PAQR4	4.91581984246094	4.42058377850389e-07	1.5082980149521e-05	-0.915200377151315	1
850	PAQR6	5.76958269505742	3.97340372186491e-09	5.01250248977748e-07	-1.31501987826573	1
851	PARD3	4.23083911267828	1.16410579167061e-05	0.000181240166551093	0.505671596894387	1
852	PARP11	5.09763110108149	1.71965109132007e-07	7.52968427190014e-06	0.648802528844625	1
853	PARP8	2.5693823748016	0.00509399860368594	0.0207729756094395	0.53267799200483	1
854	PAX6	2.41271078228747	0.00791718938131638	0.0293754158634597	0.513808877277873	1
855	PBDC1	7.08225931940277	7.09114712180725e-13	8.46625316127806e-10	0.732592450323858	1
856	PCBP4	5.76179349525992	4.16123936463902e-09	5.13836001544685e-07	-1.02172531466346	1
857	PCDH17	2.66513962315942	0.0038478182072357	0.0167464873400133	0.545686991588264	1
858	PCF11	3.99663866008405	3.21241276466934e-05	0.000394955780069875	0.539793541946687	1
859	PCGF5	2.48385749703548	0.00649839030156683	0.0251716901009073	0.664668182678693	1
860	PCSK2	2.30671161018956	0.0105354512891197	0.0365724174007847	0.702560014123993	1
861	PDCD6	3.15416476482243	0.000804790920035912	0.00491038182792107	-0.570703645915512	1
862	PDE2A	3.32225409298531	0.000446466697254215	0.00307454699926789	0.644581078501981	1
863	PDE8A	2.36225629033072	0.00908203998540902	0.0326267454470186	-1.12928772089431	1
864	PDGFC	5.44205176555289	2.63351819277725e-08	1.95114436771541e-06	0.784045770924713	1
865	PDIA2	4.44358625314553	4.42358323609208e-06	8.7267612480065e-05	-1.08714601976694	1
866	PDIK1L	5.15355007967897	1.27800386705698e-07	6.11189636257703e-06	0.985575409272126	1
867	PDPK1	4.24531385765004	1.09143829076955e-05	0.000172808594504611	0.742344654171841	1
868	PDZD4	2.84794835696003	0.00220010321338371	0.0108668801680315	0.508862175914096	1
869	PEX10	2.97940428509783	0.00144404721977941	0.00775452692480716	-0.630116762542334	1
870	PFKL	4.3725707903433	6.1395991227862e-06	0.000110816677747552	-0.647247299964788	1
871	PFN1	2.66353115846118	0.00386626251842448	0.0168058920944292	-0.504957330733459	1
872	PGAP1	4.26846645770079	9.8410708074595e-06	0.000159604524325566	0.681640765450585	1
873	PGC	3.38555299839917	0.000355174955096799	0.00257185017128424	-1.12800423243118	1
874	PGLS	2.26536720678196	0.0117450774874168	0.0396222345188399	-0.503840136101833	1
875	PHACTR4	3.20853897036383	0.000667056139208348	0.00421890411296597	-0.752385329891075	1
876	PHBP19	3.75561385877487	8.6458562997844e-05	0.000844608599097398	-0.653106062845917	1
877	PHF14	2.51404245904698	0.00596780316612728	0.0235503196298746	0.668240144661413	1
878	PHIP	6.27168010662007	1.785864110997e-10	5.12327167352795e-08	1.12745753323315	1
879	PHLDA3	5.59555010295566	1.09961661512675e-08	1.05474544333229e-06	-0.567282537503818	1
880	PHLDB1	5.02186565232587	2.55859865555887e-07	1.02775517079919e-05	-0.840363823890196	1
881	PHYHIP	3.78563055793777	7.66596561679171e-05	0.000769863942674953	0.716641293677793	1
882	PIAS1	5.73221638246831	4.95633497498671e-09	5.76865919190839e-07	0.808371554694781	1
883	PIAS4	4.76401341951839	9.48899375579463e-07	2.69081575058001e-05	-0.596084540154089	1
884	PIBF1	4.08301949504265	2.22271460660166e-05	0.000297953552492071	0.703899182002785	1
885	PIGO	4.54492738355946	2.74770981592127e-06	6.08375917424446e-05	-0.656034178693315	1
886	PIK3C2B	4.43859179001183	4.52746834450533e-06	8.87916438857692e-05	-1.06752743449874	1
887	PIK3CA	5.84323950650602	2.55976640427406e-09	3.59878483993663e-07	0.982709532015821	1
888	PIK3CB	4.75844610610764	9.75444821059877e-07	2.73781011278467e-05	0.772445409844324	1
889	PIPOX	2.37292224252523	0.0088239893727258	0.0319030618095546	-0.514890563068893	1
890	PITHD1	3.47678841937683	0.000253729050649467	0.00195753011043215	-0.83897205587773	1
891	PJA2	4.7984671756863	7.99422517481447e-07	2.36762978591142e-05	0.585918222409203	1
892	PKIA	3.21139334212038	0.000660464972923945	0.00418629319340006	0.669475403225871	1
893	PLA2G4C	3.67883648036829	0.000117150212235523	0.00107259774545023	-0.813135750349575	1
894	PLA2G7	3.91043024287819	4.60659328367212e-05	0.000517864518566185	1.0081322991542	1
895	PLAGL1	2.20539349257849	0.0137132471454285	0.0448297747415618	0.504708421818991	1
896	PLCXD3	3.65389919857514	0.000129143851946385	0.0011596611068583	1.29493345813681	1
897	PLEKHA3	5.65533134309616	7.7772952164964e-09	8.32598696158684e-07	0.562985148067264	1
898	PLEKHA4	3.28660321111236	0.000507018030075365	0.00337886544428866	0.698749879478891	1
899	PLEKHA5	5.18008695597597	1.10891245421344e-07	5.51808077962327e-06	1.14087507399424	1
900	PLEKHB1	2.52946984422312	0.00571174950517085	0.0227708933979633	-0.627108256993089	1
901	PLEKHF2	6.06644761094014	6.53851777472188e-10	1.38151947077462e-07	0.672718173722047	1
902	PLEKHG3	3.92725041625425	4.29612542876062e-05	0.000490763461852253	-0.509249347572138	1
903	PLEKHG5	5.43820143881852	2.69105524696511e-08	1.96653504102836e-06	-0.686228501467632	1
904	PLEKHH1	2.25080452417846	0.0121989604382915	0.0408285289976462	-1.07886167564564	1
905	PLLP	4.4956558629592	3.46779159364125e-06	7.33073552648546e-05	-1.09359827598508	1
906	PLOD2	4.66329850000968	1.55590435010237e-06	3.87945467122746e-05	0.715802814783289	1
907	PLOD3	3.15470640553603	0.000803298449928921	0.00490640649684406	-0.644385654667684	1
908	PLPP2	3.53631038446659	0.000202878831858706	0.00164573728811904	-1.20375927023537	1
909	PLPP7	4.03518732393262	2.72793758968093e-05	0.00034827465792108	-0.537870129138469	1
910	PLPPR4	2.50323623457647	0.00615316858652273	0.0241146345041591	1.35080151190382	1
911	PLXDC2	4.08727095246496	2.1823862505975e-05	0.000293559252544348	0.746361712954394	1
912	PLXNB1	6.3721104763005	9.32222493795572e-11	3.19944243532368e-08	-0.745325710560255	1
913	PLXNB3	5.10557071233019	1.64898815072995e-07	7.29372519150215e-06	-1.22733818535642	1
914	PM20D2	4.94960649748148	3.71818391360509e-07	1.32480879657581e-05	1.0274848904663	1
915	PMF1	5.75736306903778	4.27190113266331e-09	5.19715864355212e-07	-0.650828032394534	1
916	PMP2	5.52368442681746	1.6598174198628e-08	1.39970302014363e-06	0.927680934705218	1
917	PMS2P1	4.17726224515043	1.47519398678001e-05	0.000216381087841485	-0.500257023376837	1
918	PMS2P2	4.44564844871541	4.38135728969163e-06	8.6654335954935e-05	-0.564931151276659	1
919	PNISR	4.94288572462528	3.84873036862111e-07	1.35887548173797e-05	0.905188649850909	1
920	PNPLA8	5.63078979071417	8.96931282463659e-09	9.14086562014711e-07	0.807300102185785	1
921	POLI	2.76394789286279	0.00285533289664644	0.0132982955781151	0.590888924470483	1
922	POLK	3.02717210849183	0.0012342668200884	0.00685677673106953	-0.596276185442356	1
923	POLR2A	4.94044895669956	3.89714477393215e-07	1.36769270276735e-05	-0.597917618072796	1
924	POLR3E	4.78884015533411	8.38740144027009e-07	2.4560247780806e-05	-0.512859706467255	1
925	PPAT	5.25859196424875	7.25812928582946e-08	4.1114131376866e-06	0.793266964044093	1
926	PPIF	4.03746426904723	2.70160356150299e-05	0.000346193653875403	-0.700824459392947	1
927	PPIG	5.03088219320475	2.44114043859502e-07	9.9426414582776e-06	1.20426043371501	1
928	PPIP5K2	3.68254320322859	0.000115459359069498	0.0010596109012835	0.774015222946883	1
929	PPM1L	2.63980072117569	0.0041477394864986	0.0177224357627068	0.921639568274574	1
930	PPP1CB	2.49516664058618	0.00629489949324799	0.0245464267958933	0.577203545118213	1
931	PPP1R12A	4.35489974222268	6.656391716941e-06	0.000118134501817467	1.20306213650636	1
932	PPP1R14A	3.99249852111077	3.26903704401286e-05	0.000399229652188238	-1.2408940761308	1
933	PPP1R3C	3.63653885648747	0.000138162988253274	0.00122369936237378	0.574746986525384	1
934	PPP1R3E	4.29186465939176	8.85894674427335e-06	0.000147784202371588	-0.537817477804165	1
935	PPP1R9A	4.74028184532825	1.06710566011944e-06	2.9313707282528e-05	1.04830557275098	1
936	PPP2R2C	2.89616733107691	0.00188875458743768	0.00959715971295899	-0.504192835009578	1
937	PPP2R5E	4.50095540115352	3.38243502245751e-06	7.18282698399575e-05	0.674392400393059	1
938	PRAF2	6.95779282362406	1.72822499289352e-12	1.61333259536596e-09	-0.950984071652026	1
939	PRAM1	2.25936163781996	0.0119304493256232	0.0400980513335606	-0.568914314074111	1
940	PREX1	2.48500871120416	0.00647741322412332	0.0251199638764702	-0.733081161697154	1
941	PRICKLE2	2.74373327690712	0.00303724356931959	0.013928707097815	0.779533814853329	1
942	PRKCQ-AS1	2.41003448852863	0.00797550629120639	0.0295495103705627	-0.512334329778811	1
943	PRKCSH	7.95056365816785	9.28324027493747e-16	7.22174205121636e-12	-0.919049569707568	1
944	PRPF31	4.27322846076641	9.6331436744947e-06	0.000156996024493965	-0.667082352904576	1
945	PRPF40A	2.90422431740902	0.0018408213831641	0.00941922592420167	0.653025937308687	1
946	PRPF4B	6.06608910743529	6.55312169263673e-10	1.38151947077462e-07	0.803529356358944	1
947	PRPF6	5.06425665522017	2.0499848978465e-07	8.65145525243069e-06	-0.657363600022334	1
948	PRR18	6.43539935303978	6.15745549764877e-11	2.29934468753144e-08	-1.22145662757678	1
949	PSMA4	4.34234705282566	7.04843091175719e-06	0.000122940814879432	0.642835915369023	1
950	PSMD12	2.61722136473055	0.00443244152947199	0.0187094086480046	0.562410412514356	1
951	PSRC1	2.30136460510336	0.0106855154114427	0.0369997861531529	-0.612496640214177	1
952	PTAR1	5.24708120627585	7.72638989240858e-08	4.28948262232053e-06	0.598082420458871	1
953	PTCHD1	3.63577393737094	0.000138573650244548	0.00122594080720518	1.00272638266712	1
954	PTDSS2	4.37122621062373	6.17753535414735e-06	0.000111243302542508	-0.624369415795046	1
955	PTEN	4.09579298551052	2.10362882480008e-05	0.00028559912456768	0.630878807948759	1
956	PTGDS	3.07268261451368	0.00106071993745123	0.00608083564240647	-0.767174042816856	1
957	PTGFRN	3.52782792384579	0.000209492215825669	0.00168765251395908	0.805023989095996	1
958	PTP4A1	2.88521568401484	0.0019557279303078	0.00988397885265298	-1.01776719705732	1
959	PTPN13	5.16862860208255	1.17908996919714e-07	5.74480202528663e-06	0.844697045308637	1
960	PTPN20	4.5174761655713	3.12905348088519e-06	6.76165279045357e-05	0.764800358088074	1
961	PTPRC	3.88674464295598	5.07987653349651e-05	0.000559481635388114	0.643763548827093	1
962	PTPRD-AS1	2.3549411075577	0.00926282074580134	0.0330645014630639	-0.514804366397959	1
963	PTPRH	2.68415391125153	0.00363568116728687	0.0160517455698337	-0.585238438245776	1
964	PUF60	5.09382205663338	1.75458073592176e-07	7.6396278386086e-06	-0.54220385774562	1
965	PURB	3.21270698054366	0.000657451826049401	0.00417399638638219	0.712647586322342	1
966	PUS3	3.49252704564052	0.000239236569795902	0.00187045328840763	0.625368800544767	1
967	PYCR2	6.67631467171882	1.22512786591696e-11	6.88399656356162e-09	-0.70742315123753	1
968	PYGL	3.60898511979858	0.000153698619701069	0.00133296855688724	0.585642332272691	1
969	PYGM	3.56864592472503	0.000179415488804084	0.00150132616626379	-0.503308427112004	1
970	PYGO1	4.97723590956702	3.22493467249378e-07	1.20614624017083e-05	0.542140743118036	1
971	PYROXD1	2.83758896123287	0.00227278388563575	0.0111339694212777	0.583650357623474	1
972	QDPR	3.47493256961563	0.000255490889263673	0.00196851976679947	-0.82441500676377	1
973	QKI	3.53604667880414	0.00020308145970793	0.0016462365775143	-0.785501924220054	1
974	RAB11FIP2	5.54918533789184	1.43501900288434e-08	1.29306847449092e-06	0.871972989638438	1
975	RAB11FIP4	5.07582992776627	1.92904135483918e-07	8.18544857077033e-06	-0.508154876795955	1
976	RAB13	4.25467717232117	1.04675419315438e-05	0.000167897933744584	0.607641522887887	1
977	RAB3GAP2	6.22658026215167	2.383630261014e-10	6.54460741547586e-08	0.695297638210944	1
978	RAB40C	5.2802851517426	6.44914952002423e-08	3.772186754344e-06	-0.566622952106317	1
979	RALBP1	2.37081517500341	0.00887445205995423	0.0320309251740198	0.520336172296812	1
980	RANBP6	2.40027523980689	0.0081913740938816	0.0301625573687297	0.864067518222117	1
981	RANGAP1	4.97869259041942	3.20076120512416e-07	1.20095442130527e-05	-0.668955125214919	1
982	RAP1GAP2	4.0192678109888	2.91896411084039e-05	0.000365661752113757	0.883084681688073	1
983	RAPGEF3	3.09619672501063	0.000980101326943571	0.00571966786783213	-0.586456718286861	1
984	RAPGEF4	2.61700251622216	0.0044352843700958	0.0187146386963109	0.923707833663388	1
985	RARB	2.39404929593747	0.00833175451046593	0.0305933162465515	0.541586846684523	1
986	RASA3	3.50850876126961	0.000225313195871305	0.00178370399092419	-0.714939243705481	1
987	RASAL1	4.21290904406133	1.26051300551377e-05	0.000191772180721515	-0.914882532507955	1
988	RASGEF1B	5.03829629961495	2.34846968773247e-07	9.68116521726363e-06	0.520802676581991	1
989	RASL11B	2.29136739494891	0.0109710868463302	0.0377867805223809	0.726160459722585	1
990	RASSF2	3.58293079878279	0.000169880319743212	0.00144012600877846	-1.01699366224114	1
991	RASSF4	2.6807766710016	0.00367257589103651	0.0161501147268344	-0.53534551413951	1
992	RB1	4.0557787757253	2.49837680397788e-05	0.000325193072232213	0.523960967185713	1
993	RB1CC1	4.3298867888913	7.45930092843425e-06	0.000128097987540691	1.36494482925846	1
994	RBBP8	4.5558148117734	2.60914481515313e-06	5.8214361086084e-05	0.681316180645834	1
995	RBP1	4.07675714071629	2.28340736313515e-05	0.000303647641258394	-1.17524133291242	1
996	RBP7	2.84186448440549	0.00224252757827427	0.0110181281308979	-1.08481824602993	1
997	RBSN	4.2784109634007	9.41161271889578e-06	0.000154139100093747	-0.540496727616877	1
998	RCC1	5.28173925482139	6.39816159176362e-08	3.75176621177335e-06	0.55443410493067	1
999	RCN1	4.10042131391253	2.06199321980156e-05	0.000281298299905095	0.937261608923975	1
1000	RCOR2	5.8521070294074	2.42692044886091e-09	3.45362618509243e-07	-0.516346614583139	1
1001	REPIN1	6.06565687421453	6.57077132813363e-10	1.38151947077462e-07	-0.601456616673707	1
1002	RESF1	4.04635848582712	2.60102743102535e-05	0.000335931257251077	0.600121119129862	1
1003	REV3L	4.31312581770508	8.04812272583235e-06	0.000136304127848676	0.601914892572192	1
1004	RFPL1S	2.41026357193181	0.00797049978430521	0.0295356500422539	0.732032968172841	1
1005	RFTN1	4.32686330446277	7.56238794556362e-06	0.000129487167918976	0.745794602743121	1
1006	RFX4	4.00619907464635	3.08518247939324e-05	0.000381901160245502	0.533882882614247	1
1007	RGS11	4.57704888104955	2.35790649264492e-06	5.38636668521878e-05	-0.645862418052547	1
1008	RGS17	2.89828849627525	0.00187602640149855	0.00955612070506587	1.04220685241332	1
1009	RGS3	4.97982719299917	3.18205367171195e-07	1.19778659016796e-05	-0.502119143376518	1
1010	RHBDL2	3.57187005347223	0.000177220639177206	0.00148682631359553	-1.10209266300614	1
1011	RHEX	5.13893836371652	1.38147500182799e-07	6.50017411142372e-06	-0.507278465361462	1
1012	RHOG	4.71479401529387	1.20977697271957e-06	3.24526149302635e-05	-1.03096632095765	1
1013	RHOT1	2.20023668036433	0.0138950535595599	0.0452529667838416	0.582236255545043	1
1014	RILPL1	5.12089058556991	1.52048029263101e-07	6.86547482992657e-06	-0.724432606400993	1
1015	RIMBP2	2.5140601158473	0.00596750438514499	0.0235503196298746	0.811165683375213	1
1016	RIOK2	4.41298135774258	5.0978389388582e-06	9.71211144123042e-05	0.627379780142631	1
1017	RIPK2	2.90054919256404	0.00186254681589367	0.00950432875784579	0.515547441345935	1
1018	RNASE1	2.90550074965962	0.00183332985380627	0.00938376155531994	-1.37535655496335	1
1019	RND3	2.32298301716144	0.010090032393786	0.0353681550024298	0.873154758118557	1
1020	RNF126	5.48480397322082	2.06964078143008e-08	1.65135943425277e-06	-0.588844193488842	1
1021	RNF145	4.39676597666192	5.49378494794638e-06	0.000102653285120234	0.54440570649569	1
1022	RNF150	3.98008838037122	3.44448258486823e-05	0.000415009471170133	0.928337100135013	1
1023	RNF187	5.75007315107382	4.46024222513266e-09	5.30903674253461e-07	-0.56631831887116	1
1024	RNF2	3.74630516451897	8.97291325143351e-05	0.000868920537186536	0.586795274418994	1
1025	RNF208	4.5990070702068	2.12254688535232e-06	4.93878357032426e-05	0.610710932088959	1
1026	RNF217	3.36336763490476	0.000384988752956898	0.00273761959674225	0.773041609371616	1
1027	RNF220	4.08107718311149	2.24137324181803e-05	0.000299594322551828	-0.548134390936993	1
1028	RNF6	2.54411270169564	0.00547778650265876	0.0220187015844041	1.11685442409897	1
1029	ROCK2	2.37626643678417	0.00874441472440408	0.031679160328802	1.17876979054175	1
1030	ROGDI	7.04285556429827	9.41697182038822e-13	9.66545048334141e-10	-0.793080003500473	1
1031	ROPN1L	2.7063217579132	0.00340165465665803	0.0152434363243251	-0.589003228791688	1
1032	RORA	4.97240243430069	3.30641267408255e-07	1.23070269517924e-05	0.94021218761486	1
1033	RPGR	2.87765085248152	0.00200324150230724	0.010097548635172	0.514497900162079	1
1034	RPL13	2.63088319258919	0.0042581650513923	0.0181179682715394	0.611457336438923	1
1035	RPS6KA2	4.94906807867828	3.72848314251095e-07	1.32645334725489e-05	-0.847311582608309	1
1036	RPS6KC1	3.85410156191809	5.80776872414399e-05	0.000618964416974009	0.514936609887394	1
1037	RRM2B	5.00078905763967	2.85480775692492e-07	1.10490055441316e-05	0.848255300478501	1
1038	RRP15	3.46483933952112	0.000265274163821215	0.00202982571647853	0.56250923666562	1
1039	RSBN1	6.49710738949498	4.09395086372533e-11	1.64250231341552e-08	0.814398683932598	1
1040	RSF1	3.9664088123098	3.6481836097593e-05	0.000434394434104911	0.696383319172177	1
1041	RTKN	5.47320555250327	2.20983478606527e-08	1.71910414123971e-06	-1.00574065801573	1
1042	RTN3	4.23290780144147	1.15344547177419e-05	0.000179934728523017	-0.599802553323354	1
1043	RTN4	2.5476585068523	0.00542242867218563	0.0218337888805156	-0.513466111449432	1
1044	RUNDC3A	4.53138891450094	2.92985738305013e-06	6.41435380915796e-05	0.591000715817734	1
1045	S100A6	3.68198661350181	0.000115711782478502	0.00106128197028334	0.580175658956533	1
1046	S100P	5.02088276011211	2.57172738371148e-07	1.03125384331716e-05	-0.673845073952501	1
1047	S1PR5	3.67073817241127	0.000120925494351779	0.00109811641524584	-1.14137182058301	1
1048	SACM1L	4.78457187486403	8.56760868708515e-07	2.49626531259917e-05	0.65213856423099	1
1049	SALL1	3.91402864765796	4.53844297658301e-05	0.000512470058660033	-0.693002449862491	1
1050	SAMD9L	2.68555235489352	0.00362050146723207	0.015996495062118	0.523888691956119	1
1051	SAMSN1	2.81494962775036	0.002439243998426	0.0117291479621993	0.560210096157419	1
1052	SAPCD2	5.8186976101193	2.96539577584375e-09	3.93743159321772e-07	-0.732844039902697	1
1053	SAR1A	2.54248223761871	0.00550340977529781	0.0220998367961888	0.541664448742686	1
1054	SATB1	3.28095716035728	0.000517277281797039	0.00343741947681643	0.790643143190244	1
1055	SCAMP1-AS1	3.79826511879702	7.28562101191277e-05	0.000740624877308293	-0.577705680059165	1
1056	SCARA3	2.83394025360386	0.00229889636216654	0.0112335936558297	0.502695105334427	1
1057	SCARB1	2.61581927170741	0.00445068293562771	0.0187553470275651	-0.740662258632007	1
1058	SCD5	3.11878801208586	0.00090798281890211	0.00538980772956093	-0.614887942099432	1
1059	SCFD1	3.06632884388079	0.0010835241809833	0.00617817916828447	0.511845178029268	1
1060	SCN4B	2.55972540107543	0.0052377449718141	0.0212330193073124	0.564325620268781	1
1061	SCNN1A	2.33728139092389	0.00971227875211306	0.0342860628523392	-0.92002978407959	1
1062	SCRIB	3.89097371439305	4.99213748498563e-05	0.000552425341984801	-0.536685123238224	1
1063	SDAD1	4.34763536089984	6.88065706465273e-06	0.000120919257963001	0.586184321228808	1
1064	SDCBP	4.70359891617444	1.27807582995581e-06	3.35923869811e-05	0.506226545686563	1
1065	SDHAF1	5.94550581832324	1.37802229899911e-09	2.29716317243151e-07	-0.763512796153644	1
1066	SEC24A	4.59585787173627	2.15486201884629e-06	4.99902284252831e-05	0.729951204938423	1
1067	SEC24D	4.45239607116363	4.24586721930295e-06	8.49553603590419e-05	0.981916355460707	1
1068	SECTM1	2.85304118099244	0.00216515047809386	0.0107416303279886	0.581638995594997	1
1069	SEL1L3	2.23140105109434	0.0128272876503073	0.0425050744260785	0.631112632350468	1
1070	SELENOO	5.25723520881876	7.311861501923e-08	4.13182139786632e-06	-0.548103765277416	1
1071	SEMA3D	3.64955816253121	0.000131345878930113	0.00117446364845631	0.560888093204053	1
1072	SEMA3G	3.24168635260551	0.000594123592530499	0.00384303115367982	-0.654163643080327	1
1073	SEMA4C	4.98464045919955	3.10385684540616e-07	1.17403259413434e-05	-0.730028608587308	1
1074	SENP6	3.52753527945563	0.000209723930376958	0.00168835360025438	0.565708544144226	1
1075	SEPTIN11	3.3315480089684	0.000431822009330548	0.00299119176542152	0.521448571444381	1
1076	SEPTIN12	3.32075955823001	0.000448864202800503	0.00308287014860451	-0.552231177095809	1
1077	SEPTIN2	2.85298307355869	0.00216554642148557	0.0107416303279886	-0.633221572255774	1
1078	SEPTIN7	2.91403308447328	0.00178396045963232	0.00918061062996672	0.816843501481158	1
1079	SERP1	4.30198957884077	8.46356373402508e-06	0.000142307385032188	0.698749874936083	1
1080	SERTM1	2.43392834607377	0.00746797573459909	0.0281199770400248	0.564367814982373	1
1081	SESN1	3.6742395576275	0.000119279417882381	0.00108527994329006	0.589763807913627	1
1082	SETD2	3.79274300683682	7.44961648231562e-05	0.00075328920911734	0.505259652919519	1
1083	SFRP2	3.28951850868824	0.000501794779049432	0.0033497959249015	-1.24617795151093	1
1084	SFXN3	6.33890577163563	1.15701350585106e-10	3.71496934320909e-08	-0.741672695097954	1
1085	SGO2	4.3844481613242	5.81400837775121e-06	0.000107037243692147	0.523132446924603	1
1086	SGPP1	4.72585104945604	1.14576790044761e-06	3.11291400007525e-05	-0.619120565292769	1
1087	SGTB	2.16357786709161	0.0152483808459223	0.0487472430843009	0.8694144224474	1
1088	SH2D2A	4.78370440999239	8.60468538409525e-07	2.50082375459545e-05	-0.548004804697101	1
1089	SH3BP5	3.27896199051811	0.000520948340646022	0.00345507238299388	-0.75913714251373	1
1090	SH3GLB1	3.64834596171874	0.000131967036486463	0.00117821220257119	0.586646245142315	1
1091	SH3GLB2	7.06312562952589	8.13992053340072e-13	9.04616501945267e-10	-0.722818533684523	1
1092	SH3RF3	2.78742453070028	0.00265644138257094	0.0125472635066668	0.519598547443049	1
1093	SH3TC2	3.26048929109415	0.000556100835159459	0.00363984247802858	-1.05080289883509	1
1094	SHISA9	3.32364344456679	0.000444248576248542	0.0030628872296864	0.897691357853214	1
1095	SHMT2	2.27143474953527	0.0115603364011669	0.0392030123409522	0.506127588215278	1
1096	SHPRH	5.88250672534239	2.02049456184164e-09	3.00345873148154e-07	0.860538149999594	1
1097	SHROOM1	5.64749268401184	8.1402380802289e-09	8.63531255983555e-07	-0.616100520044017	1
1098	SHROOM3	4.18491803678247	1.42634506845891e-05	0.000211218535581815	0.76520075098324	1
1099	SHROOM4	5.33551213045319	4.76376294583346e-08	2.99667653988844e-06	-0.691958580165947	1
1100	SIDT2	3.9950225483733	3.23440480395725e-05	0.000396660742589355	-0.63588138034591	1
1101	SIMC1	3.75964780353263	8.50763640727195e-05	0.000833383753158536	0.60548589631128	1
1102	SIRT1	6.27740309059639	1.72137354391763e-10	5.02167697099371e-08	0.621107597862999	1
1103	SIRT2	5.3343559092078	4.79421460202259e-08	3.00772527908611e-06	-1.16714250628165	1
1104	SIX4	3.31856485332084	0.000452406543688212	0.00309863264840499	0.561084462477153	1
1105	SLAIN2	4.58434519664385	2.27705668746566e-06	5.23050678858991e-05	0.588289745338521	1
1106	SLAMF8	3.34499421618977	0.000411421431460815	0.00287553549103864	0.809708954021315	1
1107	SLC13A3	3.36239194609697	0.00038635180362246	0.00274313306752083	-0.905748741299941	1
1108	SLC13A4	2.620501382454	0.00439002870625966	0.018555911136805	-1.40333958702176	1
1109	SLC16A7	3.48684419309885	0.000244378004884327	0.00190386195156605	0.941787930468174	1
1110	SLC17A7	4.12806018346854	1.82918187708901e-05	0.000254862368044796	0.685002749209555	1
1111	SLC19A2	2.44457284942349	0.00725118944738217	0.0274098249632337	0.732680537907103	1
1112	SLC20A2	3.02848136844584	0.00122893116319062	0.00683689999679204	-0.673322032785656	1
1113	SLC22A18AS	2.88707235178999	0.00194422401412714	0.00983831310531206	-0.71526089417876	1
1114	SLC25A28	2.58637929173703	0.00484950677799628	0.0200205695518758	-0.511209932926564	1
1115	SLC25A30	5.02920368262198	2.46260494775048e-07	1.00034203379355e-05	0.63811864687994	1
1116	SLC25A48	3.28051854534429	0.000518082262623613	0.00344178874042411	-0.504956662884485	1
1117	SLC27A1	3.03371817231322	0.00120779988005175	0.00674829628935787	-0.556796001553455	1
1118	SLC30A7	3.66112795016781	0.000125553654240852	0.00113338497702682	0.568856762305546	1
1119	SLC34A3	3.84415671085402	6.04838446996954e-05	0.000638554485979713	-0.686422305727438	1
1120	SLC35A1	3.80993183369609	6.95025563051692e-05	0.000711737893396244	0.607811054872148	1
1121	SLC35A2	5.58563607351131	1.16423192907458e-08	1.09119858476878e-06	-0.562135768266285	1
1122	SLC35B2	5.77155774401491	3.92710171009719e-09	4.98101628860045e-07	-0.933960635691143	1
1123	SLC35E3	2.61167101329251	0.00450504560422186	0.0189166524489618	-0.876895071945692	1
1124	SLC37A2	2.82345488634874	0.0023754555805845	0.0115041258227186	0.561967730980135	1
1125	SLC38A5	4.06560838007532	2.39536621322554e-05	0.00031494679822117	-0.631649421345877	1
1126	SLC39A10	2.43617396435604	0.00742177195497943	0.0279775987538863	0.983875592694517	1
1127	SLC39A7	4.90081179716722	4.77207268077983e-07	1.59785699030186e-05	-0.845115150949504	1
1128	SLC48A1	2.92197468203443	0.00173909906481454	0.00900534590074145	-0.83183016774215	1
1129	SLC4A2	5.61023472076552	1.01026189076064e-08	9.99046271464912e-07	-1.06588005406093	1
1130	SLC4A8	3.74180487410414	9.13516771320182e-05	0.000880613565017365	-0.763836052259883	1
1131	SLC5A11	2.6970055670023	0.00349830503273174	0.0155748650999415	-1.58249082990691	1
1132	SLC5A2	5.49383453327811	1.96649507076829e-08	1.58255386074449e-06	-0.566886833202624	1
1133	SLC5A3	4.05980218705639	2.45571535405287e-05	0.00032053403206312	0.64344702090477	1
1134	SLC6A8	3.82538147444818	6.52848715894366e-05	0.000680186755872443	-0.576467789658891	1
1135	SLC6A9	3.79769295232582	7.30245398154273e-05	0.000741621718978435	-1.15177243772217	1
1136	SLCO1C1	2.33630662222224	0.00973763331584211	0.0343516222231056	0.673058023885183	1
1137	SLCO3A1	3.0041326668956	0.00133169579918521	0.00728701443408777	-0.673271862590289	1
1138	SLFN11	3.80282203704008	7.152856178768e-05	0.000729285091743502	0.57401486234778	1
1139	SLK	5.59692617994422	1.09092776487186e-08	1.05206909820576e-06	0.954047373363742	1
1140	SMARCA2	3.35815059046792	0.000392329264667542	0.00277796734794026	0.662944354355941	1
1141	SMARCC2	2.57818629247193	0.00496602182589647	0.0203757062891652	-0.59251951251573	1
1142	SMG9	4.59726843485695	2.14032982747275e-06	4.9702504988616e-05	-0.596512106987641	1
1143	SMIM15	5.41550873075483	3.05573448380084e-08	2.15452360673547e-06	-0.534501886420393	1
1144	SMPD1	5.43998867248886	2.66419795161566e-08	1.96648011404472e-06	-0.674052213099662	1
1145	SMS	2.5244457764778	0.00579404401823974	0.0230124913712864	0.681491376079649	1
1146	SMURF2	4.10208028553669	2.04726069543438e-05	0.000279900234973917	0.500956104753702	1
1147	SNORC	2.70046517221926	0.00346212931673044	0.0154490614276912	-1.06094101914406	1
1148	SNRNP70	4.84114885671298	6.45453119253369e-07	2.00847798628468e-05	-0.526742865555834	1
1149	SNRPN	5.23743749734542	8.14107068384076e-08	4.42881835942833e-06	0.815402172447931	1
1150	SNX10	3.49222553552835	0.000239506800016835	0.00187193894802173	1.50959103776276	1
1151	SNX13	4.3982738192391	5.4557630213922e-06	0.000102270359352009	0.610809793002784	1
1152	SNX16	5.25534705140476	7.38727975918173e-08	4.16435591835225e-06	0.677390330411584	1
1153	SNX22	4.9957999872842	2.92961820197948e-07	1.12268357303443e-05	-0.694472557715497	1
1154	SNX25	3.00235842382632	0.00133948275332238	0.00731247918059361	0.549301855825577	1
1155	SOD2	3.64772824493791	0.000132284625982789	0.00117947924501895	1.16373029638315	1
1156	SORCS2	3.55613500982224	0.000188175362816273	0.00155621425138419	-0.912978022778583	1
1157	SOX10	5.48178994073043	2.10521991511833e-08	1.65954948872468e-06	-1.00732235975097	1
1158	SOX13	2.67234194559426	0.00376619245319265	0.0164628955745664	-0.713641458998479	1
1159	SOX8	2.28196435525106	0.0112457223896997	0.0384095813157928	-0.839921797607827	1
1160	SP1	4.46011854842491	4.09571651575839e-06	8.31181148215384e-05	-0.535569289526148	1
1161	SP3	5.31910724683131	5.21388286060208e-08	3.17706522717314e-06	0.669722151032368	1
1162	SPAG9	4.16435359683382	1.56117950642999e-05	0.000226303151062504	-0.643470379279596	1
1163	SPARCL1	2.18895498912497	0.0143000558458746	0.0463584808071984	0.504831488293407	1
1164	SPATA5	4.34072307271401	7.10073061153445e-06	0.000123393038728214	0.592542583001376	1
1165	SPNS2	2.48655109759448	0.00644940222626471	0.0250317893159098	-0.510363305926047	1
1166	SPOP	5.3253129743504	5.03896815009782e-08	3.09472207071008e-06	0.554646609668886	1
1167	SPSB3	4.6778929951299	1.44918859171596e-06	3.68021364020315e-05	-0.531109863105861	1
1168	SRD5A1	4.72637714957983	1.14280481444103e-06	3.10848237289334e-05	0.863089251872039	1
1169	SRGN	2.15692843410372	0.0155056205239398	0.0493683726859081	-0.580369789789188	1
1170	SRPK3	3.14361982017456	0.000834360415820919	0.00504594542224115	-0.521557670415775	1
1171	SRPX	2.4915956578671	0.00635853588915782	0.0247490844865185	-0.613511071459459	1
1172	SRRT	3.60325024483778	0.000157131352827854	0.00135418445801198	-0.545958794096756	1
1173	SRSF11	3.24813365458093	0.000580823452952436	0.00377058629902753	1.05860211803937	1
1174	SRSF2	2.79658851441918	0.00258226310887286	0.0122614153478891	-0.749954513310907	1
1175	SS18	3.22520371316394	0.00062941530121966	0.00403115296864803	-1.02362579156461	1
1176	SSB	4.60495481417873	2.06277714886353e-06	4.83344308234709e-05	0.785956888091448	1
1177	SSH3	5.09290668526059	1.76307636883701e-07	7.66232333257321e-06	-0.62580050682318	1
1178	ST8SIA5	2.99606485232173	0.00136744131383662	0.00743034816817673	0.520122010102601	1
1179	STAC2	4.34850862052952	6.8533215924314e-06	0.000120715375141789	-0.625555262089838	1
1180	STAG2	2.84842157703627	0.00219683401998376	0.0108574108656669	0.577719947827733	1
1181	STAR	2.38678261916139	0.00849826893922818	0.0310437899871814	-1.23429428537243	1
1182	STAT2	3.74965945554454	8.85374364058526e-05	0.000859583170069444	-0.68723793110951	1
1183	STK38L	5.54493329484845	1.47033127978239e-08	1.3147353029717e-06	1.38369089758478	1
1184	STMN4	5.19503680093529	1.02339673554414e-07	5.20349303140068e-06	-1.03606220983511	1
1185	STOX1	3.93378405754353	4.18094565365323e-05	0.000480629892715669	0.534733958267564	1
1186	STRBP	2.75341150240002	0.00294888565231686	0.0136050734880155	1.09489199812301	1
1187	STRN3	5.63934074219752	8.53512236718955e-09	8.81383565510928e-07	0.727405202041696	1
1188	STX16	2.66016262374269	0.00390514652543538	0.0169307653001321	-0.987942539430045	1
1189	STX1A	2.57710018848733	0.00498165338128695	0.0204111352901114	0.962084854578155	1
1190	STYK1	2.7757435454452	0.0027537816250256	0.0129051718001702	1.03193074879229	1
1191	SUCO	3.24380068326978	0.000589731244037726	0.00382097384046431	0.55973935651149	1
1192	SUDS3	2.77548109919089	0.00275600515479567	0.0129117224740964	0.574074939453856	1
1193	SUN2	6.45075067912096	5.56487347794124e-11	2.12906585619988e-08	-1.31353500259741	1
1194	SUPT5H	5.19942279807225	9.9954167994977e-08	5.12687993992698e-06	-0.733580378054992	1
1195	SUSD1	3.00519802196778	0.00132703997776876	0.0072666492259895	0.729658309996557	1
1196	SVBP	4.0984930652451	2.07924347470814e-05	0.000283442664794034	0.563978405750714	1
1197	SYNC	2.82944842417379	0.00233141574465751	0.0113520927704605	0.510929546091994	1
1198	SYNE1	3.60767949840212	0.000154473897135629	0.00133720764515999	0.727410325785384	1
1199	SYNGR4	3.78265436058992	7.75824042769165e-05	0.000777756937721082	-0.639203739733139	1
1200	SYNJ2	3.26669936632718	0.000544045813682228	0.00357861927838665	-1.06072907288287	1
1201	SYNPO2	3.62720653781688	0.000143252056917215	0.00125874115374019	0.594380401708246	1
1202	SYT17	2.9124086875499	0.00179326522083467	0.00922036213347423	0.570333657655161	1
1203	TAAR5	4.45726329373661	4.15063099872735e-06	8.37229267487458e-05	-0.520413133081119	1
1204	TAF1C	3.90999494161826	4.61490269568894e-05	0.00051854886428497	-0.605188350462395	1
1205	TAF6L	4.75639394966065	9.85408479580897e-07	2.76079989153169e-05	-0.584137880396722	1
1206	TAOK3	4.80953200349152	7.56420371014594e-07	2.26324854086392e-05	0.869795054004105	1
1207	TAX1BP1	4.44683162101708	4.35730459301538e-06	8.6324935986242e-05	0.675158071366356	1
1208	TBC1D2	3.4377030405655	0.000293335350313552	0.00219488951767159	-0.996626542216415	1
1209	TBC1D4	3.9107595059632	4.60031741026882e-05	0.000517657703572101	0.752314129182812	1
1210	TBK1	3.90393378448297	4.73208422064089e-05	0.000528948902829524	0.629913816924473	1
1211	TBX3	2.32635091435133	0.00999991896949911	0.0351208591286938	-0.547349822201541	1
1212	TCERG1L	2.43453882529247	0.00745539006011282	0.0280907157285943	0.660114491344748	1
1213	TCF4	3.48599213760478	0.000245157707768949	0.00190843581851626	0.75907816985169	1
1214	TDP2	4.14998700700097	1.66247073837353e-05	0.000237591807055489	0.639334494499698	1
1215	TECR	6.68025046514748	1.19267109450482e-11	6.88399656356162e-09	-0.944765094056402	1
1216	TENM4	3.63466223640133	0.00013917252867994	0.00122898868479437	0.845092579496004	1
1217	TENT2	2.5067259959865	0.00609275659632261	0.0239301167022849	-0.730225616436426	1
1218	TENT5C	3.96461640137208	3.67570340001824e-05	0.000436557587529902	0.699911464679935	1
1219	TEPSIN	4.75565443953848	9.89022866105668e-07	2.76321122407244e-05	-0.687739505617314	1
1220	TFE3	4.39185082187152	5.6194902818584e-06	0.000104002905787479	-0.924180731687735	1
1221	TFEB	2.92220376450524	0.0017378203687717	0.0090007216525508	-0.64828765050141	1
1222	TFF1	5.15418805607878	1.27366106237434e-07	6.11189636257703e-06	-1.02010237673635	1
1223	TGFB2	4.91955191796447	4.33712791775867e-07	1.48416262968698e-05	0.630150916553625	1
1224	THAP12	5.13645013787898	1.39988294937469e-07	6.5735348636834e-06	0.667985706865987	1
1225	THAP2	4.56673230635141	2.47692991229298e-06	5.59599131588515e-05	1.09834829018987	1
1226	THAP5	3.57881881291182	0.000172575321832368	0.0014597908158477	0.874154750222686	1
1227	THOC2	2.59940274679023	0.0046693067972304	0.0194628115795255	0.85913816171439	1
1228	THSD7A	4.79311062128967	8.21075077177136e-07	2.41391742329598e-05	0.928053501432303	1
1229	THUMPD1	5.62716510573226	9.15976820217584e-09	9.24299415416261e-07	0.97249632200414	1
1230	TIMM10B	5.93930370486357	1.43117586716519e-09	2.36884981474476e-07	-0.509627808198956	1
1231	TJAP1	4.32353926493786	7.67728974757679e-06	0.000131069925478381	-1.26744289976183	1
1232	TJP2	3.4446522344164	0.000285897272519775	0.00215234533744081	-0.500030495700094	1
1233	TKFC	4.35032928655502	6.79666239866474e-06	0.000120076084072701	-0.502906829624815	1
1234	TLE2	5.5107066055496	1.78698013128698e-08	1.48414741295287e-06	-0.661849286033652	1
1235	TLK1	3.84879507249592	5.93501273435493e-05	0.000630456655413634	0.707366375262591	1
1236	TM7SF2	5.33986496838238	4.65079180238399e-08	2.9414682678601e-06	-1.06896929815107	1
1237	TM9SF4	2.70660242610501	0.00339878048038531	0.0152385269888853	-0.735476551548964	1
1238	TMBIM1	3.41563628596596	0.00031816589032379	0.00234164476454639	-0.660710064501883	1
1239	TMC6	3.10359682081219	0.000955918340781016	0.00561097138761251	-0.886193790436055	1
1240	TMCC2	3.59845771284458	0.000160054943025116	0.00137329494864712	-0.537970114608412	1
1241	TMCO6	3.87586313500854	5.31236978764458e-05	0.000579346196747894	-0.587349964908114	1
1242	TMEFF2	2.29506477449038	0.0108647062172582	0.0374986362112594	-0.602905458710941	1
1243	TMEM130	2.35721690705148	0.00920624417250949	0.0329381153607276	0.70899881559772	1
1244	TMEM132D	3.20528925227655	0.000674634068809332	0.00425529997239789	0.610760324797377	1
1245	TMEM139	3.31592188065947	0.000456706789434529	0.00312477955198565	-0.773196202247636	1
1246	TMEM143	4.38104474284773	5.90558059695946e-06	0.000108182448957488	-0.547998053195676	1
1247	TMEM150C	4.37190742640559	6.15828753067744e-06	0.000110982327715019	0.832131288534508	1
1248	TMEM151A	5.40578144794903	3.22632194576172e-08	2.24094945149366e-06	-0.904707455181995	1
1249	TMEM155	2.20413880870139	0.0137572917895932	0.0449234190269381	1.22545547248767	1
1250	TMEM159	4.64602736422615	1.69194068400096e-06	4.12607227619796e-05	0.567796739517985	1
1251	TMEM165	2.31882453666595	0.0102022761024689	0.0356873457982389	-0.827726271210743	1
1252	TMEM167A	3.09317463586426	0.000990137828890657	0.00576255278071076	0.508837530063511	1
1253	TMEM171	3.8732146836045	5.37045669202018e-05	0.000584248611180814	-0.590604188984678	1
1254	TMEM175	5.25979155434201	7.21093962878475e-08	4.1012899839226e-06	-0.706210926643948	1
1255	TMEM178A	4.79412428113459	8.16934826973492e-07	2.41358281288365e-05	0.631793341030552	1
1256	TMEM184B	3.58848284745307	0.000166303935672786	0.0014144319426864	-0.599150336402242	1
1257	TMEM243	4.19656554437287	1.35496530604046e-05	0.000202187853659669	0.576325749108403	1
1258	TMEM268	2.19646960029425	0.0140291743655945	0.0456197396327498	0.600965019550316	1
1259	TMEM30A	2.59977625903915	0.00466422797440509	0.0194520644150582	-0.700426438230716	1
1260	TMEM63A	5.92126798744106	1.59734387003419e-09	2.55334323553821e-07	-1.77688955809177	1
1261	TMEM87A	3.70161414276155	0.000107116121186178	0.000996363505876059	-0.524479790746069	1
1262	TMF1	4.22664277461212	1.18601893459354e-05	0.000183549800368329	0.59975062816211	1
1263	TMTC1	3.69863457749193	0.000108381205419094	0.00100612592365586	0.547317080810889	1
1264	TMTC2	2.85269806658875	0.00216748940651937	0.0107421677148756	-0.506396456794409	1
1265	TMX1	4.95303747993245	3.65319474735976e-07	1.31543384499422e-05	-0.712895032153963	1
1266	TNC	2.30808509416142	0.0104972020348153	0.0364667611027866	-0.591239397584485	1
1267	TNFRSF11B	4.09479936471994	2.11267066355733e-05	0.000286167828351607	0.78041721383921	1
1268	TNFRSF13C	2.89507756745153	0.00189532425506733	0.0096263498291102	-0.525957912873925	1
1269	TNFSF13B	3.90391812575414	4.7323905609223e-05	0.000528948902829524	0.625146034977287	1
1270	TNPO3	3.22639562086222	0.000626799734774192	0.00401985496294589	0.508903836718176	1
1271	TNRC6B	2.65578238114427	0.00395623284757949	0.0170992490944969	1.03441800230297	1
1272	TNS2	4.30488416278518	8.35365667662376e-06	0.000140865346473299	-0.658712062352399	1
1273	TNS3	4.61502769611529	1.96521449156156e-06	4.65153912820119e-05	0.784882617631804	1
1274	TOM1L2	6.15372518374465	3.78418931882438e-10	8.49186637718494e-08	-0.607335646195604	1
1275	TONSL	2.24697326588116	0.0123208678556657	0.0411600936180256	-0.512188781640783	1
1276	TOPBP1	3.96178944832893	3.71950641217166e-05	0.000440191889691999	0.778222702800152	1
1277	TOPORS	5.99880668152636	9.93864124950594e-10	1.84085721810293e-07	1.08869384993182	1
1278	TP53INP2	4.89474331468837	4.92170610553183e-07	1.63157353822304e-05	-1.0100562133374	1
1279	TPCN1	3.10501933930818	0.000951332919263978	0.00559108730037338	-0.578639105906281	1
1280	TPK1	2.42266061267156	0.00770365664124758	0.0287937121546182	0.509373874282494	1
1281	TPPP	2.75421670887075	0.00294163990796648	0.0135863827769883	-0.853810840094149	1
1282	TPRN	5.68262400334342	6.63218362428711e-09	7.33563513855983e-07	-0.765934765383834	1
1283	TPSG1	3.67031993693355	0.000121123534481164	0.00109948698861199	-0.589524652408483	1
1284	TPST1	3.70634778785363	0.000105134754873213	0.000982239755496814	0.627646484031153	1
1285	TRAF4	4.82835340874407	6.88333091870316e-07	2.10541516357398e-05	-0.754454706224304	1
1286	TRAPPC1	2.95478191848998	0.00156445069093328	0.0082904519130338	-0.550594312458248	1
1287	TRAPPC6A	5.3680964770466	3.9785993877229e-08	2.60821776715385e-06	-0.663501486709226	1
1288	TRAPPC8	5.20481445364059	9.70952678486252e-08	5.05805660948932e-06	0.584361015028861	1
1289	TRHDE	2.96155189167476	0.0015304645455077	0.00813992287216468	1.333155079521	1
1290	TRIB1	2.68025495299018	0.00367830526495901	0.0161695777497859	0.533269921780287	1
1291	TRIM16L	3.81981587217642	6.67756661049661e-05	0.000689562166175973	-1.01709475185471	1
1292	TRIM27	3.57421619505642	0.000175639298589939	0.0014792576470731	-0.828910425747366	1
1293	TRIM33	4.14684166523816	1.68546501664798e-05	0.000239703732836871	0.578097007858375	1
1294	TRMT10C	3.04055607609456	0.0011807085695044	0.0066191152042022	0.899619650659894	1
1295	TRMT2A	4.20627099102486	1.29809451932869e-05	0.000195577339522872	-0.545164870192134	1
1296	TRNP1	2.38448939635412	0.00855142044104465	0.0311930369260863	0.546656199654183	1
1297	TRPC4AP	4.7694566478532	9.23617450192947e-07	2.63513252476809e-05	-0.561923216845394	1
1298	TRPS1	4.18680751642318	1.41452773647596e-05	0.000209868075739835	0.83782286059137	1
1299	TRPV1	4.74736736813168	1.03040720283921e-06	2.8526267259622e-05	-0.697829151814172	1
1300	TRUB1	4.64506818210222	1.6998207907095e-06	4.13664417242735e-05	0.923723175378367	1
1301	TSACC	4.78533121645653	8.53527940292591e-07	2.48995438381856e-05	-0.739407212065048	1
1302	TSC2	7.30590828346399	1.37699992853622e-13	2.92149312110712e-10	-1.21475369618374	1
1303	TSC22D2	4.65183243643793	1.64499184802156e-06	4.03264913331169e-05	0.640375556984696	1
1304	TSC22D4	6.6355130000762	1.61687932600879e-11	8.09917973208202e-09	-0.702081856674307	1
1305	TSHZ3	2.26924003684203	0.0116268663887161	0.0393257692434574	0.591978394823746	1
1306	TSN	3.11426764281194	0.000922010673996544	0.00545585322254851	-0.510328511928788	1
1307	TSPAN11	5.34526756817986	4.51417925147298e-08	2.86861391312142e-06	-0.627024932136464	1
1308	TSPAN13	3.03842176459428	0.00118910423846866	0.00665978274955164	0.59273731737533	1
1309	TSPAN15	3.82511595175015	6.53552758130565e-05	0.000680478245785282	-0.978553007932058	1
1310	TST	3.11234567131638	0.000928035149324454	0.00547484436676797	-0.747853032967852	1
1311	TTC14	4.37898275832835	5.96172819465645e-06	0.000108954434304536	1.1374634389567	1
1312	TTC17	4.2902442063299	8.92383752986175e-06	0.000148654190058468	-0.571135908249193	1
1313	TTC39B	4.11575377507356	1.92958059057028e-05	0.000265835606981872	1.10749114758088	1
1314	TTC9C	5.80296104000816	3.25769673443818e-09	4.22431425097369e-07	-0.712988411041935	1
1315	TTLL4	2.61388825266978	0.00447591550047864	0.0188425346300831	-0.572594053769991	1
1316	TTYH1	4.56039803937638	2.55283742968205e-06	5.73174604718381e-05	-0.622073701181385	1
1317	TTYH2	4.7098446271197	1.23952851418145e-06	3.2872859618144e-05	-1.3345629034721	1
1318	TUBA1A	2.70029284320455	0.00346392330927485	0.0154512695320826	-0.50865123667068	1
1319	TUBA3C	4.20767923456377	1.29003372807194e-05	0.000194743996628774	-0.600094094969924	1
1320	TUBB4A	7.35174060643126	9.78211013283813e-14	2.28294886280176e-10	-1.30001854370552	1
1321	TUFM	6.70413651718951	1.01300394501736e-11	6.38959082940953e-09	-0.592715826652742	1
1322	TUT7	5.27004454833246	6.81953262130597e-08	3.95906100288653e-06	0.679446277859503	1
1323	TVP23B	3.36594120064323	0.000381414835565647	0.00271966374348642	0.546504054622476	1
1324	TXNIP	2.27544714481307	0.0114395599819816	0.0388951705797619	-0.966385150430113	1
1325	TYMS	3.8170075176396	6.75400279447479e-05	0.000695608637323268	-1.29560118827905	1
1326	TYMSOS	4.34425321747938	6.98751223018435e-06	0.000122244797922071	-1.04855042656875	1
1327	TYRO3	3.77210386856827	8.09384193944206e-05	0.000802134171850103	-0.797098072153297	1
1328	TYROBP	3.7802325810438	7.8340963240503e-05	0.000782336927730791	0.857969533592869	1
1329	UAP1L1	4.5746242772365	2.38537677679379e-06	5.42566643468772e-05	-0.726418663602957	1
1330	UBE2S	6.99812991667489	1.29700752281484e-12	1.26123173197719e-09	-0.938666942959406	1
1331	UBE2V2	2.55626286443114	0.0052901579364785	0.0213971760695902	0.50879604489063	1
1332	UBE3A	2.38931088701714	0.00844000584987624	0.0308977029842214	0.683654849655826	1
1333	UBP1	3.38233990830253	0.000359355775779798	0.00259487781409311	0.557501899422136	1
1334	UBR1	2.63986465123042	0.00414695717888413	0.0177223377844347	0.621702834887062	1
1335	UBR3	3.34790530030431	0.000407124148667339	0.00285157964633804	1.0177813838108	1
1336	UBR5	4.64795313921085	1.67622523119382e-06	4.09630831891114e-05	0.874096007324634	1
1337	UBTD2	6.02567249090736	8.42039499095123e-10	1.6376264858235e-07	0.584731640906435	1
1338	UBXN2B	2.7481857085478	0.00299630282489878	0.0137714423941506	0.514051191571583	1
1339	UCKL1	5.1234483659677	1.49998912844091e-07	6.81225710143874e-06	-0.860954004540379	1
1340	UFL1	3.48763550260552	0.000243655961421225	0.00190054907341195	0.908709797482154	1
1341	UNC5A	2.53912143483893	0.00555656211878934	0.0222577658904482	1.23026627398954	1
1342	USH1C	4.12559688278536	1.84887237747611e-05	0.000257298649645423	-1.41030035233757	1
1343	USP1	5.08135539666548	1.87375616520869e-07	8.02380208874137e-06	0.633891201004346	1
1344	USP15	2.27497910379981	0.0114535916959563	0.0389258661715784	1.0046481119479	1
1345	USP33	2.50249560214302	0.00616605788182662	0.024152980672385	0.500980562601094	1
1346	USP47	3.00353330524452	0.00133432169068348	0.0072962510818114	0.598554211287715	1
1347	USP5	6.79479046457556	5.4235032212867e-12	3.95542869307465e-09	-0.60749506429527	1
1348	USP54	2.82992859238743	0.00232791970956808	0.0113374353468072	-0.782703655886956	1
1349	UTS2R	2.95780389868586	0.00154919583124051	0.00822829592842307	-0.522613300353519	1
1350	VASH1	2.16224448798359	0.0152996680372957	0.0488659713499942	-1.19003779218553	1
1351	VGLL1	2.62897022701594	0.00428219293787316	0.0181903565315042	-1.16497898828514	1
1352	VHL	3.11003176321221	0.000935336132202187	0.00551373444135757	-0.696160819081735	1
1353	VIM	4.2549068419319	1.04568034781703e-05	0.000167897933744584	0.871125084133759	1
1354	VLDLR	2.28206303311613	0.0112428095487543	0.0384058498593653	-0.924356442346662	1
1355	VPS13A	2.3255041262328	0.0100225097683268	0.0351790243605371	1.30327157504208	1
1356	VPS8	2.77647424524377	0.00274759942611026	0.0128865505238266	-0.925392983643748	1
1357	VPS9D1	7.14256216885317	4.58035306711679e-13	5.93868221557621e-10	-0.676291351757097	1
1358	VRK1	2.95249644559059	0.00157607849554249	0.00832372028263649	0.870666486676535	1
1359	VWA1	5.42630554977071	2.87662190760055e-08	2.05934362207305e-06	-0.959618641480936	1
1360	WASF2	3.26396302356563	0.000549327514255746	0.00360540766367841	-0.682135753232854	1
1361	WASHC1	5.00772205264027	2.75389964325183e-07	1.08017663654137e-05	-0.594455561012356	1
1362	WBP2	6.16258277171635	3.57839496693188e-10	8.27784366711599e-08	-0.505695267686408	1
1363	WBP2NL	2.64160360004203	0.00412572835369942	0.0176574818115968	-0.563744884402652	1
1364	WBP4	5.16601006270872	1.19571960828425e-07	5.81368837877869e-06	0.86703950374857	1
1365	WDFY2	3.42044780588561	0.000312590655916155	0.00231668489290925	-0.581148438858412	1
1366	WDR43	3.97052332918062	3.58574665783828e-05	0.000428768129418289	0.815646320652851	1
1367	WDR59	2.8261235266621	0.00235575455128675	0.0114349420151523	-0.529269863821359	1
1368	WDR75	3.80203929767909	7.17549785467125e-05	0.000731274100141125	0.701578925526154	1
1369	WDR83OS	3.51332921387536	0.000221264400212488	0.0017576135371542	-0.778280082231279	1
1370	WDR89	6.2092522661557	2.66186514364702e-10	7.14052973821081e-08	0.581977994197544	1
1371	WSB1	4.24083629334141	1.1134425779275e-05	0.000175399496890681	-0.907681648509623	1
1372	WWP1	4.32577461766175	7.59983871380374e-06	0.000130033017524011	0.972427863055022	1
1373	WWP2	6.26636048036261	1.847921084154e-10	5.19599786288989e-08	-0.532450283190651	1
1374	XK	2.643993432716	0.00409671229214421	0.0175536119993395	1.01921686555393	1
1375	XPC	2.47532688389069	0.00665571390944431	0.0256575902244155	-0.525843443640835	1
1376	XPO1	3.9175850820844	4.47202410268584e-05	0.00050565939199846	0.562577619739417	1
1377	XPOT	4.44164420337853	4.46370439835082e-06	8.79104921930055e-05	0.531141742149671	1
1378	YAP1	4.23431584538329	1.14624277678507e-05	0.000179176248657802	0.588388343789675	1
1379	YBX3	2.76064854669436	0.00288433586969489	0.0133746533929941	0.577787079392139	1
1380	YIF1A	4.37678853624493	6.0220360205788e-06	0.000109402099728792	-0.920815056202949	1
1381	YIF1B	2.30102982382938	0.0106949726892365	0.0370270394038571	-0.576346928517702	1
1382	YIPF1	2.50451086252732	0.00613104199632418	0.0240481106067586	0.535493606815859	1
1383	YWHAE	2.47917897679712	0.00658426050908994	0.0254451849248454	-0.692287427480056	1
1384	ZAN	2.63121636868124	0.0042539925271971	0.0181035152442972	-0.516615313106381	1
1385	ZBED3	4.25080594747593	1.06501328551446e-05	0.000169776503123883	-0.729955977697037	1
1386	ZBED5	2.31163247693575	0.0103989726603786	0.0362117612575226	0.602556068430632	1
1387	ZBTB2	5.39328043295005	3.45914254233251e-08	2.33322163736867e-06	0.726031003075637	1
1388	ZBTB21	5.30524646018282	5.62604317159725e-08	3.35877193754867e-06	1.06914250230098	1
1389	ZBTB41	4.84712032579859	6.26332287484395e-07	1.96205945306186e-05	0.760189291040672	1
1390	ZCCHC18	2.60918699267766	0.00453788165148686	0.019027143726626	0.803844099731851	1
1391	ZCCHC2	3.19501951454602	0.000699106930117822	0.00437070695362702	0.552469774823929	1
1392	ZCCHC24	2.87612445220598	0.00201295472743661	0.010135563630834	-0.626889846673984	1
1393	ZCRB1	4.38302913936595	5.85202255396626e-06	0.000107369891795963	0.668319050231165	1
1394	ZDBF2	2.51858537374923	0.00589136575286099	0.0233236122036081	1.00743749342547	1
1395	ZDHHC13	4.63136629512985	1.81630275699521e-06	4.37828784631405e-05	0.500273154339485	1
1396	ZDHHC21	4.5570313177613	2.59408454024861e-06	5.79892193489676e-05	1.07353385198635	1
1397	ZDHHC9	2.74708627891672	0.00300636573932129	0.0138115282724961	-0.871314436443952	1
1398	ZEB1	2.28607035290325	0.0111250715420395	0.0381594532110695	0.503537244734458	1
1399	ZFP1	4.94051717383888	3.89578146984774e-07	1.36769270276735e-05	0.953051993729403	1
1400	ZFPL1	4.57865535497753	2.33987263747867e-06	5.35674425191166e-05	-0.645753519388455	1
1401	ZFYVE16	2.62381808984231	0.00434751055223191	0.0184242239455217	-1.62817677916141	1
1402	ZHX1	5.8279500176537	2.80561889232778e-09	3.82231570673734e-07	1.1485362623919	1
1403	ZHX2	2.79231405962823	0.00261662676478042	0.012409436178916	-0.544139582410639	1
1404	ZIC1	4.04407609246923	2.62649290108225e-05	0.000338845170400539	-1.09380509551669	1
1405	ZKSCAN1	3.31999724483361	0.000450091682567374	0.00308943335303415	-0.703516341327066	1
1406	ZMYM2	2.27994910022706	0.0113053537377756	0.0385624591540789	0.638188593248766	1
1407	ZNF12	4.12480470437056	1.8552473381077e-05	0.000258031956953263	0.695034916812294	1
1408	ZNF124	4.66735409345465	1.52551632699617e-06	3.82881940397056e-05	0.504230327954901	1
1409	ZNF148	4.19947087437122	1.33769719832205e-05	0.000200122930861795	0.747728967587819	1
1410	ZNF180	5.21262933588591	9.30913372603325e-08	4.90614315197372e-06	0.546524543779694	1
1411	ZNF184	3.27397447550359	0.000530230949072301	0.0035065258966986	1.32012300755498	1
1412	ZNF207	2.73517551500256	0.00311735111851027	0.0142261909276091	-0.689018391036207	1
1413	ZNF213	5.7141252518341	5.5134880350486e-09	6.33861003753518e-07	-0.582557841539939	1
1414	ZNF23	2.26321658052809	0.011811170810664	0.0397991776464447	0.732316565742625	1
1415	ZNF236	3.34023252558246	0.000418541355507724	0.00291579646413113	0.612247750384881	1
1416	ZNF267	6.04103818283624	7.65628667581313e-10	1.54036567620799e-07	1.19604076246458	1
1417	ZNF268	2.90704807230097	0.00182428561352692	0.00934485900976542	0.889438622372393	1
1418	ZNF276	5.81974490887783	2.9468753354085e-09	3.93743159321772e-07	-0.968485744099316	1
1419	ZNF285	3.61845596065214	0.000148182959050476	0.00129282014890468	0.51697110511133	1
1420	ZNF286A	6.16955640627106	3.42409217272985e-10	8.27784366711599e-08	0.65008459687508	1
1421	ZNF304	3.52969288462333	0.000208021155527228	0.00167869907596627	0.683825204836848	1
1422	ZNF354B	3.93528416065469	4.15491583354104e-05	0.000478379011954518	0.639266926862053	1
1423	ZNF419	4.16580497672706	1.55127925267669e-05	0.000225007801112298	0.567778717309002	1
1424	ZNF420	4.25478562631765	1.04624697388835e-05	0.000167897933744584	1.07489629816206	1
1425	ZNF432	4.28127788797358	9.29115682271993e-06	0.000153025418439406	0.672216539550088	1
1426	ZNF436	6.35027180939318	1.07467408475463e-10	3.53249912535262e-08	0.78086821937849	1
1427	ZNF443	5.73180771134077	4.96829418790636e-09	5.76865919190839e-07	0.630557381970288	1
1428	ZNF488	2.54536734372687	0.00545814162724426	0.0219510786311609	-0.975652040983687	1
1429	ZNF496	2.47923479987967	0.00658323003856363	0.0254451849248454	-0.850841476203864	1
1430	ZNF500	5.89912541447968	1.82716698860627e-09	2.77104481571504e-07	-0.614713360717957	1
1431	ZNF518B	5.55467218602937	1.39066614644723e-08	1.2579599428599e-06	0.779837640307643	1
1432	ZNF521	3.55186637277067	0.000191254531657803	0.00157609401830148	0.541861286463039	1
1433	ZNF558	4.08817072852036	2.17394063660189e-05	0.000292760684229745	0.52952949965219	1
1434	ZNF613	4.59336302240418	2.18079674891006e-06	5.04915025060149e-05	0.568754130441512	1
1435	ZNF615	3.52202206931501	0.000214134244508291	0.00171557329156694	0.567378077996172	1
1436	ZNF623	4.34458181680815	6.9770614753636e-06	0.000122153533917506	0.604840256827972	1
1437	ZNF652	2.23432411683509	0.0127308773079217	0.0422816585473569	-0.885311867656723	1
1438	ZNF654	4.34836975628869	6.8576614947634e-06	0.000120715375141789	0.721681240672182	1
1439	ZNF703	2.50541901569691	0.00611532016890443	0.024010656477438	0.588019354937194	1
1440	ZNF720	5.86212986907476	2.28483695079712e-09	3.31202017128591e-07	0.570669316538994	1
1441	ZNF738	2.61007483131919	0.00452612093430232	0.0189846531928015	-0.758951947906721	1
1442	ZNF746	2.67208114127279	0.0037691209071312	0.0164708784059455	-0.519900491955891	1
1443	ZNF775	5.53011097174685	1.60014135454073e-08	1.38984254641334e-06	-0.705243302925945	1
1444	ZSCAN18	5.49961622915933	1.90309373139307e-08	1.54754012206451e-06	-0.682095332873158	1
1445	ZYG11B	2.6157672388189	0.00445136117857929	0.0187553470275651	0.705963873472312	1
1446	ZZZ3	3.84849494440418	5.94228746552711e-05	0.000630942242358834	0.549323226157582	1
