# Supplementary material for: Identification of Key Genes and Regulatory Pathways in Multiple Sclerosis Brain Samples: A Meta-Analysis of Micro-Array Datasets
Source: Int J Mol Sci. 2023 May 27;24(11):9361. doi: 10.3390/ijms24119361 (PMC10253947; doi:10.3390/ijms24119361)
Supplement: Supplementary file 1 [file ijms-24-09361-s001.zip › Table S2 - DEGs obtained from the analysis of GSE32915.csv]

	logFC	AveExpr	t	P.Value	adj.P.Val	B
6632	-0.63034888483666	6.54120623976065	-10.9820261101594	1.11282137850933e-08	0.00013388057948437	9.67232221888424
83887	-1.27971054632437	6.84013741304961	-10.7866045717856	1.42342862670108e-08	0.00013388057948437	9.4712648722279
10449	-1.02245462724466	6.64597226177279	-9.28476804871531	1.06799145323306e-07	0.000669666240892238	7.77571043284758
1416	-0.881140687796563	6.69313731263126	-9.04004031456354	1.51666631307748e-07	0.000713250250382512	7.47229580770721
11313	-1.31822521838533	6.94420203932248	-8.66689915092752	2.62304737773207e-07	0.000887731171169449	6.9939131523194
23047	-1.01089249305153	6.75484436578581	-8.55923666347524	3.08147402603913e-07	0.000887731171169449	6.85226092801027
5460	-1.18732516989627	6.95443220941428	-8.44962538502009	3.63572301056846e-07	0.000887731171169449	6.70634565072864
338707	-1.34877603472949	6.85764503113958	-8.42478016788893	3.77537045843155e-07	0.000887731171169449	6.67303143139143
63826	-0.765338453886961	6.58026407216488	-7.96136477954623	7.73161566431318e-07	0.00150854624585235	6.03510081615218
79016	-1.13480569978353	6.95403154462105	-7.9381836848308	8.01948990405801e-07	0.00150854624585235	6.00235313389426
4691	-1.29634090846116	6.79930838610435	-7.80327646037468	9.93411639657271e-07	0.00161016340424353	5.81016270126132
134145	-0.642735373572304	6.45495033863035	-7.78235461941061	1.02716287549425e-06	0.00161016340424353	5.78011023673999
10390	-1.04695546480876	6.79004082566424	-7.63335248654858	1.30521863115273e-06	0.00176102776450649	5.56414949066519
200931	-0.644181526097733	6.68398549740622	-7.63079155719142	1.31063679246669e-06	0.00176102776450649	5.56040800162311
197131	-0.695076161324298	6.55711778616967	-7.49170826737835	1.64341150861266e-06	0.00206094759256752	5.355690545397
4045	-0.761691474078201	6.52053933944638	-7.26896110802462	2.37364147096348e-06	0.00279066060689338	5.02157167259492
143471	-1.24773617219626	6.6721027618859	-7.18707185020403	2.72165242969681e-06	0.00300208868152171	4.89678680594714
3174	-0.876022474786556	6.51591774561846	-7.15489767627053	2.87265941562867e-06	0.00300208868152171	4.84747038515568
27012	-0.439271869051539	6.49615938649638	-6.99845422451726	3.74261042713367e-06	0.00328504213165926	4.60534562175911
5929	-0.693446040729624	6.53055493490369	-6.98478091561725	3.83075368366413e-06	0.00328504213165926	4.58399965916172
100131454	-0.713476408204047	6.52663411354588	-6.96077755874004	3.99078279981139e-06	0.00328504213165926	4.54645534222298
5255	-1.35057577998675	6.84204341639214	-6.9577312178075	4.0115873157134e-06	0.00328504213165926	4.54168394087746
50839	-0.653740644894489	6.63010788537552	-6.93343230014629	4.18165134961788e-06	0.00328504213165926	4.5035724849121
136541	-0.46108064191597	6.43517520386099	-6.93209621276807	4.19121849767807e-06	0.00328504213165926	4.50147419049179
51340	-0.713937284750939	6.51665396440944	-6.89105596081689	4.49652835277197e-06	0.00338336779375974	4.43688332698938
56914	-0.593509594451899	6.62749056277393	-6.72131534364128	6.02884392611658e-06	0.0042852062696018	4.16689350810988
79884	-0.816226691755363	6.56841271656284	-6.70697277384332	6.18121035509976e-06	0.0042852062696018	4.14386999770964
28513	-0.699774576057881	6.56949244834534	-6.68894179374213	6.37849000844455e-06	0.0042852062696018	4.11487913821581
10130	-0.370218329359006	6.55758400368125	-6.6205276564883	7.1889234743762e-06	0.00440024543229173	4.0044092059699
6472	-1.03079301680294	6.80924599489441	-6.61794635920998	7.22153065553016e-06	0.00440024543229173	4.00022652129871
25836	-0.550886099888934	6.4710809257614	-6.61558609410742	7.25148096332166e-06	0.00440024543229173	3.99640106356086
115557	-0.650985119346786	6.61557769620243	-6.58645940688511	7.63194714902146e-06	0.00448639243188259	3.94912019271737
80321	-1.04748163674199	6.87427114993323	-6.54442404149144	8.21818271775513e-06	0.00468461318496035	3.88064655193268
7052	-0.543338071766274	6.6588154785896	-6.47650355945968	9.26682243943431e-06	0.00501521164690421	3.76941246963153
55908	-0.274500671530163	6.52022360363447	-6.47169649236708	9.34614563935125e-06	0.00501521164690421	3.76151205394292
5273	-0.56389672063121	6.69327838065522	-6.4441163557857	9.81516070205947e-06	0.00501521164690421	3.71611302025857
9502	-0.879318565820875	6.78768993572805	-6.41534203253803	1.03307404400461e-05	0.00501521164690421	3.66861928738766
101928604	-0.551076544083791	6.75343659498606	-6.3985653512299	1.06443141506456e-05	0.00501521164690421	3.64086762495562
521	-1.18465470740237	6.96918912725592	-6.39393877226326	1.0732525081198e-05	0.00501521164690421	3.63320655821404
2675	-0.854901492290568	6.57131196963131	-6.38451055971974	1.09146532447708e-05	0.00501521164690421	3.6175840274524
353323	-0.411845203400962	6.53257914683403	-6.37261101556319	1.11491341942367e-05	0.00501521164690421	3.59784634654908
57403	-0.670088889553313	6.63911294847181	-6.37018180059724	1.11976444192216e-05	0.00501521164690421	3.5938142625361
84132	-1.18775118865871	6.77827328026816	-6.31769171219107	1.23014134149868e-05	0.00538143924998411	3.50646086339611
57110	-0.260794096677149	6.46994932141784	-6.27618867260581	1.32542097685578e-05	0.00554400940109184	3.43708272350738
23600	-0.759987959043359	6.69256657042804	-6.25408174638414	1.37928284308054e-05	0.00554400940109184	3.40001657675911
3550	-0.641939229948249	6.57926112715017	-6.25342941230031	1.38090643416181e-05	0.00554400940109184	3.39892164968226
122970	-1.17888798935938	6.80967688092052	-6.25171142369475	1.38519186567071e-05	0.00554400940109184	3.39603772511664
10393	-0.40928330147945	6.40649803340545	-6.23927607850516	1.41662741149067e-05	0.00555170379948978	3.3751490527642
2905	0.766600286421113	7.1480431784019	6.22490030756787	1.45389682618536e-05	0.00558148024436179	3.35097043045813
5553	-0.473057527774989	6.54499239870079	-6.15336319605607	1.65515484062243e-05	0.00591455665462138	3.23016719442991
26268	-0.368999009978345	6.46553252688889	-6.14733181951402	1.67339984781758e-05	0.00591455665462138	3.21994528009997
84077	-0.410300140112936	6.6025901681871	-6.13992518024565	1.69609199574428e-05	0.00591455665462138	3.20738475656511
6101	-0.471521725909317	6.38063129354294	-6.13284251157091	1.71809144096355e-05	0.00591455665462138	3.19536556920941
283284	-0.477438571504064	6.48127174156765	-6.13165381646774	1.72181266695731e-05	0.00591455665462138	3.19334759787017
79843	-0.43425797174336	6.55340408707881	-6.12926681033596	1.72931059488691e-05	0.00591455665462138	3.18929466016169
133686	-0.340510337909532	6.43743905999063	-6.09844955859264	1.82922355737098e-05	0.00605763181487449	3.13688918118225
7562	-0.338045274222426	6.38969978044483	-6.09315759510123	1.84697661286351e-05	0.00605763181487449	3.1278750767941
9780	2.20738256649042	13.6254152416655	6.08703184015834	1.86775102473404e-05	0.00605763181487449	3.11743524494337
27148	-0.597773707997511	6.46120240408163	-6.06122446039452	1.95797968379344e-05	0.00624263658166752	3.07338841095316
8829	-0.447249918550403	6.50667800138949	-6.0452722447685	2.01601101510279e-05	0.00632053053418311	3.0461097932027
554206	-1.02172994798043	6.71675698502182	-6.0191853968505	2.11479834345724e-05	0.0065215527276679	3.00141508382205
140685	-1.13722599843934	6.89952108805592	-6.00635587390508	2.16521717496971e-05	0.00656933875457342	2.97939526141673
732275	-0.676046995043216	6.60136737850729	-5.98954119057245	2.23319794068158e-05	0.00666804547018433	2.95049672445756
441212	-0.494979186484144	6.45919601300874	-5.9393002394262	2.44986509223601e-05	0.00703539578837732	2.86388834201719
150483	-1.16409076777644	6.87244822420431	-5.93771719485503	2.45703720832972e-05	0.00703539578837732	2.86115303091541
140689	-0.652527631213348	6.55804466838244	-5.93521269293118	2.46842869615067e-05	0.00703539578837732	2.85682475929282
54345	1.56988624640773	7.59200588074299	5.90550553839681	2.60781568052148e-05	0.00732173444272979	2.80541093216919
55301	-0.810133536950533	6.65017345740598	-5.86059294319346	2.83428062357699e-05	0.00779604207094849	2.72742261728266
29122	-0.554920354837046	6.51809775758717	-5.8557975399266	2.85964011958666e-05	0.00779604207094849	2.71907731167981
23327	-1.08711045876146	6.74333254633344	-5.81147022311237	3.10552504067435e-05	0.00806003217927605	2.64176870993502
80000	-0.455605290615071	6.54522658244907	-5.81133076287095	3.10633238272367e-05	0.00806003217927605	2.64152501094542
3006	-0.668997252587685	6.67148322934285	-5.80378294106607	3.15035395590571e-05	0.00806003217927605	2.62833118003381
26135	-1.15666191122405	6.67894942636144	-5.80351746816532	3.15191403530631e-05	0.00806003217927605	2.62786696657585
9265	-0.365019433253593	6.4430148085042	-5.79456745491419	3.20498210126572e-05	0.00806003217927605	2.61221042295627
3948	-0.568547868490914	6.71894079738435	-5.79313556114626	3.21355809603798e-05	0.00806003217927605	2.60970443119982
5202	-1.19002402718134	6.72079361013418	-5.77695730256162	3.3121267784817e-05	0.00819794958289728	2.58136875530734
55646	-0.569397944571523	6.96873335635798	-5.76931993954236	3.35974477751097e-05	0.00820781285841024	2.5679783209423
353288	-0.752212272913373	6.48887049950424	-5.73982782852962	3.5504008988445e-05	0.00842409516897504	2.51618720265825
642273	-0.368992187262886	6.5528796985568	-5.73453195279725	3.58580979595439e-05	0.00842409516897504	2.50687313941223
200081	-0.429524573589741	6.46253132333492	-5.71615414625202	3.71155621508743e-05	0.00842409516897504	2.47451845596468
84809	-0.856475793753646	6.61144397797209	-5.7145405666808	3.72281323795395e-05	0.00842409516897504	2.47167526249509
55755	-1.45274745142813	6.82466678905648	-5.71050675354514	3.75111016793964e-05	0.00842409516897504	2.46456579831287
80789	-1.02551680907576	6.7851596274175	-5.70936884679557	3.75913281495107e-05	0.00842409516897504	2.46255983061765
225	-0.777715779192943	6.56161942237899	-5.70899727440457	3.76175638825104e-05	0.00842409516897504	2.46190475904177
205564	-0.534737694936851	6.47831486118079	-5.7021728774454	3.81028112787379e-05	0.00843237627016869	2.44986983714293
58485	1.67695376842289	7.9281199799803	5.68221436715102	3.95595935274273e-05	0.00864316222777791	2.41463245288289
54810	-0.675780903219826	6.50167013595511	-5.67667306233365	3.9974223263871e-05	0.00864316222777791	2.40483847572773
3293	-0.26945695082948	6.39690677661924	-5.66428453543935	4.09175920079556e-05	0.00868102919061384	2.38292570298688
221409	-0.88801204862085	7.24774491406322	-5.66228080993682	4.10723299114684e-05	0.00868102919061384	2.37937935915736
51112	-0.300664330249194	6.57236551995149	-5.64806257127036	4.21879220841463e-05	0.00872282492540172	2.35419757914662
53349	-0.396898768837093	6.51489958858324	-5.64794226617335	4.21974944559862e-05	0.00872282492540172	2.35398437891211
199746	-0.995487836690597	6.76287779441175	-5.63901722591991	4.29139591894158e-05	0.0087745052860011	2.3381617193987
55776	-0.603175920755847	6.46605176511073	-5.63131494836189	4.3542408383136e-05	0.00880727144188357	2.32449725747077
84904	-0.43390422344911	6.49551958854053	-5.61860169251835	4.46006825091595e-05	0.0088797618618682	2.30192356295079
54629	-1.13730177075188	6.80442487630368	-5.60836007467462	4.54726001882569e-05	0.0088797618618682	2.2837210151424
285830	-0.600878804085051	6.54854930917175	-5.60074440440692	4.61324065475941e-05	0.0088797618618682	2.27017548769223
103910	-0.640540098477849	6.57549700669584	-5.60024293921611	4.61761993959465e-05	0.0088797618618682	2.26928325997926
29942	-0.426703131526909	6.42741371586799	-5.59927269904793	4.62610527065591e-05	0.0088797618618682	2.26755686237711
23013	-0.402831027593476	6.4009853596994	-5.58277582531307	4.7728814359419e-05	0.00891257554915819	2.23818177510958
1538	-0.49010249012647	6.43118625692744	-5.57511302774363	4.84269338615637e-05	0.00891257554915819	2.22452334229733
2555	-0.340066397450342	6.48746479937631	-5.57337197331114	4.85870235857074e-05	0.00891257554915819	2.22141881695879
5741	-0.816562822756367	6.61822219277042	-5.56704665074682	4.91732688535875e-05	0.00891257554915819	2.21013618008663
81567	-0.987054044472015	6.68204215212305	-5.56355928395933	4.9499617404893e-05	0.00891257554915819	2.20391315060852
84063	-0.685020760267972	6.65347320888449	-5.55842392743275	4.99842784007239e-05	0.00891257554915819	2.19474610153371
3938	-0.496203827390119	6.59758130010484	-5.55505191640776	5.03051929687597e-05	0.00891257554915819	2.18872466052629
84220	-0.446904619484616	6.4737889869539	-5.55147827664161	5.06476286079541e-05	0.00891257554915819	2.18234134085354
114786	-0.566358080192201	6.52414847614246	-5.55009151908227	5.07811613390176e-05	0.00891257554915819	2.17986377548672
3178	-0.869866321577563	6.68927811965755	-5.5432066968729	5.14495340430036e-05	0.00891257554915819	2.16755924150728
90655	-0.97550384181784	6.60839546549491	-5.53731641210325	5.20285939653807e-05	0.00891257554915819	2.15702661210111
55160	-0.538983891484715	6.76042897011307	-5.53517218064444	5.2241061722905e-05	0.00891257554915819	2.15319117006238
8932	-0.35761022738682	6.40802125020227	-5.52705774802823	5.30532799962932e-05	0.00891257554915819	2.1386705696755
346606	2.38318187894645	8.07194091095912	5.52694015756593	5.3065146005301e-05	0.00891257554915819	2.13846007314828
84193	-0.624446969299228	6.57080950704315	-5.52064409363369	5.37045123663222e-05	0.00893797045687131	2.12718664738529
57624	-0.798062755959035	6.57194528508546	-5.5126486262378	5.45279776635771e-05	0.00893797045687131	2.11286199144201
150209	-0.491411646184917	6.53041143771989	-5.51155346838053	5.46417841975546e-05	0.00893797045687131	2.11089918207509
7554	-0.791318858700813	6.67112803233097	-5.50648357510596	5.51718529479723e-05	0.00894687694658886	2.10181032428435
3593	-0.405305246115571	6.51291512951597	-5.50191756721678	5.56537993233974e-05	0.00894789418010622	2.0936215766293
293	-2.17987683996701	7.66301983969334	-5.49450442193202	5.64455743869956e-05	0.00899828559147267	2.0803202554308
55619	-0.481118987857129	6.45872670084972	-5.47625871392888	5.84444457483389e-05	0.00921613611957929	2.04754812677164
56980	-0.602524603767628	6.48101467414174	-5.47315229794762	5.87920011881088e-05	0.00921613611957929	2.04196370349305
220047	-0.904589941730972	6.60802767342685	-5.45534260056868	6.08263516166956e-05	0.00945391151416885	2.00992011703476
91614	-0.34485439920748	6.42527167563306	-5.45116535479876	6.13139761165594e-05	0.00945391151416885	2.00239768604769
6607	-1.07262173311265	6.75461716047341	-5.44575032718196	6.19521233321085e-05	0.00945820671185629	1.99264249462926
114814	-0.489891885806571	6.53152602383314	-5.4424247734757	6.23474367269246e-05	0.00945820671185629	1.98664940177092
6238	-0.909364221320324	6.58729443288067	-5.43742565469919	6.29466104655088e-05	0.00947270951573349	1.97763732256082
54798	-0.480214900241691	6.45170351757743	-5.43283431352617	6.35021626501399e-05	0.00948046969533159	1.96935718836783
2779	-0.894736576960546	6.71359071197931	-5.42610885065254	6.43251245652025e-05	0.00952771589130727	1.95722285633238
154743	-0.643872199562269	6.45131172640316	-5.41979225617191	6.51081126451877e-05	0.00956834927319238	1.94582030475918
163	-0.321141947322499	6.37514340521085	-5.41470059247038	6.57464410413156e-05	0.00958725815835805	1.93662480092402
23224	-1.30661359654845	6.80237398357822	-5.40605194218581	6.68455891427453e-05	0.00964724330129974	1.92099689875564
6910	-0.425541422476947	6.51364322461156	-5.40342262961257	6.71835028690801e-05	0.00964724330129974	1.9162436737032
11066	-1.23410803288026	7.01598775095693	-5.38511649501043	6.95857161324353e-05	0.00991649171338818	1.88312281665364
221061	0.67285091223136	6.91371657718589	5.35496426739528	7.37380492158193e-05	0.0102937238557661	1.82846524112517
84286	2.42103695766143	12.9691754472051	5.33711235688488	7.63165181418397e-05	0.0102937238557661	1.79604410701607
387066	-0.679929369738337	6.78324488596746	-5.33625036045525	7.64433578176103e-05	0.0102937238557661	1.79447748551738
11057	-0.288723753024922	6.53210626022671	-5.33548778131079	7.65557503831046e-05	0.0102937238557661	1.79309146123174
79758	-0.501263533250554	6.5817723091583	-5.33514373951579	7.66065128509613e-05	0.0102937238557661	1.79246612194488
89795	-0.89828955543756	6.61904688853352	-5.32981514996641	7.73971932531364e-05	0.0102937238557661	1.7827786150715
255119	-0.347524524219757	6.52112582439461	-5.3292412509757	7.74828530579269e-05	0.0102937238557661	1.78173501464507
283345	-0.432027104139837	6.45641152111233	-5.32603397221358	7.79633781045567e-05	0.0102937238557661	1.77590192197257
254128	-1.10673492744275	6.67906472106193	-5.32584101136292	7.79923862499472e-05	0.0102937238557661	1.77555093714618
57696	-0.85342305276447	6.67635635243583	-5.32345053954439	7.83526772748602e-05	0.0102937238557661	1.77120237157997
196074	-0.451814689199721	6.58751895119237	-5.31995395072741	7.88827851848107e-05	0.0102937238557661	1.7648401986792
11103	-0.470829563240674	6.42332302757922	-5.31769962273555	7.92265228825473e-05	0.0102937238557661	1.76073745721751
79667	-0.475557901095102	6.45324957065447	-5.31691413619572	7.93466566948107e-05	0.0102937238557661	1.7593077517538
25884	-0.726755462032798	6.51454182577003	-5.31088218586048	8.02754957921389e-05	0.0103428928174378	1.74832580410079
23250	-0.38026932835708	6.44189533697359	-5.30236186011643	8.16067104084415e-05	0.0103978722075732	1.73280478363393
339456	0.598913766842517	6.89153098281401	5.30108779468561	8.18077234979976e-05	0.0103978722075732	1.7304830163038
8454	-0.465664103793948	6.51979283953268	-5.28905790548055	8.37311434369971e-05	0.0105709163704252	1.70854944578713
10566	-0.546685284536683	6.60556589647765	-5.27988096062113	8.5229816308152e-05	0.0106883871638177	1.69180399745814
3778	-0.94534433920975	6.63423147015518	-5.27190149158632	8.65554652554948e-05	0.0107504166104266	1.67723412895218
84614	-0.345384130784519	6.54310800121895	-5.2700420168832	8.68674352657932e-05	0.0107504166104266	1.67383761158386
54793	-0.768051387982702	6.58643783863481	-5.25862847118161	8.88079553732596e-05	0.0109187349576888	1.65297915946959
51199	-0.883753711993305	6.76010273051402	-5.25378808018114	8.96443925124293e-05	0.0109274048576445	1.64412783578121
11201	-0.39559470528572	6.46600512936518	-5.25151334917765	9.00402824376639e-05	0.0109274048576445	1.6399670616527
5224	-0.918596598273914	6.97971923557415	-5.22275340874648	9.52043418838345e-05	0.011480056892159	1.58730020992171
440695	-0.528373468221918	6.58005948790388	-5.2145867346838	9.67258226455368e-05	0.0115892321642369	1.57232431397757
81849	-0.573927395478009	6.591147449843	-5.19983306984289	9.9538487553766e-05	0.0118507499327462	1.54524631614992
161142	-1.54202758892228	7.009658224686	-5.1947811543381	0.00010052089859223	0.011892444172443	1.53596754475813
57621	-0.445993280285794	6.37519719836339	-5.18977067263611	0.000101505146804227	0.01192056896836	1.52676146297104
6414	-1.42801912807883	6.75178893211873	-5.18590044272067	0.000102272216534943	0.01192056896836	1.51964811728125
79949	-0.309863998411292	6.40922882241937	-5.18395663835409	0.000102659729566441	0.01192056896836	1.51607471089085
219681	-0.958161085090926	6.59966365060927	-5.1802392432124	0.000103405050724915	0.0119334503631066	1.5092393925378
28511	-0.555912613904868	6.5060838588179	-5.17646894294462	0.000104166688441023	0.0119480461967322	1.5023048939016
84295	-0.73179691481843	6.54773626864462	-5.16009389756179	0.000107542428585213	0.0121843451612364	1.47216503989881
54331	-0.341416782884253	6.43668187840774	-5.15963675643308	0.000107638273418738	0.0121843451612364	1.47132311155378
558	2.12253021817891	8.03198605963242	5.1571083016224	0.000108169987875524	0.0121843451612364	1.46666588746476
80179	-0.610616889302595	6.53446910528804	-5.14289438010869	0.000111209951966502	0.0124522048002492	1.44046901657198
9889	-0.908269615688702	6.5627313072451	-5.12894169706932	0.000114279877946565	0.0127202294914369	1.41472745887776
114780	-0.555873735150631	6.61419952460431	-5.11675969949132	0.000117031703271523	0.0129102587234439	1.39223157153862
7991	-0.703947437854002	6.56518000951984	-5.11532723769384	0.000117359749173829	0.0129102587234439	1.38958502728772
55588	-0.410873554993663	6.43891091730314	-5.11220926997764	0.000118077074797896	0.0129136503140885	1.38382349158425
440061	-1.28685740384743	6.84474517089536	-5.09381454941906	0.000122402073931182	0.013309279842309	1.34980678523022
57606	-0.3168011972139	6.44714409890663	-5.09065617590819	0.000123160961835402	0.0133148324889985	1.3439616521452
10744	-0.909949420388545	7.04449413108778	-5.08334061256115	0.000124937430233911	0.0134268098418311	1.33041788983986
149840	-0.512976060337903	6.55190590392762	-5.08021301928335	0.00012570496252064	0.0134268098418311	1.32462544823638
150383	-0.972862453620659	6.69528725423228	-5.07764799872371	0.000126338065068529	0.0134268098418311	1.3198739648287
150368	0.947504120453728	7.62051844436631	5.06897515069946	0.000128503178654112	0.0135801870430477	1.30380190823707
51347	-1.63553453787648	7.13797180853397	-5.06525176116028	0.000129444402979841	0.0136032327623117	1.29689892552682
55289	-0.436926780253848	6.43507229955507	-5.06177583592643	0.000130329488643687	0.0136055606040529	1.29045310781692
346288	-0.59025646204767	6.46006763982342	-5.05949712856302	0.000130913107720673	0.0136055606040529	1.28622658341862
26298	-0.298957751078733	6.48893079628827	-5.04963694071758	0.000133469713914408	0.0137296777175377	1.26793026914388
92421	-1.0977092852592	6.83967404300045	-5.04926514604041	0.000133567116171889	0.0137296777175377	1.26724013097328
55367	-2.52300375581713	8.17886280439443	-5.04556199387191	0.000134541272700459	0.0137546515259148	1.26036523975355
9849	-0.218716255408687	6.28390634522724	-5.03768556604056	0.000136637693909825	0.0138377136475642	1.24573680976027
8273	-0.931336191280213	6.95465662588276	-5.03450124301436	0.000137494779454604	0.0138377136475642	1.23982049178251
10120	-1.17959136134043	7.01332075005622	-5.03425754607975	0.00013756060029209	0.0138377136475642	1.23936766113841
149699	-0.387139076474581	6.45880786039506	-5.03089989588817	0.000138470792309031	0.0138551812453467	1.23312779767915
100996597	-0.781426780994864	6.64789131176448	-5.02543675941668	0.000139965030410955	0.0139305935823305	1.22297201231372
161635	-0.408242867693524	6.5316007648636	-5.02019905609221	0.000141413218832655	0.014000652944532	1.21323172111198
196792	-0.405918237279953	6.47559469335196	-5.01370289345809	0.000143230844928213	0.0141063634761498	1.20114628113871
54900	-0.476709013040456	6.49693793051972	-4.99180672270206	0.000149536736159032	0.0143719328151175	1.16037128653294
9391	1.79492573563839	9.072967592633	4.99137583442436	0.000149663659079153	0.0143719328151175	1.15956827962578
3012	-0.718875803790364	6.58175146949298	-4.9892848687478	0.000150281154347752	0.0143719328151175	1.15567120687611
222967	-0.644485327525464	6.52705151046744	-4.98900715184046	0.000150363365803275	0.0143719328151175	1.15515356586906
23192	-0.381597351506206	6.41856178197175	-4.98794745090057	0.00015067749094162	0.0143719328151175	1.15317828308059
64853	-0.313584330442268	6.32395181127608	-4.98778141720002	0.000150726769230813	0.0143719328151175	1.15286878342312
339804	-0.494145318008853	6.52694818421366	-4.9857720723757	0.000151324454715674	0.0143719328151175	1.14912293443058
9118	1.8282169395253	7.76910502865875	4.9833789655479	0.000152039478507702	0.0143719328151175	1.14466100882938
343472	-1.52348953816262	7.00694621011665	-4.9728690580505	0.000155221128957087	0.0145993232840588	1.12505687884471
79840	-0.501181664930063	6.50195344278097	-4.96021229479034	0.000159143921801343	0.0146603079456104	1.10142989560688
5473	-0.362555948833003	6.49238010148417	-4.95936794452023	0.000159409222901211	0.0146603079456104	1.09985299672667
144699	2.06584027110848	9.25484772696846	4.95680194906801	0.000160218276822726	0.0146603079456104	1.09506022926713
83888	-1.01466964010685	6.71504574675797	-4.9566991301209	0.000160250783446708	0.0146603079456104	1.09486816694848
347744	-0.474430838107613	6.47121925648463	-4.95658678413574	0.000160286309848127	0.0146603079456104	1.09465830694391
8444	-1.35983339265406	6.85532508174853	-4.95536415582037	0.000160673458116929	0.0146603079456104	1.09237436092226
11338	-1.00083608803446	6.7894839123182	-4.94542802116747	0.000163855695870091	0.0146603079456104	1.07380616996069
11200	-1.53687223006982	7.15157953434669	-4.94274203544452	0.00016472702870525	0.0146603079456104	1.06878462667035
196383	-0.722042967543442	6.66293681840941	-4.94227765272868	0.000164878157396608	0.0146603079456104	1.06791635679568
57169	-1.03837497581493	6.67277012070456	-4.94134958905822	0.000165180614338294	0.0146603079456104	1.06618104942268
57476	-0.749890530888505	6.53705703469996	-4.94130810346868	0.000165194147869172	0.0146603079456104	1.06610347656403
10728	-0.479629603292977	6.39619082419264	-4.94122367478707	0.000165221693927457	0.0146603079456104	1.06594560484386
338699	-0.375471019802817	6.48208855522819	-4.9359398176705	0.000166955072262402	0.0147445627433241	1.05606366453946
4982	-1.15429019047996	6.9293489690221	-4.93349656473944	0.00016776290594516	0.0147466730081047	1.05149309811906
7766	-0.356781344009667	6.44716314586469	-4.92870212947286	0.0001693598495545	0.014817805255673	1.04252206871647
7441	-0.493010951948305	6.58862903034923	-4.91943081570046	0.000172492510270118	0.0149541277294689	1.02516620836178
9687	-0.504582938810276	6.41045403592423	-4.91650469194019	0.000173493547080503	0.0149541277294689	1.01968633502997
26031	-0.731807098683642	6.57129335443127	-4.91294241808182	0.000174720289614466	0.0149541277294689	1.01301370733937
4008	-0.3869264252787	6.37748350995084	-4.9114491740287	0.000175237171591551	0.0149541277294689	1.01021619648748
26036	-0.394054305762911	6.42874469856605	-4.91019110568884	0.000175673869757765	0.0149541277294689	1.00785906378949
54520	-0.769956038330116	6.58553179294524	-4.9101511770559	0.000175687748031079	0.0149541277294689	1.00778424984682
121273	-1.03168014248232	6.78524500029481	-4.90627625747836	0.000177039964148133	0.0149642386162417	1.00052292365295
121214	-0.259168431509783	6.44851073308234	-4.90245241479552	0.000178384859457266	0.0149642386162417	0.9933555246753
200539	-0.686586950032583	6.511260035448	-4.90198132656304	0.000178551273307671	0.0149642386162417	0.992472395656127
10384	-0.772953891740702	6.57827359282608	-4.89867475645336	0.000179723838406941	0.0149642386162417	0.986272953168887
25948	-0.509130789443993	6.54393445144419	-4.89850553853745	0.000179784058650291	0.0149642386162417	0.985955653242622
3400	-0.325489983357455	6.5198552944428	-4.87930715292261	0.000186752891876303	0.0153929898302945	0.949934400825928
2738	1.75582498341252	12.7683217177786	4.87814374405924	0.00018718402792749	0.0153929898302945	0.947750113729473
54675	-0.408413451480842	6.55116865846989	-4.87758870923211	0.000187390073421798	0.0153929898302945	0.946707984913782
7105	-0.396778732642651	6.44967805881566	-4.87014243692692	0.000190177026913404	0.0155302848679015	0.932723360668142
10865	-0.72089010882386	6.61422725340909	-4.86872418905133	0.000190712657726077	0.0155302848679015	0.930059040125685
2553	-0.346383502850688	6.52253098554818	-4.86273344734218	0.000192992365367585	0.015591419152302	0.918802187160727
6945	-0.404421396512256	6.49941186244768	-4.86239737452986	0.000193121081414404	0.015591419152302	0.918170565801616
9915	-1.02423385410095	6.82370750306196	-4.86004422833662	0.00019402481493275	0.0155974392893161	0.913747643897202
11120	-0.370986821680574	6.55628717963212	-4.84631282722231	0.000199385865323886	0.0159103086020956	0.887925311865135
85352	-0.324569780372262	6.50257750580678	-4.8457511865782	0.000199608358412341	0.0159103086020956	0.886868654420308
117289	-0.608195528276394	6.61891280399104	-4.84009799188497	0.000201862133692675	0.0159722801872074	0.87623079748568
10618	-0.708766716415713	6.49039674417337	-4.83790278696756	0.000202744341459076	0.0159722801872074	0.872098973395412
51773	-0.563719341491719	6.46855362004179	-4.83743431784486	0.000202933122361521	0.0159722801872074	0.871217145497085
64168	-0.649067187075842	6.43413405465343	-4.83394757504666	0.000204343880660306	0.0159903581975901	0.864653028282595
22846	1.59542477467085	8.58269524894599	4.83210780475996	0.000205092323984061	0.0159903581975901	0.861188915264434
26108	-0.718149518110485	6.6005840814753	-4.83058740450863	0.000205712970273606	0.0159903581975901	0.858325846563467
9129	-1.47810462052689	6.98156796750004	-4.82782647566574	0.000206844958072514	0.0160121831535064	0.853126044537903
5387	-0.213286882828747	6.48120827889043	-4.82071395745692	0.000209790704502036	0.0161363826441606	0.839726566039421
6334	-0.71593581383998	6.50341844486327	-4.81756432681719	0.000211108912874142	0.0161363826441606	0.833791003039215
100652929	-0.545831174790675	6.59326935470599	-4.81484276187721	0.000212254820875164	0.0161363826441606	0.828661212563183
5301	-2.20507662105544	8.17828720471982	-4.81337688203097	0.000212874673488318	0.0161363826441606	0.825897866344745
6263	-0.319033391526983	6.41540382958361	-4.81274563617826	0.000213142171000311	0.0161363826441606	0.824707821069093
5701	-0.353757706725777	6.54703939193041	-4.81167592647501	0.000213596261676465	0.0161363826441606	0.822691063968991
7703	2.21315259807445	8.24451864815612	4.80643513070558	0.000215835388053028	0.0162279873606374	0.812808513422461
5546	-0.815348022481026	6.6661158427055	-4.80284534089931	0.000217383034718962	0.0162279873606374	0.806037427139316
2342	-0.541943352350214	6.68251723127962	-4.80008021289939	0.00021858292334825	0.0162279873606374	0.800820810214533
440686	-0.847561685502875	6.82748651965623	-4.79911058564406	0.000219005289796981	0.0162279873606374	0.798991328653939
163882	-0.507242815468475	6.50887575177535	-4.79879300633672	0.000219143808586693	0.0162279873606374	0.798392100139348
5289	-0.717367355165541	6.56119979070478	-4.79686897144244	0.000219984943754321	0.0162279873606374	0.794761462588678
100506930	1.44995379489975	7.80777294816551	4.78473105394415	0.00022536835704864	0.0164513098870006	0.771847522769272
7718	-0.325437398195475	6.42418392382784	-4.78377559458938	0.00022579782937186	0.0164513098870006	0.770043092478475
285331	-0.617210836101018	6.48284302615662	-4.78358614940622	0.000225883083518883	0.0164513098870006	0.769685303888963
84892	0.363902506785013	6.74169710356413	4.78128077917361	0.000226923200834706	0.0164513098870006	0.765331024205064
419	-1.14626907440536	6.83285785657602	-4.78018692848928	0.00022741843532671	0.0164513098870006	0.763264796252317
81037	-1.81584997719826	8.01087544283182	-4.77833453694636	0.000228259628967474	0.0164513098870006	0.75976541266149
9214	-1.74717762068493	7.61534052322341	-4.77272441373585	0.000230826810918284	0.0164894465270619	0.749164855599644
55738	-0.311668345396252	6.36888860736151	-4.77059929354565	0.000231806992136355	0.0164894465270619	0.745148421241047
101928418	-1.54102878753568	7.13663815129155	-4.76984865073801	0.000232154236501591	0.0164894465270619	0.74372959913785
3146	-0.712915804834703	6.56352900282005	-4.76954444968274	0.000232295110821935	0.0164894465270619	0.743154597530341
9641	-0.62117887331796	6.54104883975855	-4.75808257306778	0.000237667557852378	0.0168073850780492	0.721481710348068
147920	-0.38055031507505	6.46839037125132	-4.75487536369825	0.000239193587080645	0.0168519496875432	0.715414652868533
54852	-0.277599502726656	6.43557488497427	-4.75053437257906	0.000241275129151991	0.0169351733376049	0.707200988570924
79589	-0.751560197871234	6.49448934838412	-4.74776562115603	0.000242612478195576	0.0169657372763457	0.701961083488611
6906	-0.405031557457209	6.43959135423886	-4.7446200853027	0.000244141061451587	0.0170093981739474	0.696007068000569
9605	2.70583207363959	8.33949565921303	4.7389344469477	0.000246929161172605	0.0171054290506696	0.685242228601591
10052	-0.230025946161178	6.45732764756823	-4.73810609753583	0.000247338084194467	0.0171054290506696	0.683673582169849
57697	-0.538894147380979	6.58272322166062	-4.73276911355474	0.000249989467261189	0.0172254647203305	0.673565100662893
22883	-0.428223345999863	6.46426026992828	-4.73071862643963	0.000251015882339197	0.0172330648273089	0.669680548270268
6120	-0.62781816134596	6.61790307806308	-4.72828106106552	0.000252241689479348	0.0172542488028946	0.665062088705724
653247	-0.272925044416831	6.35233399863321	-4.7216731595224	0.000255595691579372	0.0173901618404448	0.652538785135405
665	-1.02775867282203	6.88426242837764	-4.72073114037923	0.000256077551953814	0.0173901618404448	0.650753077308109
54496	-0.538329154268268	6.48496386600817	-4.71869832286051	0.000257120556422493	0.0173981826865594	0.646899300563343
3918	-0.475605253796568	6.49527636157742	-4.7148740649652	0.000259094554764131	0.0174652904019904	0.639648115047388
158506	-0.672552022629294	6.6931253586411	-4.71187801127622	0.000260651916713441	0.0174652904019904	0.633966169457952
844	0.765433525891097	7.01379524655883	4.71140685596591	0.000260897698312652	0.0174652904019904	0.633072545031736
64960	-1.63847770482428	7.25103797017254	-4.69387876895488	0.000270212443567399	0.0180247031061927	0.59981041680585
79020	-0.380681333224968	6.45831102999168	-4.68487102464269	0.000275131416362469	0.0182879755236552	0.582703940493519
421	-0.546357381746717	6.46027366291867	-4.681899567457	0.000276774156715907	0.0183323896548695	0.577058972330714
83700	-0.476426736220765	6.4276532761449	-4.67385661340688	0.000281271298050997	0.0184988160348209	0.561774776013277
113	-0.309051504730546	6.45719992807169	-4.67343906259749	0.000281506804580864	0.0184988160348209	0.560981106385558
442867	-0.968008154030387	6.70881316172873	-4.66714714372075	0.000285080158859265	0.0184988160348209	0.549019341223339
57730	-0.74917014722179	6.6240537067613	-4.66665655695225	0.000285360724825368	0.0184988160348209	0.548086494141356
9620	-0.373516700572901	6.4478963640235	-4.66604187648195	0.000285712659665903	0.0184988160348209	0.546917647705081
54619	-0.340577284238488	6.49083085089988	-4.66529148940376	0.000286142896853412	0.0184988160348209	0.54549069377948
154467	-0.770261405906223	6.72114670343289	-4.66524318267088	0.000286170616454888	0.0184988160348209	0.545398830497674
79683	-0.510396521170235	6.54368106859989	-4.66127441726082	0.000288457428122936	0.0185733713154105	0.53785071764757
259295	-1.22658214540363	6.70737751728952	-4.65978613836799	0.000289319803033178	0.0185733713154105	0.535019760483594
10006	-0.428065377606452	6.51463038743033	-4.6560872448668	0.000291474578639921	0.0185733713154105	0.527982827425272
57513	-1.31793861870063	6.81237797141894	-4.65355581994367	0.00029295873137538	0.0185733713154105	0.523166103991551
7379	-1.15462091501185	6.91072076062288	-4.65352290726629	0.000292978078755821	0.0185733713154105	0.523103474235353
10949	-0.611111433674729	6.63678396350704	-4.65230592305514	0.000293694391326867	0.0185733713154105	0.520787586648492
55664	-0.586531837511745	6.51108937185079	-4.65050276698077	0.000294759026429505	0.0185733713154105	0.517355943478654
64326	-0.273460080578589	6.55138217223136	-4.64971919505338	0.000295222902732855	0.0185733713154105	0.515864596463408
10100	-0.458512527439335	6.52568098467494	-4.64076660945066	0.000300576303857119	0.0187967392128693	0.498820859698659
10548	-0.898598630495047	6.81628848066134	-4.63988731840166	0.000301107436630991	0.0187967392128693	0.497146432346947
285335	-1.04697642393732	6.64419244606281	-4.63760330694668	0.000302491587380243	0.0187967392128693	0.492796629533403
9859	0.785339687320873	7.01164769934872	4.63534020488605	0.000303869502328585	0.0187967392128693	0.488486111595987
51699	-0.419224974800066	6.52429430555061	-4.63486685579118	0.00030415851912153	0.0187967392128693	0.487584458790653
90390	-0.371706672283568	6.41999449630204	-4.63386889447014	0.000304768776775565	0.0187967392128693	0.485683428929385
1944	-0.49275541363329	6.64178333445383	-4.63134176831445	0.000306319746373339	0.018830656042578	0.480869009755557
125111	-1.93720842313894	9.02809242341605	-4.62661181948103	0.000309244435571635	0.0189485246825343	0.471856221110148
51312	-0.516913398042107	6.55112011779963	-4.62011293957496	0.000313309675366552	0.0191352866990916	0.459469011176924
79770	-0.48521768034716	6.5358942150297	-4.61103931205056	0.000319077329443184	0.0193981192538194	0.442166928656481
1153	-0.767979757618843	6.79412488224186	-4.61002663243303	0.000319727755321969	0.0193981192538194	0.440235373302515
55862	-0.852408696907885	6.69118625927003	-4.6083339263222	0.000320817985759689	0.0193981192538194	0.437006521481011
64963	-0.17898083460112	6.41457513660651	-4.60541944324147	0.000322704069176637	0.0193981192538194	0.431446434401781
50852	-0.527746221088075	6.4937422674272	-4.60531911925805	0.000322769194962813	0.0193981192538194	0.431255026532474
84366	-1.19625659055286	7.16538243077511	-4.60197640170529	0.000324946854888344	0.0194668002780402	0.42487687885808
4640	0.905454032881317	7.27440139744723	4.59750246656125	0.000327885047434741	0.0195804623088727	0.416338510396216
83866	-0.812162961801934	6.64177553640417	-4.59565373225103	0.000329107113718696	0.0195912465701342	0.412809665435408
1836	-0.307252413126679	6.38823809422601	-4.59202692020936	0.000331518118152105	0.0196501525744696	0.405885840707793
400657	-0.277357058154902	6.34954260896268	-4.59043323999338	0.000332583269322883	0.0196501525744696	0.402842979868117
200634	-0.316579926120166	6.59153923568102	-4.58940471160103	0.000333272557201655	0.0196501525744696	0.400879044333466
2018	-0.355202553058418	6.35989559683209	-4.58790272988844	0.000334281769376113	0.0196501525744696	0.398010876640977
4619	-0.547343537937544	6.50986578547468	-4.58636283805799	0.000335319705300342	0.0196501525744696	0.395070080817399
10313	2.40645828934126	14.5792049785619	4.5841135184009	0.000336841755721003	0.0196780443070428	0.390774033273961
5680	-0.767419024392272	6.55323816687985	-4.58067682737296	0.000339180948677756	0.0196978550169752	0.384209208313097
78990	-0.347098084549479	6.53263627264187	-4.58053892404279	0.000339275159507733	0.0196978550169752	0.3839457583976
57453	-0.685196097949288	6.59833670775386	-4.57263610995619	0.000344719125118406	0.0199365168512293	0.368845088073018
10755	0.619154495393965	7.02842240454027	4.57150509518253	0.000345505528334525	0.0199365168512293	0.366683440530275
4926	-0.836958310980175	7.04528648876188	-4.56947808141097	0.000346919527733243	0.0199568906305506	0.362809000842628
10677	-1.27435836478953	6.81088184116156	-4.55852284735935	0.000354664897664872	0.0203308422943818	0.341862106474304
80110	-0.597915397957684	6.57977649661439	-4.55724236702966	0.000355581687036926	0.0203308422943818	0.339412999651004
329	-0.272646421925832	6.44157533758224	-4.55460087662547	0.000357480598068556	0.0203500815513254	0.334360252885872
11230	3.42554083563395	9.09224378666057	4.55376754682248	0.00035808181348619	0.0203500815513254	0.332766085003056
283316	0.261453830417489	6.60718167801551	4.5497421284556	0.000361000612847247	0.0204021677821863	0.325064464973676
23299	-0.550094846915479	6.60480937764328	-4.54848576408391	0.000361916572594471	0.0204021677821863	0.322660405592143
5286	-0.286605522059834	6.41253633367004	-4.54802637241917	0.000362252088631664	0.0204021677821863	0.321781318978917
8074	-0.359500056764247	6.57436839938552	-4.54156625807662	0.000367004096983161	0.0205904142729016	0.309417144781365
374491	1.12231339640357	7.55100129465682	4.54051460969901	0.000367783700797137	0.0205904142729016	0.307403985389454
441094	-0.243153257931596	6.24453150432684	-4.52655283581377	0.00037829593619992	0.020895603462029	0.280666998321064
440836	-0.255436961290386	6.5680978241395	-4.52560808300466	0.000379018284987669	0.020895603462029	0.278857107543907
55139	-1.01794762042387	6.67529515700833	-4.52199901134534	0.000381790769424033	0.020895603462029	0.271942317533052
2515	-0.38254645533523	6.4775613166732	-4.52157494332007	0.000382117897979716	0.020895603462029	0.271129744080316
91752	-0.635353048848404	6.54728561890443	-4.52063131644124	0.000382846847106391	0.020895603462029	0.269321561953686
148709	0.239829741369902	6.47626393284811	4.52022079646491	0.000383164416777818	0.020895603462029	0.268534895234427
6154	-0.556512932368913	6.58033500824995	-4.51964000959544	0.000383614161964192	0.020895603462029	0.267421923941381
6819	-0.438510317126357	6.44467546340782	-4.51961429980087	0.000383634083397131	0.020895603462029	0.267372655103444
23366	-1.81225550746538	7.3036020880184	-4.51917652595302	0.000383973458405683	0.020895603462029	0.266533719700401
2717	0.963373829097619	7.84694499694755	4.51630790193029	0.000386204915906942	0.020895603462029	0.261035932298577
100190986	-0.40375504727719	6.33562261437219	-4.5160551032462	0.000386402199287628	0.020895603462029	0.260551400042923
284349	-0.255416048526794	6.39110101581949	-4.51584687667122	0.000386564776183409	0.020895603462029	0.260152293365315
6184	-0.571632633253817	6.4950571869526	-4.5132764051166	0.00038857749698625	0.0209320817763546	0.255225146910333
79925	-0.272913572862301	6.43362427042722	-4.51214712008735	0.000389465133258419	0.0209320817763546	0.253060306375649
51278	-1.69967323378136	9.20247141598741	-4.50553709172238	0.000394702503904747	0.0211292040776487	0.240386461384499
9506	-0.419612496514659	6.65480166411514	-4.50426716270387	0.000395716940464872	0.0211292040776487	0.237951071429362
8884	-0.622036974558755	6.56459471095432	-4.50223670171755	0.00039734444636509	0.0211292040776487	0.234056866641811
51366	-0.91100850675518	6.62793104481883	-4.50085160674831	0.000398458590511953	0.0211292040776487	0.231400182435673
100505929	-0.501060084365005	6.56561250020644	-4.50049122251178	0.000398749000455334	0.0211292040776487	0.230708917275031
3749	-0.586169172315271	6.67226874695296	-4.49541266034708	0.000402864585621586	0.0212487505117878	0.220966265412945
144717	1.34808799213903	7.34019700362586	4.49385103873622	0.000404138815423723	0.0212487505117878	0.217969986071237
199990	-0.285947753029088	6.4409955839789	-4.49353909020366	0.00040439384845144	0.0212487505117878	0.217371424037019
9730	-0.581427748706441	6.64236351729997	-4.49188631899535	0.000405747818685017	0.0212605075690358	0.214199961205377
2743	-0.72176223254186	6.51555329986342	-4.48931985033864	0.000407859499697806	0.0213117918022651	0.209274723765716
1063	-0.763346587273274	6.55781530375127	-4.47918961736456	0.000416304984368019	0.0216786787182763	0.189828135920354
90233	-0.295291173233147	6.40251378008583	-4.47814524468556	0.000417185779385254	0.0216786787182763	0.187822759922592
4147	-0.801751278265811	6.54308347493722	-4.47443502587783	0.000420330318244232	0.0217819107892348	0.180697690546574
8739	-2.6420009451231	8.73387102302348	-4.47278976074967	0.000421732485544373	0.0217945323779539	0.177537735952561
4610	-0.455036630265394	6.47937035274344	-4.47011204593058	0.000424024788399978	0.0218529597112109	0.172394293863976
5687	-0.372440172783989	6.44541473245412	-4.46662921673908	0.000427025400816258	0.0219474721714607	0.165703385526626
10473	1.31671013845482	7.39821419275518	4.46528063849663	0.000428193084859309	0.021947520761004	0.163112318605023
5092	1.86267115667507	8.03412297856188	4.46229464149092	0.000430790181737047	0.022020636164825	0.157374640041571
27199	-0.326657182694058	6.43054603972651	-4.45769276136099	0.00043482428680843	0.0221666115424211	0.148530419107732
643376	-0.565667186273844	6.55524333195273	-4.45507177229484	0.000437139144780637	0.0222243904120772	0.143492363588321
9705	-0.39618034206716	6.53314593352299	-4.45342455402489	0.000438600412114273	0.0222258831313678	0.140325771143596
9441	0.347235881550678	6.74418090127781	4.45234780400348	0.000439558308450381	0.0222258831313678	0.138255708528888
1102	-1.28290750350378	7.01310600392568	-4.44854239663348	0.000442960837973271	0.0222258831313678	0.130938944348937
93343	0.975658763542701	7.09442879116965	4.4485144989759	0.000442985881283729	0.0222258831313678	0.130885299961095
80778	-0.594114883400892	6.47495115583166	-4.44841391270409	0.000443076188095418	0.0222258831313678	0.130691882107436
200172	-0.211754343110106	6.44204003566855	-4.4441725479279	0.000446901282491331	0.0223581383642139	0.122535320292955
54953	-1.72308460251087	7.13515374124671	-4.43956779159716	0.000451092338082518	0.0223974037198221	0.113678112449684
6168	-0.913069308293894	6.79617160788638	-4.43857389044694	0.000452002204279933	0.0223974037198221	0.111766106196721
8554	-1.5812393806839	7.65131055873686	-4.43834392183569	0.000452212995997638	0.0223974037198221	0.111323694215135
11119	-0.440378793219454	6.53162412422615	-4.43808685105997	0.000452448748792323	0.0223974037198221	0.110829137754979
10058	-0.423747977127699	6.67069789439539	-4.42557965310549	0.000464071815631387	0.0227641026206013	0.0867605931159217
3127	-1.35614311517688	7.26947304647616	-4.42544956167823	0.000464194301270519	0.0227641026206013	0.0865101764167138
10741	-0.55411834586724	6.51103354583312	-4.42544246488887	0.00046420098409666	0.0227641026206013	0.0864965155619988
1615	1.96873735498469	9.22929839628402	4.42441725182497	0.000465167429118531	0.0227641026206013	0.0845230014572866
55684	-1.23797886834615	6.74454886992633	-4.4229410126804	0.000466562659347459	0.0227641026206013	0.0816811106747126
8763	-0.269320404795963	6.32415109851977	-4.42096200426432	0.000468439780955341	0.0227641026206013	0.077871047446334
6142	-0.333095979133356	6.58937968104684	-4.42070062705559	0.00046868827774821	0.0227641026206013	0.0773678085592051
170392	-0.507661196585898	6.42997408886845	-4.41658449652293	0.000472619380136029	0.0227641026206013	0.0694420948516097
5427	-0.978818710679954	6.72572985634029	-4.41632167373271	0.00047287152985592	0.0227641026206013	0.0689359731379202
91181	-0.465557083603877	6.53523211316288	-4.4154217194825	0.000473735979117727	0.0227641026206013	0.0672028728295784
4048	-0.528628215092792	6.54373091426034	-4.4147711891934	0.000474361849927322	0.0227641026206013	0.0659500609215229
2962	-0.884093444481732	6.64858474998033	-4.41447641891873	0.000474645724489233	0.0227641026206013	0.0653823709448282
100289635	-0.506793519363645	6.54365794032543	-4.41349891060017	0.000475588343516895	0.0227641026206013	0.0634997609410792
55967	-0.329419993583778	6.46327177112345	-4.40990163218842	0.000479073728446079	0.0228727307253787	0.0565709562847889
120425	-0.770612496491001	6.6582226823894	-4.40576041713382	0.00048311846014776	0.0229577024470155	0.0485930880263217
163154	-0.396380007494155	6.45932480029005	-4.405581127898	0.000483294358036157	0.0229577024470155	0.0482476620934911
9068	-0.430847228850159	6.56320711604803	-4.39999308630963	0.000488809619450948	0.0231612034042614	0.0374801406220646
10195	1.14237190550028	7.43586594534154	4.39863225793612	0.000490162431744267	0.0231669485013603	0.0348575769691752
5146	-1.53713318246228	6.9704352627567	-4.39340004023735	0.000495399545625131	0.0233261124547009	0.0247726824012702
340533	-0.352109337732964	6.37378836050353	-4.39248460951595	0.000496321690599508	0.0233261124547009	0.0230079880253697
3355	-1.6927897068691	7.29364437342334	-4.39156474134998	0.000497250071465368	0.0233261124547009	0.0212346684213065
55030	-0.968307869971483	6.82481444020932	-4.38941678284711	0.000499424819708909	0.0233698514516027	0.0170935622359112
140460	-1.32947272271844	6.79507957781508	-4.38104797816163	0.000507991063843836	0.0237117119155494	0.000955436853274705
125061	-0.576956676766092	6.49696846911323	-4.37674709472645	0.00051245163325785	0.0237370584033466	-0.00734051314016604
155038	-0.23656910457415	6.51101185948772	-4.37464043890221	0.000514651078002447	0.0237370584033466	-0.0114045888008292
55915	-0.279958252934836	6.42835191087334	-4.37421813365178	0.000515093142365761	0.0237370584033466	-0.0122193272176796
169044	-0.416605445251346	6.46288033571864	-4.37403704268495	0.000515282825090094	0.0237370584033466	-0.0125687040529492
643977	1.99668795707428	8.96071011577571	4.37394972866443	0.00051537430715494	0.0237370584033466	-0.0127371590112091
80816	-0.346040809530239	6.46101654303404	-4.37137379149582	0.000518080683790059	0.0237370584033466	-0.0177071978719532
516	0.281624672014099	6.51684291895414	4.36936907196268	0.000520196954560696	0.0237370584033466	-0.0215755015259065
441027	-1.08761531547093	6.7204677754745	-4.36801072958153	0.000521635894781409	0.0237370584033466	-0.0241967443662769
29015	-0.343416517337112	6.42569164957563	-4.367994413815	0.000521653203325883	0.0237370584033466	-0.0242282304155959
388533	-0.302540952690065	6.4435031001276	-4.36649593861222	0.000523245359628054	0.0237370584033466	-0.0271200700800067
912	-0.37183461701074	6.39972699728723	-4.36597769934082	0.000523797151751113	0.0237370584033466	-0.0281202394288407
25927	-0.377695874414314	6.47905879214353	-4.36517755421968	0.000524650268257567	0.0237370584033466	-0.0296645125401138
10005	-1.12515435190697	7.30529186883526	-4.36490761039222	0.000524938402838349	0.0237370584033466	-0.0301855135756526
768	-0.706575656778206	6.64393143819593	-4.36167673912471	0.000528399556032151	0.0238362687014887	-0.0364216695250761
6920	-1.03619302751493	6.8488663008588	-4.35988729467718	0.000530326558983	0.0238659638780603	-0.0398759811107263
1192	-0.26262877541168	6.51584997702697	-4.35642504718134	0.000534075347971945	0.023919106207369	-0.0465601795057689
55692	-1.78386341594827	7.31789710745937	-4.35537660633481	0.000535215886568914	0.023919106207369	-0.0485844857758551
5414	-0.575904712571517	6.60261048509266	-4.35477111272859	0.000535875700381702	0.023919106207369	-0.0497535998165963
5407	-1.55495850230557	7.10757746391256	-4.35411314935101	0.000536593632423035	0.023919106207369	-0.0510240583793546
101928505	-0.308294458935716	6.34450559939728	-4.35159726335117	0.000539347888748307	0.0239703423799609	-0.0558822932577252
83982	2.29927883307031	9.25279487557328	4.35073824739001	0.000540291593700676	0.0239703423799609	-0.0575411898709675
389860	-0.895468024376	6.82966806775987	-4.34784692598115	0.000543480365266189	0.0240001386940481	-0.0631252271444334
23355	0.316487570650577	6.44949919045478	4.34781569310781	0.000543514915935595	0.0240001386940481	-0.0631855511559047
387263	-1.38732857907556	7.2446566073131	-4.34162484723861	0.00055040784830919	0.0242004534997502	-0.0751442555499313
6598	-0.430109704627798	6.48664567833326	-4.34143170737314	0.00055062432076408	0.0242004534997502	-0.075517388180228
11011	-0.678947243194258	6.66534742671142	-4.33253972834491	0.000560685153134423	0.0245851944419852	-0.0926992641923565
1292	-0.95531071394245	6.76168898080398	-4.32893411709868	0.000564817986009479	0.0246447517982141	-0.0996681230934406
1677	-0.24624444508478	6.30423870767734	-4.32772503776603	0.000566210807129472	0.0246447517982141	-0.102005237334188
114132	-0.825903757533549	6.7034578086678	-4.32534703915907	0.000568960417348605	0.0246447517982141	-0.106602170746497
6631	-0.90932398624819	6.71741846824942	-4.32534325044466	0.000568964808978901	0.0246447517982141	-0.106609495100939
23406	-0.369836529557097	6.52599292194972	-4.32514962672126	0.000569189290997623	0.0246447517982141	-0.106983810572093
541565	-0.254500246563042	6.34366446322533	-4.32303075134907	0.000571651768841461	0.0246447517982141	-0.11108023399093
5783	-0.493996892035535	6.55155295441306	-4.32230881418446	0.000572493257043763	0.0246447517982141	-0.112476035391173
201798	-1.64714819101992	7.10657255652005	-4.32159717716369	0.000573323976028058	0.0246447517982141	-0.113851961972023
79728	-0.654601831926536	6.55805657894092	-4.32116033432209	0.000573834527011737	0.0246447517982141	-0.114696602576388
151827	-0.479752526259518	6.53326578772908	-4.31750606372297	0.000578123586174818	0.0247437971406336	-0.121762754968148
200014	-0.582276540940197	6.65061528421871	-4.31695644498149	0.000578771502943958	0.0247437971406336	-0.122825625335576
3679	2.07104184196189	8.19781318862506	4.30954788554747	0.000587577689045265	0.0249902385631643	-0.13715480178941
84261	-0.379916917191984	6.57631428135062	-4.3078089038939	0.000589664457743893	0.0249902385631643	-0.140518841293047
201294	1.655219163907	7.66806337664233	4.30644995145516	0.000591300452925016	0.0249902385631643	-0.143147879209128
56157	-0.740230842209129	6.94905295876172	-4.30469868830447	0.000593415565088251	0.0249902385631643	-0.146536091045398
642517	-0.283136709381614	6.43309248243679	-4.30331815877503	0.000595088355478689	0.0249902385631643	-0.149207199554642
5594	-0.376002805249581	6.49936630335439	-4.3031484069971	0.000595294375741589	0.0249902385631643	-0.14953565264447
441461	-0.368634513827821	6.38747071305967	-4.30132579458838	0.00059751098799071	0.0249902385631643	-0.153062366861128
9284	1.87750394723557	11.7015880987722	4.30075039079298	0.000598212525032967	0.0249902385631643	-0.154175812494378
7068	-0.294335522885945	6.42599656718684	-4.30001823380967	0.000599106391184461	0.0249902385631643	-0.155592622395076
10432	1.20598484848042	10.8222647896951	4.29928186620321	0.000600006771573731	0.0249902385631643	-0.157017621139285
26102	1.14440944237549	7.6110079646622	4.29831500692797	0.000601191076962878	0.0249902385631643	-0.158888723203495
55209	-0.360482639277636	6.52016871137977	-4.29773692783844	0.000601900303937914	0.0249902385631643	-0.160007476999391
10184	-0.396119634185768	6.57417394055915	-4.29725322114008	0.000602494403893217	0.0249902385631643	-0.160943611659063
8789	-0.242005709461411	6.41365439032467	-4.29673238309923	0.000603134777931879	0.0249902385631643	-0.161951627582554
10408	1.07746998989343	8.35803488216035	4.29430255567533	0.000606131450463733	0.0250576842051281	-0.166654519238426
3029	-0.652358224378251	6.57781774508203	-4.29325608684006	0.000607426718278581	0.0250576842051281	-0.168680079018925
29984	-0.845099632788256	6.74602632905453	-4.29204382648202	0.000608930723061934	0.0250647611192955	-0.171026649569194
10526	-0.266165574413349	6.43548655077713	-4.2882096008057	0.000613712739210271	0.0251892843424541	-0.178449275883548
10395	-0.463853460857099	6.58192464424566	-4.28710840803967	0.000615093201716506	0.0251892843424541	-0.180581262348326
112840	-0.404171960008591	6.40046344005733	-4.28640779400558	0.000615973143242193	0.0251892843424541	-0.181937747100966
7267	-0.752601441640994	6.52884051351782	-4.28511755478382	0.000617596987912578	0.025200904424346	-0.184435922134306
23208	-0.197054477809115	6.37435345741433	-4.28170190529436	0.000621916889227611	0.0253222480590056	-0.191049933245645
2953	-0.358745955804923	6.4385659724388	-4.27540958858026	0.000629955822055643	0.0253785319872875	-0.203236524327092
50999	-0.441068089892536	6.44304494053393	-4.27534760121441	0.000630035540414767	0.0253785319872875	-0.203356592249652
55835	-0.738881179725385	6.6002008879556	-4.27513265982318	0.000630312043722862	0.0253785319872875	-0.203772930331003
64100	-1.7741036415272	7.39521376231192	-4.27487288219768	0.000630646389988324	0.0253785319872875	-0.204276119989353
8495	-0.266304997605533	6.36448528102521	-4.27481419970053	0.000630721942199836	0.0253785319872875	-0.204389788757797
9204	-0.942209723252331	6.52445627014005	-4.27429249974818	0.000631394023180616	0.0253785319872875	-0.205400339463599
10639	-0.43603352527002	6.49008165356352	-4.26808684088684	0.000639444673765833	0.0255029433093727	-0.217422430927678
51020	-0.284024807539173	6.40386061920629	-4.26629437478862	0.000641789468615067	0.0255029433093727	-0.220895456541134
284615	-0.324201585159414	6.37215126650444	-4.26584172747809	0.000642382978583766	0.0255029433093727	-0.2217725282976
55171	-0.361675118547732	6.48002027928062	-4.26560803740723	0.000642689611260713	0.0255029433093727	-0.222225343482957
163050	-0.388426826423284	6.37719513441164	-4.26508225858824	0.000643380048864804	0.0255029433093727	-0.22324414582919
161823	-0.337191760572077	6.42564457639893	-4.26479960560153	0.000643751532937614	0.0255029433093727	-0.223791851134839
54788	-0.632667099744491	6.68257907328459	-4.26420982634846	0.000644527369670526	0.0255029433093727	-0.22493470286681
84672	-0.584242960914366	6.66761825624168	-4.26359647136057	0.000645335230198364	0.0255029433093727	-0.226123265273277
65217	-1.00551688604629	6.75830910392809	-4.2587980860564	0.000651690979840559	0.025651279406472	-0.235422531050938
8320	-0.251758186612069	6.45104704126849	-4.25863026902581	0.000651914414247143	0.025651279406472	-0.235747790064972
10333	-0.485907942386071	6.57126522898358	-4.25768106274582	0.000653179673366651	0.025651279406472	-0.237587557090581
285800	-0.444856194344275	6.54214302909865	-4.25535362157355	0.00065629267035412	0.0257198362958987	-0.242098912669157
55607	-0.859698622945807	6.59787869341177	-4.25281286073438	0.000659708246274108	0.0257999414150982	-0.24702419155764
120863	-0.417409630500352	6.46884209711922	-4.24611503183071	0.000668799268501516	0.0260270222675979	-0.260010152770203
6928	1.39072537642333	7.81091527671133	4.2460227307799	0.000668925436980989	0.0260270222675979	-0.260189130958859
90799	-0.976953791716965	6.83630941803313	-4.24548163875819	0.000669665556191451	0.0260270222675979	-0.261238358199811
54984	-0.381638719293891	6.47198283112613	-4.24254986785255	0.000673690233209164	0.0261294576843249	-0.266923687530544
256815	-0.5867645913321	6.49507982186663	-4.23897991277899	0.000678624278383546	0.0261951218497376	-0.273847400097063
57215	-0.488033955971412	6.7221564153754	-4.23845018529171	0.000679359545602634	0.0261951218497376	-0.274874849944978
50616	-0.261018556800416	6.37760823412188	-4.23830524420222	0.000679560866656316	0.0261951218497376	-0.275155978444084
25841	0.751793810274557	7.21093512983393	4.23323853590633	0.000686636766999716	0.0263847996005839	-0.284984303905148
11091	-0.340313134926346	6.5697647215156	-4.2327063884862	0.000687384277049681	0.0263847996005839	-0.286016658102494
348645	1.57097226571042	10.284873409877	4.23177867986921	0.000688689415973989	0.0263847996005839	-0.287816438708894
54993	-1.51022476482408	7.08318164366733	-4.22996331035716	0.000691250657930213	0.0263935052131386	-0.291338476756377
9778	-0.674388510081923	6.55732247640582	-4.22962939296466	0.000691722825478567	0.0263935052131386	-0.29198634172315
529	-0.439499002516476	6.37535281611587	-4.22751946730302	0.000694713916106105	0.0264539746475141	-0.296080185568623
7727	-0.915149110578012	6.81815660833838	-4.22120592412266	0.000703743073348707	0.0267436584904294	-0.308332025310913
7005	1.49399504697945	10.5720335669309	4.21653011614192	0.000710506998382672	0.0269222614155899	-0.317407467205821
128061	-0.691989281557174	6.56945197497989	-4.21503403069052	0.000712685150246754	0.0269222614155899	-0.320311582105595
8479	-1.10129853311668	6.90192995549683	-4.21344536489653	0.00071500553196181	0.0269222614155899	-0.323395572211944
100129543	-1.22845421309533	7.08371562788109	-4.21314690478101	0.00071544231572949	0.0269222614155899	-0.323974975293774
140706	-0.305732935719994	6.33798101777791	-4.21303996110869	0.000715598889362338	0.0269222614155899	-0.324182587369218
80829	-0.385245266913761	6.49112787701375	-4.21095211334963	0.000718662653764221	0.0269420463778047	-0.328235923920202
22995	-0.355807270624794	6.50410507709269	-4.21073006600833	0.000718989276575299	0.0269420463778047	-0.328667022476344
54959	-0.415178835697611	6.52487168518133	-4.20873910763885	0.000721924656763549	0.0269982598774933	-0.332532557082668
201626	-0.373914744352008	6.38900183913445	-4.20479594981343	0.000727774326258346	0.0271510788972204	-0.340189146580651
27079	0.96959053151548	6.99798266458729	4.2040423893737	0.000728897711078428	0.0271510788972204	-0.34165248187022
2867	1.80019281471489	7.96459044817177	4.20303327081729	0.000730404838688397	0.0271534494477617	-0.343612142529877
341567	2.41432593845711	8.07052245491217	4.20051702055779	0.000734176709435043	0.0272398384244233	-0.348498872106454
386607	-0.386695219295015	6.38498401898477	-4.19895014418746	0.000736535473324851	0.0272735606077043	-0.35154206157812
647323	-0.517994462923666	6.53053204647766	-4.19781609113986	0.000738247477681428	0.0272832481388317	-0.353744720631004
252995	-0.750326497621185	6.70213391425974	-4.1916695503123	0.00074759720378606	0.027531231398073	-0.365684529540146
10879	-1.05927859051123	6.91449760383986	-4.19148178581768	0.000747884708118405	0.027531231398073	-0.366049305098544
128239	1.43406296353354	7.39558067312885	4.18820475420178	0.000752920641966013	0.0275566680879955	-0.372416054047843
6992	-2.53536556967525	8.77476585160503	-4.18795202856701	0.000753310444707038	0.0275566680879955	-0.37290708812985
23276	-0.494255286858841	6.56164513505396	-4.186731689599	0.000755195580727361	0.0275566680879955	-0.375278207006268
8500	-0.366360394031454	6.51659394325526	-4.18654766919119	0.000755480265025072	0.0275566680879955	-0.375635766937603
734	-0.399559798350257	6.43430080714255	-4.18627628014434	0.00075590031010609	0.0275566680879955	-0.376163092002026
51364	-1.67255802007256	7.45331310210667	-4.18181476487425	0.000762839824597698	0.0277558606199367	-0.384832752329401
139322	-0.634181858946868	6.59166375958933	-4.17908226964134	0.000767121960335388	0.0278577822314073	-0.390143185662215
4124	-0.457268642294691	6.43353927375432	-4.17624481351355	0.000771594464470761	0.0279413150479713	-0.395658100910424
55746	-0.526726430007508	6.43389523067143	-4.1757399955594	0.000772392952259055	0.0279413150479713	-0.396639324275898
54843	-0.55734824416243	6.50657707118356	-4.16926211805942	0.000782714137676399	0.028260337128274	-0.409231895812729
541578	-0.667827172556097	6.73778575178184	-4.16824480648211	0.000784347715284526	0.0282650668050138	-0.411209719645752
1716	-0.689641965968451	6.64232996748122	-4.16622249281508	0.000787605409162291	0.028314679742707	-0.415141625158422
3308	-0.421061105459563	6.47940953761846	-4.16552331266253	0.000788734899004755	0.028314679742707	-0.416501072377208
6892	0.399415189464918	6.71956046807087	4.16307498055744	0.000792703053926236	0.0284029278998218	-0.421261710273954
346389	-0.217405346487837	6.41147122405355	-4.16182398045201	0.000794738453641798	0.0284217206301442	-0.423694348031802
1973	-0.236419782622179	6.40942699854616	-4.15715133491798	0.000802388042715474	0.0286408377068706	-0.432781403912365
102724631	-0.411266239442317	6.50122601648539	-4.15217573185406	0.00081061593670185	0.028873441479342	-0.442459083260518
4074	-0.331697548998326	6.49572050693438	-4.15058075377678	0.000813271583936903	0.028873441479342	-0.4455616724123
284252	-1.07147542592454	6.67990122102013	-4.15013556357112	0.000814014405807131	0.028873441479342	-0.446427694103209
55262	2.58556796472485	8.32536177711291	4.14951903579733	0.000815044252061593	0.028873441479342	-0.447627035678932
9702	0.949324953936356	6.99997163435863	4.14599897261875	0.000820949578047943	0.0290238499517032	-0.454475105582087
35	-0.785760617319847	6.81761062820823	-4.14515265850355	0.000822375845210664	0.0290238499517032	-0.456121668112647
8900	-0.94955262770192	6.66131879961485	-4.13940541007252	0.000832128370018945	0.0293130463828209	-0.467304453748826
26290	-0.275231668682285	6.4485330168151	-4.13338951490003	0.000842462732479629	0.029599265707846	-0.479012031720598
256236	1.43432054400267	7.36484453013382	4.13284734478706	0.000843400479475064	0.029599265707846	-0.480067256126056
340120	-1.33303513809804	7.05386346613972	-4.12507460257253	0.000856961561337148	0.0300091260314755	-0.495197183303675
26130	0.727937646722249	6.98767997872645	4.12433148900836	0.000858269619102325	0.0300091260314755	-0.496643861836838
10224	-0.354551263704775	6.48387207354211	-4.12224214494172	0.000861958245944805	0.0300821828654318	-0.500711522694135
54893	-0.480073924379545	6.39987058099196	-4.12088003883767	0.00086437164184372	0.0301105462124485	-0.50336348587065
10089	-1.88124761845345	8.44150250368546	-4.11690007615522	0.000871462798601892	0.0302496760311679	-0.511112903864062
440712	2.01458419748816	8.00994248054423	4.11683359150806	0.000871581755828664	0.0302496760311679	-0.511242364209907
3868	-1.59738297569554	7.29068328232257	-4.11503567958288	0.000874804920756456	0.0303056268220068	-0.514743390896957
25921	2.20484291132049	8.18802856348134	4.11391351732289	0.000876822785987969	0.0303196938000362	-0.516928639335036
146857	-0.261039059199788	6.43102221894615	-4.11159666929063	0.000881003899644201	0.0304083749655176	-0.521440586522205
55216	-0.444820811356476	6.39450190439114	-4.109141597211	0.00088545656524062	0.0305060869024566	-0.526222042251236
12	-0.276290261037436	6.41996651697163	-4.10518953700934	0.000892672327764226	0.0306984628109193	-0.5339197021402
2892	-0.273786128258016	6.38899668505856	-4.10004769626776	0.000902149906214767	0.0309140451436739	-0.543936042522061
283807	-0.367698984719936	6.60883121552081	-4.1000055601185	0.000902227993401572	0.0309140451436739	-0.544018129942035
8332	-0.493047358341371	6.48521710866865	-4.09810411948402	0.000905758917781166	0.0309786018225118	-0.547722515743851
51611	-0.973222307453495	6.7505560340314	-4.0965623410291	0.000908632259620512	0.0310204744749936	-0.550726350574496
2098	-0.631528669891188	6.63453229303133	-4.08975591160405	0.0009214281349961	0.0313801185626911	-0.563988779806526
23554	0.688968029225069	7.515155531839	4.08788856640498	0.000924970565902482	0.0313801185626911	-0.567627758776759
358	0.993329003710297	7.28310248513479	4.08760418649264	0.000925511258292082	0.0313801185626911	-0.568181958710282
6834	-1.63243028916254	7.32241986490916	-4.08743165720986	0.000925839445127508	0.0313801185626911	-0.568518186065761
2785	-0.481023344503329	6.61295639243756	-4.08555487384296	0.000929417122774403	0.0314329122332949	-0.572175787238938
1438	-0.529037857093848	6.60630696190188	-4.08486327480037	0.000930739041727993	0.0314329122332949	-0.573523668270619
55810	-0.327654233869444	6.50420790972158	-4.08196590876542	0.000936297834327029	0.0315639759167128	-0.57917071502234
114038	-0.806950800266747	6.77986968529725	-4.08084952327417	0.00093844867998469	0.0315798893008802	-0.58134669765715
159013	-0.252175528837626	6.42410551409944	-4.0794279120422	0.000941194840303942	0.0316028435559699	-0.584117698838362
8601	-0.415555643915391	6.46123014988547	-4.07805977977612	0.000943845397069233	0.0316028435559699	-0.586784557352701
100527964	-0.28844483042708	6.38840948153754	-4.0778920543253	0.000944170861647711	0.0316028435559699	-0.587111506086867
3157	-0.362809033506911	6.40839493704387	-4.07279067340848	0.000954124503183589	0.0318111934916708	-0.597056361846526
162	-0.696068596398602	6.82346774593305	-4.07219438086462	0.000955294900356868	0.0318111934916708	-0.598218887247156
9961	3.33683514656163	10.2815527747868	4.07210582631251	0.00095546883859412	0.0318111934916708	-0.598391533768389
56965	-0.644260403494309	6.75431191274527	-4.06948595713359	0.000960629336001054	0.0318760126145682	-0.603499426971564
84673	-0.659322737366561	6.59905800472115	-4.06939712766276	0.000960804803171558	0.0318760126145682	-0.603672621635218
8435	0.892780401802525	7.29075825113718	4.06769660080675	0.00096417017715945	0.0319052121547722	-0.60698828897831
90378	-1.01155280927896	6.838711524653	-4.06723935174165	0.00096507712062439	0.0319052121547722	-0.607879852621702
89894	-0.275328638625389	6.350497452391	-4.0641729672328	0.000971181639357172	0.0320128838426875	-0.613859089508948
1072	-0.931602957435913	6.86176357464594	-4.06389465481261	0.000971737636179606	0.0320128838426875	-0.614401802609393
9968	-0.265962931388537	6.58636890152261	-4.06194864867319	0.000975634293170098	0.0320850641412985	-0.618196649163032
55778	-0.357908499212813	6.38014042449927	-4.0604269041745	0.000978692459040216	0.0321239653560402	-0.621164286769265
2046	-0.461576542448555	6.49168051664173	-4.05894842163908	0.000981672999922487	0.0321239653560402	-0.624047666177491
85003	-0.291371954501087	6.32656637617182	-4.05825844211683	0.000983067111817061	0.0321239653560402	-0.625393320968707
102606466	-1.83104704573118	7.4612149347001	-4.0579711996929	0.000983648080648513	0.0321239653560402	-0.625953531643812
6623	2.07116955113578	8.87451552157222	4.05484053534605	0.000990002713219041	0.0322338650618202	-0.632059547216508
23430	-0.194288883260501	6.43997192214233	-4.05462566563277	0.000990440380933076	0.0322338650618202	-0.632478644415546
7358	-0.384485479043413	6.44927385503862	-4.05268783633531	0.000994396421135843	0.0323067203419453	-0.636258425970203
56649	-0.663720479108205	6.77367405318342	-4.05034145674774	0.000999207972983446	0.0324070709996407	-0.640835337451848
10947	-1.56123829663139	7.41500941517379	-4.04454918885078	0.00101118712954823	0.0327346054805342	-0.652135021790128
22983	0.838355884205581	6.99738793985733	4.04302414161492	0.00101436528237633	0.0327346054805342	-0.655110382963842
8567	0.464931379391798	6.47408563426356	4.04268008549564	0.00101508368469123	0.0327346054805342	-0.655781650290737
10268	-0.532123405882352	6.89516941974497	-4.04211363082152	0.00101626758814693	0.0327346054805342	-0.656886838298834
100272228	-0.414908819653521	6.43162141259423	-4.03484781610084	0.00103157809158711	0.0331709666339234	-0.671064222721928
65267	-0.562108465596559	6.61078758869563	-4.03161036370866	0.00103847518055291	0.0332802165931791	-0.677382073486321
728137	-0.737833153582562	6.58590136221543	-4.03159219674861	0.0010385140152143	0.0332802165931791	-0.677417527455975
256979	-1.27886433476071	7.03548834429647	-4.02902256790288	0.00104402185308772	0.0333250366574634	-0.682432472291406
126282	-1.00344768187308	6.60841318744338	-4.02898258361107	0.0010441077905451	0.0333250366574634	-0.682510508902764
5155	-0.941033154887872	7.39413524767026	-4.02846198996713	0.00104522734718534	0.0333250366574634	-0.683526548631634
50837	0.906175402731614	7.20588143392724	4.02071022487996	0.00106204255532826	0.0337814638213026	-0.698657071724453
255758	-0.798818907871113	6.57367235722734	-4.02021106728063	0.00106313468620547	0.0337814638213026	-0.699631460100102
282890	-0.376498539741071	6.45764849558435	-4.0154245919147	0.00107366522545099	0.0340585439392219	-0.70897553313117
161779	-0.277625854669773	6.43068423320964	-4.01361578505966	0.00107767218666302	0.034128100173936	-0.712506915966452
26519	-0.279546445820046	6.53840508129335	-4.00988472346878	0.00108598537330424	0.034287322267683	-0.719791618367186
36	-0.316585970047947	6.44396967402267	-4.00949800498447	0.00108685073097598	0.034287322267683	-0.720546700381323
23513	2.26922185642384	10.5991742890944	4.00890985655255	0.0010881681672323	0.034287322267683	-0.721695094088331
4323	-0.375379336336823	6.67514903947262	-4.00809142014987	0.00109000413595431	0.0342877387983889	-0.723293163057491
11118	-0.309623206644091	6.51317862446237	-4.00596512376459	0.00109478866713508	0.0343681415569539	-0.72744507756197
4673	-0.415997256031683	6.41346561425164	-4.00533343160176	0.00109621417969126	0.0343681415569539	-0.728678588982805
9826	-0.358510657455215	6.56109231812215	-4.00314190496542	0.00110117430372276	0.0344662060354889	-0.732958135669706
23063	-0.917084497095268	6.74608765864176	-4.00208333227408	0.00110357833208908	0.0344840730978864	-0.735025357040748
3358	-0.44227161099194	6.46075120277966	-4.00075080238576	0.00110661208293284	0.034521525525787	-0.737627639609991
56063	1.62082528975911	8.19684860188958	3.99747984999118	0.00111409489555905	0.034629017676906	-0.744015760781822
10206	0.334885138924767	6.62226598182299	3.99712249978692	0.00111491549034796	0.034629017676906	-0.744713687397378
256281	1.94316530150746	9.25467092158974	3.99625682625961	0.00111690590414319	0.034629017676906	-0.746404422233453
26292	0.219994979293362	6.53941571401003	3.99559182308114	0.00111843736844951	0.034629017676906	-0.747703251686252
9500	0.97066042881408	7.28397164249488	3.99452614771973	0.0011208959960897	0.034629017676906	-0.749784679119317
126070	-1.07743618294626	7.23721143036702	-3.99285000179224	0.00112477413029523	0.034629017676906	-0.753058543716037
2939	-0.820871151406637	6.69881304317179	-3.99182243632734	0.00112715834926915	0.034629017676906	-0.75506565153418
10541	-0.298539838914162	6.580146326684	-3.99129075839593	0.00112839398974058	0.034629017676906	-0.756104176438525
50486	-0.960146533428873	6.61051077849973	-3.98954142898457	0.00113246919462639	0.034629017676906	-0.759521217508671
4781	-0.245313394616615	6.44802991819978	-3.98949753943803	0.0011325716304109	0.034629017676906	-0.759606950462544
163259	-0.516729481530503	6.44403670549425	-3.98863367549648	0.00113458975308019	0.034629017676906	-0.761294420713926
25943	-0.2621106653868	6.37898613656691	-3.98853216891387	0.00113482712756605	0.034629017676906	-0.761492705469136
64101	-1.52860681690038	7.0937941089696	-3.98825058080851	0.00113548588848552	0.034629017676906	-0.762042766836904
389906	-0.833622190014361	6.6005506991544	-3.98810342456176	0.00113583030708899	0.034629017676906	-0.76233022686591
55193	-0.303605185907016	6.46539772925781	-3.98592003474232	0.00114095297461917	0.0347289100413613	-0.766595437390452
57335	-1.15032372485718	6.76041955180201	-3.98111549861378	0.0011523079446896	0.0349614469046084	-0.775981678085009
85444	-0.732413385847456	6.53742248575965	-3.98053799971404	0.00115368048161216	0.0349614469046084	-0.777109953410998
2831	-1.2260927759234	9.46068807874847	-3.98033294678552	0.00115416822751379	0.0349614469046084	-0.777510574061546
5438	-0.799629521971196	6.56078637601867	-3.97922878931355	0.00115679820690056	0.0349847766398818	-0.779667842012149
23303	0.411764876326833	6.74651343222703	3.976650627265	0.00116296275867189	0.0351147551418569	-0.784705159298991
10725	-0.454979522335671	6.45318160733453	-3.97241540288129	0.00117316176298363	0.0353028727992898	-0.792980671877942
65999	-1.07148586028108	8.08588689251805	-3.97214285658985	0.00117382118591232	0.0353028727992898	-0.793513243525725
84100	-0.265343651487389	6.35089534520073	-3.97156894972033	0.00117521097531107	0.0353028727992898	-0.794634700947991
80345	-1.14584211565452	6.85524992442266	-3.97034130256445	0.00117818947842229	0.0353028727992898	-0.797033658561577
284486	1.51408241786719	10.5500593066112	3.97018198048273	0.0011785765838049	0.0353028727992898	-0.797344995649104
440952	1.70822536810814	8.73576000942879	3.96763747478036	0.00118477646130854	0.035432162183903	-0.802317437504952
6199	-0.717271418711483	6.75462080856425	-3.96272428605275	0.00119684142210976	0.0355582483583902	-0.811919419745943
79591	-0.751488679392348	6.65360384431532	-3.96242681500125	0.00119757588162721	0.0355582483583902	-0.812500804636532
57003	-0.313463384445326	6.46406196297792	-3.96241118037415	0.00119761449632513	0.0355582483583902	-0.812531361434891
128653	2.56516194766169	12.6892833244146	3.96208067265257	0.00119843108561536	0.0355582483583902	-0.813177318057512
28923	0.519864100837903	6.80819382998981	3.96207546093267	0.00119844396678642	0.0355582483583902	-0.813187504069702
4952	-0.239425083674996	6.33742202390944	-3.96067560811789	0.00120190889220241	0.0355880342352271	-0.815923473655991
129303	0.808441442704768	6.97482843166851	3.95972127254266	0.00120427688281864	0.0355880342352271	-0.817788734771348
79068	1.57867295834616	7.7545113888723	3.95938054165305	0.00120512348135876	0.0355880342352271	-0.818454705762779
155465	-0.309914470187383	6.51204899912968	-3.95848812855065	0.0012073436764147	0.0355977145721582	-0.820198979973631
118932	-0.313011141001193	6.37961358681832	-3.95499741416533	0.00121606792055008	0.0357988320085563	-0.827022066329544
1175	-0.232369534376812	6.38329118084404	-3.95288189792697	0.00122138620112177	0.0358992122332838	-0.831157351044824
161176	-0.245824456120068	6.32563014179254	-3.94991138047025	0.00122889366885591	0.0360635238765189	-0.836964211136412
157313	-0.235563745085957	6.37112871431464	-3.9471681782695	0.00123586811694183	0.0361861178651176	-0.84232698580494
7262	-1.63644020525722	7.22869793792828	-3.9467564002639	0.0012369184938212	0.0361861178651176	-0.843132006769299
283635	-0.729816630677732	6.66536002545989	-3.94546252125322	0.00124022484661941	0.036226505574158	-0.845661562973913
103344931	2.47227087849325	8.20239392679402	3.94398228848918	0.00124401837597274	0.0362636031637099	-0.848555515509975
6718	-0.279631101899477	6.39771178823107	-3.94346359070288	0.00124535046747948	0.0362636031637099	-0.849569621812335
832	-1.41139170610714	7.14731796571408	-3.94262734333426	0.0012475011130313	0.036270082592321	-0.851204589030393
80298	-0.860057481187008	6.60305133694916	-3.93922087882663	0.00125630070623426	0.0364695564582912	-0.857864897289888
79594	0.4666482228674	6.80859808262073	3.93493571014048	0.00126745943818026	0.0367367942859921	-0.866243804646178
285761	-1.2085376515842	6.79371325249541	-3.93262279592866	0.00127352396942337	0.0368203874827304	-0.870766564677936
284998	-1.57495595922839	7.31299163907827	-3.93132932413416	0.00127692828380753	0.0368203874827304	-0.873295945751602
100505915	-0.399779566422485	6.41840502926411	-3.93069810185955	0.00127859295185405	0.0368203874827304	-0.874530319466095
55187	0.150507961686495	6.4001039216595	3.92950643765102	0.00128174161261312	0.0368203874827304	-0.876860689522509
59	-0.232033977288955	6.45798423678032	-3.929405811099	0.00128200785085215	0.0368203874827304	-0.87705747284417
374969	-0.556729044935923	6.63255285809629	-3.92937559397761	0.00128208781038692	0.0368203874827304	-0.877116564921788
2016	1.73920697694619	11.147668548587	3.92580194261568	0.00129157995826038	0.0370093213974443	-0.884105344895048
65993	1.86650771933134	10.7071019798385	3.92392232802854	0.00129660099178034	0.0370093213974443	-0.887781362142718
116238	0.47477708447264	6.6847968193419	3.9238365762038	0.00129683053188865	0.0370093213974443	-0.887949072195108
8940	0.815342813425689	6.87813986234344	3.92311392904153	0.00129876654420063	0.0370093213974443	-0.889362406467852
7456	-0.551590929558892	6.60833829169508	-3.92221073260116	0.0013011903692911	0.0370093213974443	-0.891128877637158
3735	-0.493195988025045	6.44365444246818	-3.92204450262181	0.00130163696368737	0.0370093213974443	-0.89145399297479
253982	0.805782546771581	7.02951523305386	3.92162229456721	0.00130277196735818	0.0370093213974443	-0.892279758394396
113177	1.19225439824984	8.53728276305706	3.92101512983619	0.00130440593729762	0.0370093213974443	-0.893467276746704
24145	-1.28534984478365	7.05295822974378	-3.9190867523096	0.00130960924572115	0.0371009932549105	-0.897238955754373
349667	0.954070097567518	6.99244850973715	3.91432545760063	0.00132254665845046	0.0374111657024235	-0.906551983212105
4659	-0.302705092242093	6.4621276391554	-3.9124520924775	0.00132767234102204	0.0374997663768253	-0.910216451198868
84812	-0.225424825210334	6.52719529723507	-3.91047748916448	0.00133309676951486	0.0375659951508589	-0.91407906556719
9312	-0.396706706366968	6.4725283723525	-3.90892216761687	0.0013373851647393	0.0375659951508589	-0.917121585966237
27297	-1.59422306172802	7.08546749279366	-3.90880729052262	0.00133770246117891	0.0375659951508589	-0.917346311444605
10644	-0.913856395671903	6.83804354789101	-3.90869769172612	0.00133800524964518	0.0375659951508589	-0.91756071175141
414062	0.486769284109894	6.88861246433625	3.90508835285835	0.00134801558286286	0.0377906425174863	-0.924621603525364
2830	0.221918057203185	6.49883010699287	3.90398594866076	0.00135108812098577	0.0378204146486061	-0.92677829587382
136991	-0.259964824656831	6.44414826054739	-3.90294088672761	0.00135400737697051	0.0378458139200481	-0.928822839321335
4155	-0.708714992817167	6.78266894893204	-3.90134180952971	0.00135848655828338	0.0378940798153253	-0.931951311413314
399694	-1.2312771943965	6.95001314939503	-3.90083319619224	0.00135991437504299	0.0378940798153253	-0.932946389981303
7401	0.466559293913575	6.78693875490509	3.90017030321462	0.00136177757456594	0.0378940798153253	-0.934243320752678
3958	-0.507573470242247	6.53100376078988	-3.8964020513095	0.0013724181762621	0.0381047803604138	-0.941616034471034
286128	-0.288636384954037	6.52837266099177	-3.89605558237736	0.00137340072746587	0.0381047803604138	-0.942293933018656
113091	-1.43234138527282	8.16773280793674	-3.89430585872342	0.00137837364282416	0.0381488937468319	-0.945717480931194
11030	-1.67470313750227	7.38832155438167	-3.89385937179962	0.00137964552227422	0.0381488937468319	-0.946591100827947
252954	-0.83090113871822	6.78129538827928	-3.89295004680052	0.00138223952931799	0.0381488937468319	-0.948370351322004
4507	-0.506494231037155	6.58035775002544	-3.89264783414879	0.00138310273432244	0.0381488937468319	-0.948961687352213
256297	-0.533834139036215	6.59072476119368	-3.8909750385038	0.00138789057769175	0.0382249043293696	-0.952234873087557
100128176	-0.389663267098684	6.41963186724693	-3.88947648789278	0.00139219392492104	0.0382621830514352	-0.955167176134412
5626	1.12358776542512	7.0665071873551	3.88908784583646	0.00139331217852497	0.0382621830514352	-0.955927665167424
4884	-0.250550377125664	6.35443461852597	-3.88781345767517	0.0013969853940789	0.0383071315568777	-0.958421397897572
5083	-1.63593829843753	7.27094580113549	-3.88692673339011	0.00139954700474484	0.0383215119450586	-0.960156572855338
31	-1.22351811831376	6.84992524735253	-3.88517264008116	0.00140462830430479	0.0383886967692356	-0.963589109954249
84265	1.6131481130952	7.77811454629964	3.88467193042065	0.00140608218988907	0.0383886967692356	-0.96456895005624
222389	-0.710114871873146	6.59823924931871	-3.88322138565767	0.00141030265465862	0.0384481206330192	-0.967407562670131
3003	-0.255275396096363	6.4743642896607	-3.88193151257549	0.00141406638626401	0.0384949389175285	-0.969931798969045
205860	-0.51071178780701	6.54116498149905	-3.88021682114022	0.00141908541944127	0.0385757454120083	-0.973287457395329
221927	-0.445630267747236	6.48780973166634	-3.87923654745097	0.00142196283917011	0.0385981861004747	-0.975205891560448
1018	1.00105698185692	8.02538254327759	3.8754319526174	0.001433186508712	0.038726564195808	-0.982651867526797
53407	-1.30688276674035	7.34801673446284	-3.8737012301562	0.00143832177240643	0.038726564195808	-0.98603918783301
1763	-0.873724988605793	6.69693506131905	-3.87307351538772	0.00144018886902713	0.038726564195808	-0.987267751768034
51123	-0.375731812527985	6.42703655732795	-3.8727452649611	0.00144116620337731	0.038726564195808	-0.98791020773753
54859	0.979394829725798	6.91453000527933	3.87169548657007	0.0014442963189708	0.038726564195808	-0.989964865578223
79605	-0.337458435901767	6.36662796745478	-3.87102045583556	0.00144631267992149	0.038726564195808	-0.991286070491232
10978	-0.535722345961185	6.47997627228654	-3.87064627002822	0.00144743162233205	0.038726564195808	-0.992018451077004
440533	-0.81221555144312	6.69326449596741	-3.87019373153457	0.00144878603433686	0.038726564195808	-0.992904193205885
2995	1.28728762437557	7.53251694050496	3.8696965882965	0.00145027542077362	0.038726564195808	-0.993877244879206
118611	-0.243114455492631	6.33712399705436	-3.86957766217966	0.00145063193954761	0.038726564195808	-0.994110018243738
3495	-0.328558428102542	6.62373181707638	-3.86910473276698	0.00145205057188249	0.038726564195808	-0.995035683533661
7020	-0.587592813975651	6.60661238117988	-3.86905036379681	0.0014522137506679	0.038726564195808	-0.995142100333065
6347	0.697606399580178	7.20402241726557	3.86856065035848	0.00145368437354097	0.038726564195808	-0.996100623429962
306	-0.725198169600599	6.57104355824365	-3.86795196361395	0.00145551437384702	0.038726564195808	-0.997292022823385
199745	-1.12152726852695	6.86642176128476	-3.86418533231973	0.00146689052282177	0.0388946597317546	-1.00466475335583
55293	-0.253993013452009	6.37314228631938	-3.86402789246194	0.00146736798049861	0.0388946597317546	-1.00497293045199
729515	-0.541486912813366	6.5691609020065	-3.86380799646363	0.00146803510762563	0.0388946597317546	-1.00540336189569
390535	-1.10132133437362	6.69313138027482	-3.86227252620186	0.00147270201017053	0.0389634282887734	-1.00840897225451
176	0.561928947635108	7.29765927384468	3.85929503699051	0.00148179452778032	0.0391422846588724	-1.01423742386625
147929	-0.252413662839277	6.42839601351157	-3.85786167059802	0.00148619187181307	0.0391422846588724	-1.01704331969702
27123	-0.636851273357333	6.65167122277806	-3.85709104214865	0.00148856148467205	0.0391422846588724	-1.01855188795206
255031	-1.61232773417962	8.46013073855318	-3.85654388967135	0.0014902462451286	0.0391422846588724	-1.01962299191518
51542	-0.32638417250986	6.58005864188696	-3.85628119993143	0.00149105578836256	0.0391422846588724	-1.02013723493614
339168	1.25840872391049	7.2308530300667	3.85551238662011	0.00149342762914134	0.0391422846588724	-1.02164227748949
2531	-0.674350609822425	6.53265917405042	-3.85370168009876	0.00149902884621965	0.0391422846588724	-1.02518700117831
5334	-0.378945431985069	6.45702457958211	-3.85344380705994	0.0014998282714691	0.0391422846588724	-1.0256918314522
775	2.77708639587062	9.73388116083978	3.85300910025828	0.00150117686901135	0.0391422846588724	-1.02654284720108
9043	-1.58694010803016	7.18635644638948	-3.85283563892706	0.00150171534248813	0.0391422846588724	-1.02688242972711
3952	-1.27753346572595	6.98803985241814	-3.85263086878035	0.00150235125850331	0.0391422846588724	-1.02728330588828
100507530	-0.308438401251119	6.38597591593127	-3.84948273172759	0.00151216213095785	0.0392797382957163	-1.0334464936925
8348	-1.05503976339187	7.949044425315	-3.84910447917555	0.00151334526468934	0.0392797382957163	-1.03418702286735
84465	-1.47534956050115	7.22865194111287	-3.84841324319664	0.0015155097926306	0.0392797382957163	-1.03554030767553
85395	-0.583129944196251	6.71655139411182	-3.84636472148596	0.00152194288549801	0.0392797382957163	-1.03955091339097
2670	-0.294785763734319	6.32319112128428	-3.84378260671585	0.00153009094724125	0.0392797382957163	-1.04460631706185
353134	1.93322203412523	13.0879785491444	3.84340719243634	0.00153127925749086	0.0392797382957163	-1.04534133505223
55294	-0.841611677290286	6.54199109191584	-3.84339220172709	0.00153132672737975	0.0392797382957163	-1.04537068519817
174	-1.21270357382491	6.90516173123066	-3.84339205167721	0.00153132720253829	0.0392797382957163	-1.0453709789792
90407	-0.190951348187417	6.31233037425921	-3.84301386213002	0.00153252527738513	0.0392797382957163	-1.04611143371165
221491	-0.429458871500533	6.62597347157576	-3.84236483306226	0.00153458355659032	0.0392797382957163	-1.04738217021222
6271	-1.17073641983909	7.05803536553701	-3.84221254959747	0.00153506690036487	0.0392797382957163	-1.04768032785503
9595	-0.272204848667209	6.45381611227895	-3.84187585378703	0.00153613610978457	0.0392797382957163	-1.04833955036594
83666	-0.204764799762096	6.41828880666125	-3.8410776119965	0.00153867400732129	0.0392797382957163	-1.0499024510052
7458	-0.609768414754978	6.55971361188433	-3.84055271107704	0.00154034516245286	0.0392797382957163	-1.050930176786
54112	-0.379114006138187	6.4052489019049	-3.84039784362904	0.00154083857219852	0.0392797382957163	-1.051233399409
493	-0.612630304113933	6.55845397713141	-3.84033557924984	0.00154103699230443	0.0392797382957163	-1.05135531004923
9529	-1.27183298268425	6.93361594378137	-3.8395826199155	0.0015434385175429	0.0392877157692821	-1.05282957422271
7138	-0.517046743130328	6.62275840744324	-3.8387159734193	0.00154620731932161	0.0393050079510253	-1.05452644752908
10848	0.848210622076878	7.47772850677774	3.83792047760146	0.00154875321898098	0.039316594874833	-1.05608402282193
10250	-0.276060700962245	6.40433220489794	-3.83675042150733	0.00155250555029159	0.039358735723093	-1.05837500756561
2520	-1.96222168642943	7.4875736973384	-3.833198280196	0.00156395346361178	0.0395493186614333	-1.06533031127206
5992	-1.27452165152438	6.7932350794754	-3.83311341475527	0.00156422800936188	0.0395493186614333	-1.06549648586103
199870	-0.810287397388739	6.64549614870734	-3.83112278127529	0.00157068182177966	0.0396591889254997	-1.06939437497415
8111	0.218688457290408	6.51366707436432	3.82939310750443	0.00157631139716561	0.0397479808204856	-1.0727813363812
147495	-0.277282179154312	6.38261846940994	-3.82531090640705	0.0015896786295205	0.0400058004425574	-1.08077512205347
7755	-1.84190977234498	8.74789926039597	-3.82497326086544	0.00159078936425671	0.0400058004425574	-1.08143631490241
3996	0.805846127019264	7.32250250175298	3.82282965424153	0.00159785936607547	0.0400962476532476	-1.08563407096413
11249	-0.4505867766545	6.51941465888479	-3.82259084327526	0.00159864896815351	0.0400962476532476	-1.08610173192606
55246	-1.08521749666578	6.98567531076984	-3.81932884115578	0.00160947392000927	0.0403054321730686	-1.09248977681554
51110	-1.03156206031691	6.87855276457406	-3.81870601270672	0.00161154916945234	0.0403054321730686	-1.09370949555754
54058	0.860514784064652	10.5129955420495	3.81814607524055	0.00161341717220353	0.0403054321730686	-1.0948060571969
25823	2.37467850513959	14.5750188722262	3.81624386567953	0.00161977945019731	0.0403705257836137	-1.09853131692585
283788	0.579589282792033	6.94029981483595	3.81591507128274	0.00162088172446765	0.0403705257836137	-1.09917522935587
63904	-0.246484520499064	6.40156676558528	-3.81544432904662	0.00162246119251565	0.0403705257836137	-1.10009713624798
80019	-0.775851564085119	6.83430042801964	-3.81417490054648	0.00162672821370509	0.0404232290990837	-1.10258321781961
340286	-0.305983927789684	6.44681695121176	-3.81207885332062	0.0016337986024339	0.0405453634701637	-1.10668822932192
91442	-0.658705698097628	6.542778498982	-3.81114728017127	0.00163695092908966	0.0405641314647423	-1.10851269530862
11272	0.83074681051377	6.87965938431524	3.81058172796191	0.00163886767918793	0.0405641314647423	-1.10962032400744
22890	-0.185920814684223	6.39789939416767	-3.8088354352201	0.00164480045456649	0.0406050692152395	-1.11304045433195
56906	-0.37638169919334	6.4122798366482	-3.80882416787223	0.00164483880399833	0.0406050692152395	-1.11306252169354
670	0.471745561668308	7.05038800300797	3.8052255424506	0.00165713330930223	0.0407890377080841	-1.12011061458822
23214	-0.298089547465209	6.41783466967421	-3.80494980056002	0.00165807918085849	0.0407890377080841	-1.12065067751997
152195	-0.220877434106597	6.29115407095774	-3.80474090255335	0.00165879612177366	0.0407890377080841	-1.12105982203848
26747	-0.483625802463911	6.47924798399552	-3.80295078963915	0.00166495264837899	0.0408535629005069	-1.12456593760039
392138	0.203479253251632	6.47123965928998	3.8027154331443	0.00166576379483753	0.0408535629005069	-1.12502691047186
2766	-1.14484805667599	6.85646617464909	-3.79835361174116	0.00168086897826468	0.0411703468100742	-1.13357018908693
414301	-0.550697034986927	6.48810156496232	-3.79585669758895	0.00168957799635272	0.0413087437426853	-1.1384608915444
100129528	0.904852159793972	7.13486838489796	3.79547557613458	0.00169091131156598	0.0413087437426853	-1.13920740133015
3598	-0.278676644988578	6.38789611165987	-3.79332811187586	0.00169844385563485	0.0414389460030443	-1.14341371752855
54916	-0.323715742729862	6.44360564772399	-3.79247198588327	0.00170145626728451	0.0414468968760116	-1.14509066009668
1158	-0.259919768648703	6.46839241215364	-3.79195044997832	0.00170329401186915	0.0414468968760116	-1.14611222690127
81832	-1.25759489247001	6.77071839132314	-3.79135922703112	0.00170537973430615	0.0414468968760116	-1.14727029870587
147807	0.331308930519228	6.75137850146994	3.787701490439	0.0017183409047978	0.0415891337926007	-1.15443507786324
118424	-0.253144563634732	6.33952136735504	-3.78706717807892	0.00172059867108948	0.0415891337926007	-1.15567758725067
101927221	-0.226216121512155	6.37969265892263	-3.78681742428196	0.00172148846312074	0.0415891337926007	-1.15616681360386
8844	-0.53530227139364	6.70311714739907	-3.78617156565765	0.00172379160007024	0.0415891337926007	-1.15743194739216
113251	-0.389095568202386	6.41491722245524	-3.78599241550859	0.00172443100106263	0.0415891337926007	-1.15778287481737
80341	0.939536220768694	7.10746067325043	3.78597375931084	0.00172449760024606	0.0415891337926007	-1.15781941944543
9119	-1.09845366864628	6.91681607487649	-3.7851330203326	0.00172750157618153	0.0416082357868768	-1.15946630255542
10060	-0.859791035890882	6.62191041208552	-3.78360019784861	0.00173299196185386	0.041687099481372	-1.16246889710712
100507487	0.213951922346708	6.44130648578929	3.78018836079653	0.00174527598614316	0.0419289739148647	-1.16915233162374
9572	0.425291211780085	6.75906037585155	3.7792511267265	0.00174866575699366	0.0419568259627651	-1.17098829974046
83661	-0.215414851851623	6.33362495498536	-3.77440745812234	0.00176629030352297	0.0422212276596882	-1.18047682477002
348327	-1.06720740133489	6.77081035293482	-3.77404997816078	0.00176759812998856	0.0422212276596882	-1.18117712183454
51171	-1.66451346028788	7.37781447131051	-3.77386198053049	0.00176828630349254	0.0422212276596882	-1.18154540649019
81606	-1.28396595689733	9.24881406463843	-3.77375899267469	0.00176866340948564	0.0422212276596882	-1.18174715837911
401250	0.997083354308018	7.45645667814197	3.77242464089891	0.00177355667927913	0.0422445732724096	-1.18436114653837
3559	-0.504323715516296	6.45394230097067	-3.77226777065699	0.0017741328416992	0.0422445732724096	-1.18466845575042
50624	-0.746287936544274	6.61901773025625	-3.77153582786636	0.00177682365930259	0.0422551578446789	-1.18610233695907
29978	-0.169673839307588	6.32164488782528	-3.76924217712641	0.00178528239901838	0.0424027111211297	-1.19059565078417
79637	0.554863804214262	6.87930186434461	3.76750898517087	0.00179170113289395	0.0424170547411823	-1.19399104798129
128408	-1.45516733246709	8.79860785184479	-3.76721280724032	0.00179280032762156	0.0424170547411823	-1.19457127615487
283298	0.693684602535124	7.33938693594675	3.76593733874461	0.00179754169789539	0.0424170547411823	-1.1970699957745
4142	-0.382027551663012	6.37664249981254	-3.76562269198473	0.00179871329345267	0.0424170547411823	-1.19768641011014
1410	0.807431882061214	7.07863055765814	3.76549000682966	0.00179920758075529	0.0424170547411823	-1.19794634960452
54780	1.62086759621964	8.49935044611124	3.76465358409854	0.00180232662883309	0.0424170547411823	-1.19958496399788
401024	-0.389447194317214	6.45968043887064	-3.76395967371639	0.00180491837788993	0.0424170547411823	-1.20094439101361
166012	1.50470423483236	8.2578156123151	3.76287427605817	0.00180897986081399	0.0424170547411823	-1.20307078234773
150365	-0.855187495402769	6.69016896994177	-3.76285741351834	0.00180904303185498	0.0424170547411823	-1.20310381765933
23119	1.29542104816424	7.35609927322287	3.7621984151622	0.00181151353614177	0.0424170547411823	-1.20439485980951
165082	0.653929652313518	6.86420005373225	3.76204372141942	0.00181209395650504	0.0424170547411823	-1.20469792052326
136895	-0.463200705459129	6.54209268333305	-3.76162050976412	0.00181368283009244	0.0424170547411823	-1.20552703611341
6359	-0.662833304715807	6.76913414838014	-3.76083205264603	0.00181664669758363	0.0424170547411823	-1.20707170969888
57722	-0.185303956272438	6.42443604076083	-3.76023900051272	0.00181887923857769	0.0424170547411823	-1.20823356714504
5170	-0.4753275726126	6.44394607323035	-3.75917251699702	0.00182290096585089	0.0424170547411823	-1.21032293879164
10208	-0.295324612264699	6.53538600607098	-3.75902890489307	0.00182344321345928	0.0424170547411823	-1.21060429320504
25865	0.55828529588832	7.21866447809186	3.75839810461104	0.00182582690110034	0.0424170547411823	-1.2118401133945
340591	-0.365433972725425	6.38951138230934	-3.7582268370305	0.00182647463400976	0.0424170547411823	-1.21217564953988
79269	-0.295383025413834	6.34665333777324	-3.75622658975063	0.00183405671744943	0.0425406176472765	-1.21609441985802
10272	-0.252100401086249	6.49375266129636	-3.75500313281789	0.00183870993942789	0.0425579958015556	-1.21849136268468
286101	-0.275402203972543	6.47744326215743	-3.75484014302249	0.00183933074194167	0.0425579958015556	-1.21881068598578
114134	0.391645300090238	6.79339936077342	3.75247553648573	0.00184836094264792	0.0425760801569593	-1.22344335452587
10471	-0.265316283361355	6.44002990615456	-3.75241262395511	0.00184860180832144	0.0425760801569593	-1.22356661150615
353322	-0.286919532130454	6.36394853482184	-3.75234102081976	0.00184887598513975	0.0425760801569593	-1.22370689498221
101927193	0.95620164163094	7.29146911649987	3.7522653505429	0.00184916578003486	0.0425760801569593	-1.22385514676438
84914	0.240872996975042	6.56040064740526	3.75132268247416	0.00185277975866234	0.0426071394134442	-1.22570200782377
349408	-0.453764361427482	6.50248464431814	-3.74888393184951	0.00186216242632213	0.0427706195379067	-1.23048000078762
160728	-0.625142501217518	6.56090121632439	-3.74765261384951	0.00186691787285582	0.0428275513491351	-1.23289241099923
442240	-0.526801384689796	6.46242274229188	-3.74384034111965	0.00188171885933096	0.0430718769748942	-1.24036151576476
64150	0.179135333565997	6.46623455929833	3.74373030184637	0.00188214783229828	0.0430718769748942	-1.240577108952
1234	0.827787591331579	7.35609390477488	3.74144639146965	0.00189107360900048	0.0432235548710912	-1.24505185053268
79053	0.792549668786565	6.89969020128487	3.73671643537645	0.00190969457703293	0.0435961950103961	-1.2543190895326
27247	-0.837633423499529	6.6367406373531	-3.73501490277904	0.00191643825514268	0.0436242167728379	-1.25765287154946
8607	-0.715023887498996	8.81568938285876	-3.73425507706474	0.00191945740817074	0.0436242167728379	-1.25914158878798
390261	0.863155971645055	7.08280351689063	3.73336855074221	0.00192298605685523	0.0436242167728379	-1.26087855234346
55313	-0.247212600868558	6.4053102709414	-3.73336631332277	0.00192299497073247	0.0436242167728379	-1.26088293610501
10137	-0.326383536761434	6.34748401377844	-3.73295781958623	0.00192462310671452	0.0436242167728379	-1.26168329563683
10560	-0.381516693228174	6.4708168582645	-3.73203582442306	0.00192830301110168	0.0436242167728379	-1.26348975838169
11076	-0.307588642995768	6.37082352726769	-3.73192852444045	0.0019287317309917	0.0436242167728379	-1.26369999119902
152007	-0.361884302123165	6.37555245129378	-3.73056283989376	0.00193419674917871	0.0436242167728379	-1.26637578065487
8689	0.251644532015662	6.36622856957264	3.73028136213949	0.0019353250661458	0.0436242167728379	-1.26692728173658
81492	1.29675364407797	7.6405591563425	3.73008723011512	0.00193610363963838	0.0436242167728379	-1.26730764598152
7442	0.363266924048641	6.55664812880983	3.72996827964516	0.00193658085056351	0.0436242167728379	-1.2675407065505
255101	-2.52327062571221	9.39205137318776	-3.72942771400162	0.00193875100856374	0.0436242167728379	-1.26859984166624
9761	-1.15737111396465	6.85327462794661	-3.7264070993494	0.00195092272058436	0.0438271569315284	-1.27451817916734
170959	-0.235716070805009	6.40227620508294	-3.7260344056057	0.00195242982875024	0.0438271569315284	-1.27524840608011
51321	-0.873249078745058	6.75164024812508	-3.72438621226907	0.00195910889620322	0.0438613718560233	-1.27847775238442
121441	-0.635024434136111	6.60172233570065	-3.72405477339163	0.0019604547794278	0.0438613718560233	-1.27912714987585
5290	-0.316335192465483	6.3979245280096	-3.72393309613208	0.00196094911120704	0.0438613718560233	-1.27936555562814
551	-2.07553842326459	8.55928245906983	-3.72146720909576	0.0019709942165626	0.04403369620874	-1.28419704820431
10121	-0.245115336863793	6.42780595452105	-3.72054047591093	0.00197478275660716	0.0440389961836376	-1.28601283089631
1235	-0.234124312038383	6.31849733703749	-3.72026417491898	0.00197591370894637	0.0440389961836376	-1.28655419809336
340351	1.47192857042193	9.4526633146057	3.71719420759837	0.00198852360657886	0.0441443833101903	-1.29256931533331
3050	-1.34759670275445	7.19885697065971	-3.71667193328531	0.00199067689555613	0.0441443833101903	-1.29359263152005
10235	0.356266513268245	6.40282797500026	3.71651203492982	0.00199133661078553	0.0441443833101903	-1.29390592785754
81872	1.31542156862549	7.3762362503693	3.71537712229982	0.00199602540652967	0.0441443833101903	-1.29612961665656
1856	0.229477968436059	6.3789838895852	3.71509075214302	0.00199721027482941	0.0441443833101903	-1.29669071580235
2298	-0.665366949352037	6.72042886759346	-3.7150888627874	0.00199721809446554	0.0441443833101903	-1.29669441771027
150274	-0.816059413673024	6.54429109402092	-3.71485560929459	0.00199818371715637	0.0441443833101903	-1.29715144286113
28998	-0.395187034835403	6.57502722294929	-3.71455810406505	0.00199941601085972	0.0441443833101903	-1.29773435975577
50618	-0.856542686813586	6.9321721947745	-3.71352531919039	0.00200369983754974	0.0441871015757891	-1.29975794791648
10391	0.572468387084716	6.61594411565442	3.71223455950675	0.00200906668795858	0.0442535754885114	-1.30228700135428
25973	-1.54977055249308	7.48601424612037	-3.7100273590661	0.00201827754105344	0.0444044664617033	-1.30661168981718
8506	2.09271636882458	8.25978385444275	3.70899214525667	0.00202261220902591	0.0444478484392365	-1.30864004232006
7544	-0.25489140578907	6.49173776789964	-3.7072990743138	0.00202972166343572	0.0445504003627326	-1.31195737268847
55143	0.139857342969624	6.38723405309594	3.70675408533081	0.00203201549684889	0.0445504003627326	-1.31302520093962
51237	0.339179591779924	6.45183253486371	3.70510384296149	0.00203897720644044	0.0446509897908627	-1.31625861617459
4342	1.48038985222507	7.47798286016626	3.70435878755339	0.00204212815240427	0.0446679914824148	-1.31771844638388
25847	-0.454918410314987	6.52086100943302	-3.70320827341105	0.00204700346583494	0.0447226274051349	-1.31997271528412
54407	-0.459029040567879	6.50405953474042	-3.70222112891102	0.00205119582998961	0.0447390651477594	-1.32190688434984
28611	1.54256327803493	9.30640220301677	3.70179433254775	0.00205301109065957	0.0447390651477594	-1.32274313093127
81493	-0.704849329270878	6.62233356743256	-3.70135276504201	0.00205489087702218	0.0447390651477594	-1.32360831936958
55743	-0.658688927653407	6.56464384831571	-3.69993696611601	0.00206092972237112	0.044818669372859	-1.32638237431058
100131138	-1.59553614541903	7.26310276680802	-3.69886281507985	0.00206552323332219	0.0448601842479552	-1.32848701821894
645954	-0.213104386201532	6.39875892996451	-3.69837603347509	0.00206760830062076	0.0448601842479552	-1.32944079616802
25941	-0.581495671010351	6.71243626247257	-3.69754754252198	0.00207116190520132	0.0448855145146797	-1.33106410346306
101929693	-0.708519330845527	6.68153981991511	-3.69479516050906	0.00208301171774502	0.0450903721777925	-1.33645698882549
25937	-0.257256397963487	6.52299069705695	-3.69410023116303	0.00208601435775539	0.0451034667629157	-1.33781859831216
5728	-1.47990066166471	7.00476390300766	-3.69081797258774	0.00210025522377273	0.0453592434149125	-1.34424967819416
587	-1.33885926644487	7.24883555144998	-3.6897028441435	0.00210511569163966	0.0453697992882155	-1.34643459540142
254050	-0.567854019749992	6.55785480271314	-3.68856093537322	0.00211010460697275	0.0453697992882155	-1.348671981327
9917	-0.320679871560928	6.43328513266467	-3.68797927099212	0.0021126504240674	0.0453697992882155	-1.34981165752423
29797	-0.156764448617075	6.3958562981566	-3.68738428526742	0.00211525774093107	0.0453697992882155	-1.35097743378199
27190	-0.343964933055819	6.4993633976102	-3.68713758249626	0.00211633977817078	0.0453697992882155	-1.35146080683125
387032	0.627442407192426	6.894202811345	3.6870887090416	0.00211655420295741	0.0453697992882155	-1.35155656621703
101927809	-0.227848244340189	6.47890316081789	-3.68681945670576	0.00211773589799258	0.0453697992882155	-1.35208412115623
6692	-1.58311410032453	7.13887595129499	-3.68580635068845	0.00212218816568039	0.0453697992882155	-1.35406913115164
23429	-0.613797902500714	6.57563272337046	-3.68532071103295	0.00212432572780475	0.0453697992882155	-1.35502065888278
2775	-1.11583762790335	6.89784057068293	-3.6847682860246	0.00212675988003103	0.0453697992882155	-1.3561030401877
140609	2.63577898750506	8.2229079706514	3.68433391784966	0.00212867580712907	0.0453697992882155	-1.35695410885637
113000	1.30190155633505	7.23078740918948	3.6841049373588	0.0021296865010629	0.0453697992882155	-1.35740275593955
26015	1.76145736618056	8.53983349625469	3.68299085775184	0.00213461081016394	0.0454232623868709	-1.35958559690262
9135	-1.73019111091556	8.8295273495142	-3.68208119734165	0.00213864005991972	0.0454575798498869	-1.36136791160656
128872	-0.447289159580452	6.51622875545643	-3.6813760821494	0.00214176855659112	0.0454726956185502	-1.3627494549794
83483	-0.607186683271079	6.57241086196722	-3.68011476198501	0.00214737633615668	0.0455403565495414	-1.36522077491587
8343	1.58393972181611	7.62791769813122	3.67947057445131	0.00215024606007614	0.0455498633289327	-1.36648293699489
5715	-0.265892222997168	6.3727127760555	-3.67888955397273	0.00215283769408488	0.0455534644133078	-1.36762133389576
3574	-0.490936557680535	6.4920131066417	-3.67745372987242	0.00215925564305844	0.0456260700107717	-1.37043454661142
90196	-0.62250138856776	6.5009920996366	-3.67703743905731	0.00216112000316823	0.0456260700107717	-1.37125018428876
4213	-0.353964931537632	6.43218516630006	-3.67647110091378	0.00216365894903206	0.0456277082154266	-1.37235980813362
7329	0.834228977550603	7.13148069370758	3.67593863628239	0.00216604877127085	0.0456277082154266	-1.37340306243466
10773	-0.152355953744975	6.42952682668624	-3.67482536646104	0.00217105395505458	0.0456819865196105	-1.37558428011979
140766	-0.791892271745798	7.08750552378634	-3.67347781884152	0.00217712798940882	0.0457586085014183	-1.37822450785102
11269	-0.601088977126453	6.71037999010363	-3.6718869331731	0.00218432085120629	0.045820176966532	-1.38134149208103
84196	0.50321382783449	7.75338455698779	3.67139989357561	0.00218652767180027	0.045820176966532	-1.38229573448399
8208	-0.569573197971346	6.68195201924999	-3.67121527472494	0.0021873647820927	0.045820176966532	-1.3826574524553
79858	-1.13462748534899	6.97031668583651	-3.67007856910601	0.00219252600461686	0.0458772043079507	-1.38488456034971
221120	-0.152315713911088	6.41462777090127	-3.66883954956111	0.00219816572594689	0.0459271857355975	-1.38731212019845
3084	-0.265937704029122	6.5115650900263	-3.66848161082579	0.00219979769006291	0.0459271857355975	-1.38801341315799
105370259	0.19855403679307	6.40858911791697	3.66748542804414	0.00220434603773508	0.0459711234100163	-1.38996518448705
7942	1.01421998085721	7.30806079016656	3.66639837107707	0.00220932007981741	0.0460238316959526	-1.39209499432056
79788	-0.366450634333704	6.45485360677472	-3.66503862695121	0.00221555773509468	0.0461027174279492	-1.39475905458634
2650	-0.523788927914556	6.56516504794937	-3.66336059288593	0.00222327990469567	0.0461530770887807	-1.39804670383793
648	-0.22069965107556	6.41246450483857	-3.66331492375065	0.00222349044775471	0.0461530770887807	-1.39813617977226
24149	-0.475884823644035	6.51135239135457	-3.66291426545511	0.00222533841473202	0.0461530770887807	-1.39892115737038
101055625	-0.322276020114914	6.46048567640918	-3.66027030167369	0.00223757199114253	0.046240098848792	-1.40410123561288
9723	-0.486053773576572	6.58341447468555	-3.66021546808992	0.0022378264191312	0.046240098848792	-1.4042086655582
401398	-0.260912115709524	6.40503338463507	-3.65999653924338	0.0022388425393354	0.046240098848792	-1.4046375906919
9786	-0.23786086906328	6.38094518435919	-3.65988360988443	0.00223936686254051	0.046240098848792	-1.40485884162201
9412	-0.446153458894456	6.48987371828507	-3.65786358984548	0.00224876654255122	0.0462769796762969	-1.40881644430709
55603	-0.202217770494564	6.35051233368102	-3.6577294873698	0.00224939195754396	0.0462769796762969	-1.40907917543793
10921	-1.33916669306519	6.79448463973563	-3.65759083837067	0.00225003875992407	0.0462769796762969	-1.40935081389192
84440	-0.36581104630947	6.45198876848171	-3.65671768922953	0.00225411632628939	0.0462769796762969	-1.41106146753948
57864	-0.360192829853348	6.46904650568819	-3.65641669216489	0.00225552368862868	0.0462769796762969	-1.41165117268318
317754	-0.425148845300003	6.41087525767123	-3.65633333811801	0.00225591358052013	0.0462769796762969	-1.41181447750754
60492	-0.999850868979404	6.63809276106569	-3.65530651891109	0.00226072212617702	0.0463251023044835	-1.41382618736639
153768	-0.681318340822614	6.4906807622281	-3.65461951740406	0.00226394506905238	0.0463406645200701	-1.41517213307765
56154	-0.456896076873881	6.41482886417546	-3.65356134751072	0.00226891831274361	0.0463919808489348	-1.41724524949041
27101	-0.739642785022943	6.72574193792134	-3.65295616918403	0.0022717674934538	0.0463998027354608	-1.41843088211343
121256	-0.358677421425332	6.46397414645013	-3.65028013749871	0.00228440939769315	0.0465595700539266	-1.42367358144346
23381	-0.868069501910796	6.74817074780232	-3.65025255567826	0.00228454006484367	0.0465595700539266	-1.42372761754882
196374	-0.657848019843402	6.47868876191921	-3.64849041392428	0.00229290367969764	0.0466301368477938	-1.42717985129493
220441	-0.747127561113767	6.71069373155224	-3.6474911862938	0.00229765994779179	0.0466301368477938	-1.42913743806766
3927	0.360785781685599	6.66779369801579	3.64745507309142	0.00229783203003398	0.0466301368477938	-1.42920818726792
9324	-0.466711889515256	6.58529226683693	-3.64743701726995	0.00229791807229307	0.0466301368477938	-1.42924356033598
79905	-0.233285785076699	6.33425477189769	-3.64643608239454	0.0023026929394422	0.0466586984357611	-1.43120448201898
149628	-0.270139711654297	6.3670667343156	-3.64610252285922	0.00230428636685036	0.0466586984357611	-1.4318579531417
57644	-0.397816329115154	6.49573392138251	-3.64506605521994	0.00230924468428439	0.0466703380624648	-1.43388847348072
54961	0.804804780677302	6.92180846400166	3.64494526435246	0.00230982322769415	0.0466703380624648	-1.43412511147052
9862	2.78827231468238	8.4948606526523	3.6444229877139	0.00231232641464449	0.0466707856071646	-1.4351482873123
130589	-0.302780523771798	6.53617458499343	-3.64369457001252	0.00231582215199162	0.0466862514653242	-1.43657530322471
81671	-1.40060601408494	6.98822154410251	-3.64302407663319	0.00231904459620381	0.0466862514653242	-1.43788883713658
51592	-0.224137003782797	6.43166810209318	-3.64271360852861	0.00232053825528032	0.0466862514653242	-1.43849705994688
23616	0.774134251395406	6.97519386068414	3.64163527711773	0.00232573360587165	0.0467407851068927	-1.44060955849574
4927	-0.302543854075128	6.40992770796615	-3.64003963612219	0.00233344276604383	0.0468456690203313	-1.44373546738807
100270680	-0.264461737213138	6.29363460671308	-3.63950814927269	0.00233601627743997	0.0468473370948009	-1.44477666029046
11054	1.2494057688861	12.4557155931648	3.63827335343662	0.00234200628684123	0.0469016547230387	-1.44719563739294
4650	-0.591397306218798	6.58161188251404	-3.63752523485732	0.00234564291863564	0.0469016547230387	-1.448661201034
9435	-0.240759393993985	6.40903415992218	-3.63697074712026	0.00234834196167015	0.0469016547230387	-1.4497474380974
202781	-0.551872845474385	6.58337102981508	-3.63640708690047	0.00235108884889796	0.0469016547230387	-1.45085164052191
57704	-0.213402743065896	6.36966713685937	-3.63591723517578	0.00235347866470266	0.0469016547230387	-1.45181125028927
285203	-0.409104140235763	6.43624666840449	-3.63587503561565	0.00235368465570935	0.0469016547230387	-1.45189391826174
11214	-1.53412470193981	7.22864348179263	-3.63464660494719	0.00235968900036331	0.0469715447469145	-1.45430037706491
996	-0.434273706295062	6.51136157009765	-3.63160004546317	0.00237464646864763	0.0472193178876645	-1.46026842098063
51548	0.465682746348366	6.7026879912614	3.62851813060126	0.00238987436154464	0.0474458841062774	-1.46630561202775
349136	-0.248756785512687	6.43605476515854	-3.62827397989473	0.00239108490419175	0.0474458841062774	-1.4667838761022
389857	-0.244847751478897	6.37422219831692	-3.62722480661388	0.0023962939009811	0.0474991407495843	-1.46883908138712
55120	0.327790318595314	6.34597954225713	3.62664886460284	0.00239915821235557	0.0475058580343375	-1.46996727718875
140290	-0.246963633534679	6.30887740144242	-3.62586830037087	0.00240304564931327	0.0475214284720059	-1.47149629468943
6905	-0.407659108251763	6.67224364892393	-3.62547694913102	0.00240499707114718	0.0475214284720059	-1.47226289476905
4632	-0.601915427483752	6.47551720840684	-3.62363865880259	0.00241418476885203	0.0476280770688418	-1.4758638111912
146439	1.75546125378263	7.75797078595636	3.62338440864935	0.00241545827035644	0.0476280770688418	-1.47636184304479
84057	-0.357786748655852	6.45421013570469	-3.62212944371096	0.00242175408818399	0.0477022158668367	-1.47882008861192
113115	-0.233887922281597	6.37366503545684	-3.62126972108051	0.0024260765854682	0.0477373709720107	-1.48050411495961
89846	-0.994386630556981	6.8178220443141	-3.62013182039894	0.00243180960881289	0.0478001782146073	-1.48273302153727
55744	-0.426929985992419	6.639283803671	-3.61900986443981	0.0024374756092813	0.0478556370869656	-1.48493067829793
923	1.69121346543355	9.29936699833118	3.61856634185075	0.0024397190987401	0.0478556370869656	-1.48579943342025
115330	-1.1054605817884	7.22161202397835	-3.61776490701064	0.00244377828741043	0.0478853264213308	-1.48736924638102
2646	-0.703930160894187	6.68240069674572	-3.61723565532458	0.00244646260981524	0.0478880417827622	-1.48840591476007
348158	1.28186029039411	7.32349275776949	3.61650377656606	0.00245017951581065	0.0479109426942975	-1.48983947103645
586	-0.429777848019595	6.47435886090004	-3.61440274355086	0.00246088129448033	0.0480702367917647	-1.49395479409827
7627	-0.320482662795262	6.52442755076431	-3.61367231833629	0.00246461274939553	0.0480931850921985	-1.4953854731119
157869	-1.14013829177842	7.09348078316579	-3.611057499564	0.00247801742561512	0.0482533919903078	-1.5005070357312
2632	0.224044692416136	6.46284895663609	3.61057144494106	0.00248051719886028	0.0482533919903078	-1.50145904405521
7873	1.08105192720523	7.23969790052563	3.61057122770725	0.00248051831665662	0.0482533919903078	-1.50145946953825
27132	1.1150040951719	7.97260137187234	3.61000703284393	0.0024834231383196	0.0482599924121178	-1.50256452226572
8649	-0.227302916882063	6.45509015502024	-3.6091404476649	0.00248789149874301	0.0482969318708512	-1.50426183812509
8749	-1.08527944667575	6.85259688938526	-3.60717008215293	0.00249808130543669	0.0484447499346078	-1.50812100243168
23659	1.25565528360588	8.819221047407	3.60386483437922	0.00251526860142658	0.0487278245740839	-1.51459453152074
100996455	-0.707845194588683	6.58214013038469	-3.60236719800757	0.00252309531332347	0.0488291624886089	-1.51752768446296
6385	0.253052460504362	6.52448522980421	3.60064933784332	0.00253210300754834	0.0489359354225213	-1.5208921040083
100130950	-0.488736527839827	6.78304701543363	-3.60019344425726	0.0025344989213803	0.0489359354225213	-1.52178496062196
5143	-1.16628421798495	7.19591421794138	-3.59982881620628	0.00253641683254257	0.0489359354225213	-1.52249907331542
5281	-0.242830229438916	6.40802816096978	-3.59882707877054	0.00254169337801432	0.0489874939895772	-1.52446093310351
10730	-0.780768520922039	6.65658125676859	-3.59753443655578	0.00254851850460063	0.0490638171591886	-1.526992491598
9818	-0.269223325346912	6.44622515772661	-3.59708990394187	0.00255086987303633	0.0490638171591886	-1.52786307398591
53905	-0.338439564842421	6.45210432572154	-3.59656487640662	0.00255364982407347	0.0490671162825803	-1.52889129488281
83592	-0.494324650201292	6.82852888951014	-3.59425087380288	0.00256593840755346	0.0491982578634557	-1.53342300956307
7293	0.404782674829225	6.53579819079222	3.59422706852126	0.00256606513391127	0.0491982578634557	-1.53346962903614
9223	-1.06420753800112	6.74407058589602	-3.59340594360598	0.00257044019968887	0.0491982578634557	-1.53507768648195
728558	-0.330125538632309	6.41464494953139	-3.59324176755398	0.00257131584896563	0.0491982578634557	-1.53539920066755
2879	-0.391132793787614	6.56000939958503	-3.59282277368972	0.00257355195032909	0.0491982578634557	-1.53621973509406
80135	-0.255763907260914	6.3654015789295	-3.5874542168132	0.00260237618708608	0.0496987801576409	-1.54673292956614
150678	-0.562118578656647	6.62685589419507	-3.5856548710017	0.00261210926896997	0.0497243321974386	-1.55025644812785
219731	-0.295215349580325	6.33644011862782	-3.58555027882395	0.00261267615346942	0.0497243321974386	-1.55046126088458
130120	-0.377170674362484	6.38356908023099	-3.58522316328315	0.00261444989989334	0.0497243321974386	-1.55110181825466
84910	-0.423395438506099	6.45031755521345	-3.58496866673569	0.00261583071305666	0.0497243321974386	-1.55160017171481
492307	-0.15954430556115	6.35219613460299	-3.58453120125813	0.00261820596304968	0.0497243321974386	-1.5524568107325
79931	-0.343325830396248	6.42170076776467	-3.58404736381386	0.00262083551100058	0.0497243321974386	-1.55340425028789
150094	1.78988738933181	8.88953462934982	3.58379323203136	0.00262221772047521	0.0497243321974386	-1.55390188353687
388125	-0.964542294225142	8.40833879827434	-3.581645162951	0.00263393018593633	0.0498910188414876	-1.55810811629055
100505894	-0.592210218776062	6.61007070915965	-3.58078347139109	0.00263864333086245	0.0498910188414876	-1.55979540783566
51455	-0.576079859855718	6.60028506562442	-3.57991225938878	0.00264341714320711	0.0498910188414876	-1.56150132603542
4293	0.861418937683193	7.1195805107615	3.57967730652846	0.00264470605050721	0.0498910188414876	-1.56196138400793
8915	-0.1984998209079	6.40426022469793	-3.57937262880253	0.00264637839341361	0.0498910188414876	-1.56255796758249
91272	-0.519619723430391	6.49520876202668	-3.57927375800824	0.00264692131220055	0.0498910188414876	-1.56275156416302
137970	-0.588684704676359	6.55914152968025	-3.5772162212037	0.00265824501643577	0.0500543013054787	-1.56678033236849
51131	-0.231483571260809	6.36969876470626	-3.57477694604231	0.00267173254235578	0.0501701961474653	-1.57155644899261
148523	-0.861277541374848	6.7031957643735	-3.57437762381341	0.00267394704498058	0.0501701961474653	-1.57233831237516
90246	0.251969059403991	6.54758826034758	3.57420768079945	0.00267489004791373	0.0501701961474653	-1.57267105569146
100507584	-0.405719051014811	6.50000045306282	-3.57417559316039	0.00267506813757417	0.0501701961474653	-1.57273388225474
57396	-0.214963588641847	6.33813661612536	-3.57263726147376	0.00268361998899366	0.0502530623831694	-1.57574585988322
92979	2.63778383923835	10.6715967648082	3.57200138910952	0.00268716291088732	0.0502530623831694	-1.57699085152839
6483	0.580220086063479	7.23636611848822	3.57155595191614	0.00268964756690568	0.0502530623831694	-1.57786297971897
54976	0.194244345458512	6.31436453892611	3.57146190745672	0.0026901724427118	0.0502530623831694	-1.57804711022274
345651	0.700099148311796	6.82054791772994	3.56956149107029	0.00270080096306417	0.0503275310193378	-1.58176791067693
7025	-0.267834527522778	6.41246253687403	-3.56955163604107	0.0027008561891257	0.0503275310193378	-1.58178720549989
2626	-0.30013440973198	6.53661604651098	-3.56896712170233	0.00270413374176915	0.0503275310193378	-1.58293160212815
158435	-0.279046040548717	6.5092236240293	-3.56864208233536	0.00270595806193872	0.0503275310193378	-1.58356798003092
64110	-1.05911903395698	6.77186863006821	-3.56793424100281	0.00270993516936233	0.0503275310193378	-1.58495381799529
55275	-0.216894036582312	6.40811503053836	-3.56784577611592	0.00271043263348661	0.0503275310193378	-1.58512701702658
23109	1.25121655307233	7.57047244246648	3.56740955848852	0.00271288695197536	0.0503275310193378	-1.58598105350075
4199	-0.288972179590038	6.57993754128943	-3.56609876226936	0.00272027537302785	0.0504148768886965	-1.58854733301384
29028	-0.24723468381097	6.37582988884528	-3.56495018116291	0.00272676602417374	0.0504706004022554	-1.59079599491398
6277	-0.28877813189592	6.44744481184371	-3.56461763131081	0.00272864816379213	0.0504706004022554	-1.59144704656056
1539	-1.1142920548862	6.81686708986855	-3.56412485812538	0.00273143951635666	0.050472601907844	-1.59241177174474
56341	0.545118096745455	6.6594216198398	3.56358353506715	0.00273450918096736	0.0504797371964446	-1.59347153874555
4246	-0.545253591306718	6.48175625387371	-3.56291471134088	0.00273830663312761	0.0504916761592007	-1.59478090873741
3565	-0.387091143088218	6.53432507171653	-3.56252456754163	0.00274052423361565	0.0504916761592007	-1.59554469642126
7767	-0.3650390731621	6.54356871834804	-3.56161975010446	0.00274567419657136	0.0505370619488296	-1.59731605098128
94	-0.839173442704082	6.77402533094104	-3.56074346927517	0.00275067097795175	0.0505795422934999	-1.59903152103743
80221	-0.353547666291334	6.55958705313651	-3.56015356381348	0.00275403990162043	0.0505920357318182	-1.60018635181818
401491	-0.323891521873981	6.47096595373564	-3.55836424191693	0.00276428394155805	0.0507306782679498	-1.60368917355351
55532	0.148746622279806	6.3978598119302	3.55771635579276	0.00276800255637239	0.050749411391736	-1.60495747258311
11236	-0.21733893582522	6.45764200350129	-3.55679877820298	0.00277327767028791	0.0507966175810962	-1.60675370082461
5579	-0.252363663476761	6.34639253553055	-3.55592875617651	0.00277828868886727	0.0508388993446325	-1.60845681623324
55117	-0.292340470691525	6.37155505668227	-3.55420912686166	0.0027882198362151	0.0509693900774726	-1.61182302870254
9209	-0.213941467847976	6.39522552100296	-3.55326369254631	0.00279369501653584	0.0509693900774726	-1.61367370571387
65080	-0.475744771621216	6.50773988732913	-3.55283296951913	0.00279619298004721	0.0509693900774726	-1.61451683369495
10331	0.204038099016548	6.32387221437003	3.55282175118461	0.00279625807027546	0.0509693900774726	-1.61453879320043
79635	-0.384603800554152	6.54058832598299	-3.551329028984	0.00280493258532786	0.0510780124516964	-1.61746071718799
6159	-0.948549732329827	6.8035467705623	-3.55072097503064	0.00280847383143095	0.0510930379526572	-1.61865093398789
54602	-0.185717622241778	6.31366045310732	-3.5494932207551	0.00281563780337752	0.0511036688087711	-1.62105413536725
161003	-0.163985425395127	6.45415913669601	-3.54938784695343	0.00281625351374465	0.0511036688087711	-1.62126039181254
59348	-0.334178552278041	6.44386965372605	-3.54922449575967	0.00281720825871541	0.0511036688087711	-1.62158013140564
22926	1.35200197771797	7.6326844881868	3.54798878426285	0.00282444117629854	0.0511412918384914	-1.62399886004086
50674	-1.34529931409581	9.08675849029259	-3.54794126363298	0.00282471969699604	0.0511412918384914	-1.62409187408423
64374	0.237029151522544	6.35812126538207	3.5471524447698	0.00282934702151895	0.051175814251724	-1.62563585235753
79707	-0.228251677793728	6.34649770626294	-3.54338191632869	0.00285157054600331	0.0513948732401199	-1.63301578994439
158	-0.245777884192553	6.45258824836795	-3.5426558682025	0.00285586990406499	0.0513948732401199	-1.63443681742395
7163	-0.259504579471301	6.37233807654683	-3.54225172949755	0.00285826585801435	0.0513948732401199	-1.6352277948848
11197	-0.305933747291117	6.44973365821148	-3.54108333957807	0.00286520403365557	0.0513948732401199	-1.63751453443654
80316	-0.343622997347121	6.42295399065867	-3.54092552312595	0.00286614247667112	0.0513948732401199	-1.63782340544614
116535	2.18858404202983	12.8671352580928	3.5407505895046	0.0028671830651614	0.0513948732401199	-1.63816577658238
5244	-0.27040619612212	6.43402997302235	-3.54066152987247	0.00286771297954832	0.0513948732401199	-1.63834007921586
51752	-1.29341070331594	6.95070637141928	-3.54036384511913	0.00286948494751505	0.0513948732401199	-1.63892268992336
105373876	1.46231311539056	10.0497075512734	3.53989622013721	0.00287227069794806	0.0513948732401199	-1.6398378924959
644623	-0.249749242928898	6.39036734208011	-3.53983255665301	0.00287265016540896	0.0513948732401199	-1.63996248970136
7499	-1.12549216152652	6.90750158834532	-3.53951569153688	0.00287453959286777	0.0513948732401199	-1.64058263172176
3836	-0.528525581293055	6.45920779883307	-3.5393559708205	0.00287549245926258	0.0513948732401199	-1.64089522275316
9615	-0.255543941097993	6.32600952293643	-3.53910734990274	0.00287697631820989	0.0513948732401199	-1.6413817998597
4218	-1.15642153647466	7.23573466274659	-3.53815096688201	0.00288269150476469	0.0514481118559095	-1.64325352528977
6672	0.822456537232751	7.0547662092602	3.53608297904042	0.00289508834307383	0.0514605568365726	-1.6473006711471
9361	0.421591193145427	6.67413798383726	3.53605731431662	0.00289524252857209	0.0514605568365726	-1.64735089741572
158747	-0.35325857524662	6.41824650034885	-3.53590864023556	0.00289613587690158	0.0514605568365726	-1.64764185456613
118429	-2.43762389007007	9.33186487185013	-3.53588771313926	0.00289626164515569	0.0514605568365726	-1.64768280912107
22845	-0.186027261501808	6.35144652131461	-3.53575370759007	0.00289706712508268	0.0514605568365726	-1.64794505914293
6704	1.56410891119196	7.77772617623742	3.53525884389339	0.00290004359285736	0.0514648302124904	-1.64891350726669
127845	0.140606486991953	6.42828174250972	3.53407692098442	0.00290716492238816	0.0515425818614927	-1.6512265018197
200845	-1.26762417377453	6.83118550286203	-3.53316129375552	0.00291269379502736	0.0515919802055176	-1.65301833462392
123169	-1.52726944308837	7.6063574776836	-3.53254801099024	0.00291640289153066	0.051609082589448	-1.65421848219617
1326	-0.224126767359727	6.411991970571	-3.53140666165462	0.00292331829200426	0.0516828387132444	-1.65645198671007
5158	-0.196073380572561	6.42136206290108	-3.53088869371562	0.0029264620553157	0.0516898382371302	-1.65746558474062
117532	-0.208236415872617	6.37353613283276	-3.52750972854895	0.00294705359638129	0.0520047140727284	-1.66407760025889
91445	-0.418484342688538	6.51556009267276	-3.5244743628158	0.00296567482373689	0.0522695498169209	-1.67001696405997
4023	-0.21916101296017	6.45874225262225	-3.52343885166954	0.00297205432749495	0.0522695498169209	-1.67204310658329
140809	0.58101790243072	6.85367243480284	3.5234372349026	0.00297206429868644	0.0522695498169209	-1.67204627001975
55215	-0.327673298090166	6.42142577157445	-3.52304807224104	0.00297446538072757	0.0522695498169209	-1.67280772027183
222068	-0.407833392866856	6.55781610187494	-3.52280680984534	0.00297595491222807	0.0522695498169209	-1.67327978098743
113612	-0.57934758384524	6.55231629667932	-3.52163585061205	0.00298319491323068	0.0523107887267013	-1.67557088695705
221935	-0.782560006815393	6.98083251026763	-3.52121886480687	0.00298577737518303	0.0523107887267013	-1.6763867536995
55901	-0.263222859175523	6.41787647399887	-3.52068535916119	0.00298908472547978	0.0523107887267013	-1.67743059315235
93010	-0.58357902648103	7.34507596853332	-3.52063029586519	0.00298942628681111	0.0523107887267013	-1.67753832766769
431705	0.978206011702167	6.92721923262369	3.51996899795395	0.00299353141407877	0.0523339399909255	-1.67883218780554
1787	-0.425480582633178	6.45227189601434	-3.51935714847477	0.00299733460398868	0.0523466463649958	-1.68002928762324
80824	0.322601580152283	6.6225049152124	3.51878457217401	0.00300089805443001	0.0523466463649958	-1.68114953779481
51127	0.161321533538311	6.39653468543699	3.51782619956496	0.00300687200923592	0.0523466463649958	-1.68302457848665
8659	0.320081745268037	6.75810102663658	3.51779921056246	0.00300704041559542	0.0523466463649958	-1.68307738161904
4097	1.30320958544224	8.65852423457346	3.51733132510072	0.00300996143404796	0.0523466463649958	-1.68399278110822
5601	-0.463705670571756	6.50397088313225	-3.51685454950787	0.00301294087369858	0.0523466463649958	-1.68492556664933
83988	0.939311188598578	7.72902063717739	3.51672713560659	0.00301373760104675	0.0523466463649958	-1.68517484380116
10919	-1.57020585916444	7.65564590415712	-3.51624291490248	0.00301676738726403	0.0523509329537119	-1.68612218593663
29800	1.44189421646823	7.46785994419108	3.51567220242044	0.00302034226775916	0.0523646621187259	-1.68723873325927
79693	0.257981322013539	6.34128887736032	3.51448879114299	0.00302776853564561	0.0524349891851759	-1.68955393707144
55634	-0.403007582770239	6.53496100150941	-3.51413796382764	0.00302997359227506	0.0524349891851759	-1.69024028044886
154091	-0.317554684941715	6.50733485922359	-3.51331489992478	0.00303515310673335	0.052476346590773	-1.69185047144111
1010	0.357101170357201	6.73480524022146	3.51286566955867	0.00303798383387948	0.052477055922045	-1.69272930850809
100294362	-0.337079585821614	6.36129917500724	-3.51168795909626	0.00304541746155081	0.0525266272904606	-1.69503325248761
338	-0.677540691481108	6.55613559006169	-3.51152645622494	0.00304643827408923	0.0525266272904606	-1.69534919551424
100505566	-0.245080160533482	6.42013165730019	-3.51016276135775	0.00305507144785916	0.0526272426791929	-1.69801691508345
51639	-0.265127497208359	6.39467783540037	-3.50958126924508	0.00305876015041424	0.0526425774834788	-1.69915443676067
11332	-0.209284495064309	6.4313298193715	-3.50856209541805	0.00306523604074182	0.0527058091063934	-1.70114812950432
200879	-0.202824429935983	6.39130165005461	-3.50756101260075	0.00307161032836965	0.0527418026646305	-1.70310639921801
23308	1.35672830768387	9.48011186952951	3.50735293807163	0.00307293688376137	0.0527418026646305	-1.70351342032762
2880	1.0251718835765	7.16194307080333	3.50458419795565	0.00309064330002993	0.0529973483289545	-1.70892930092604
65117	-0.271475838928041	6.4513271147137	-3.50378226263884	0.00309579079848902	0.0530372684065364	-1.71049790302416
167	-1.04041529356459	6.75516496836629	-3.50286279633004	0.00310170326035226	0.0530659407927968	-1.71229637113716
54970	-0.559117648340152	6.79786387727711	-3.50264484364797	0.00310310642029007	0.0530659407927968	-1.71272268044009
55056	-0.197940641571384	6.41009890971414	-3.49949473496463	0.00312345756064896	0.053332573685495	-1.71888402096347
26038	-0.174881257187904	6.47970818995799	-3.49935421006036	0.00312436851849532	0.053332573685495	-1.71915886750254
55352	0.410114492124899	6.67022311794799	3.49856341766382	0.00312949981471843	0.053371732560896	-1.72070553101244
100132565	-0.989242433071083	6.73125139779555	-3.49734377544467	0.0031374303559379	0.0534585166898078	-1.72309091313508
3757	-0.215853159581553	6.33459706822376	-3.49649058981292	0.0031429900083297	0.0535047828476833	-1.72475954647196
169270	-0.181947780990029	6.37276007305393	-3.49559020561022	0.00314886790461526	0.0535563780775023	-1.72652046125023
5446	-0.453664216492843	6.49523748593807	-3.49462693317226	0.00315516851611503	0.0536150631947966	-1.72840433687084
7284	0.704172753500547	7.12285729165007	3.49312578553383	0.00316501241546559	0.053733798327909	-1.73134007074639
9992	-0.359603682162859	6.46051369956809	-3.49149854407568	0.00317571786462687	0.0537474341462286	-1.73452230928226
54458	-1.16953264712799	6.92982402167111	-3.49146207463536	0.00317595820743795	0.0537474341462286	-1.73459362793331
1282	0.397521875503803	6.66547751178728	3.49130588513987	0.00317698774130017	0.0537474341462286	-1.73489906733795
55257	-0.705334684183986	6.97441172562684	-3.4912669365513	0.00317724452557579	0.0537474341462286	-1.73497523386911
132954	-0.65211329753663	6.78207812091826	-3.49046865178637	0.00318251211209143	0.0537881719142425	-1.73653632012645
7637	-0.203845933661528	6.51203513335538	-3.48998838221958	0.00318568543829171	0.053793472872267	-1.73747550033852
79651	-0.675596756214689	6.61026378803258	-3.48894595920069	0.00319258401493825	0.0538616124708551	-1.73951395778444
5536	-0.404485819554449	6.46265631341027	-3.488143960251	0.00319790166712879	0.0539029823121503	-1.74108223887372
133874	2.82899562549924	8.2893596787	3.48759595439604	0.00320154030871415	0.0539160024594646	-1.74215383159736
196743	0.33642279145775	6.40446410830824	3.48708896684565	0.00320491028217562	0.0539244788175364	-1.74314520554699
56252	-0.314683830005514	6.51666495482625	-3.48616058964969	0.00321109044745321	0.0539763500706943	-1.74496054871346
6169	2.40018610208058	12.2604093507079	3.48566600632526	0.00321438772753819	0.0539763500706943	-1.74592764081238
8621	-0.193959690625431	6.51495001755157	-3.48533424969517	0.00321660137309278	0.0539763500706943	-1.74657634176789
359787	-0.4291036527571	6.45696948170442	-3.48426941976601	0.00322371674642593	0.0540475362896775	-1.74865843103667
64395	-0.243149052426547	6.47509978015823	-3.48338137355849	0.00322966284832	0.0540990096524911	-1.75039481784235
6659	-0.909660898497854	6.67759211736776	-3.48149250883283	0.0032423466144816	0.0542610408461388	-1.75408799431246
2557	-0.252798838255414	6.3592288284698	-3.48099203076285	0.00324571566857403	0.0542610408461388	-1.75506652427163
284992	-0.804151445091292	6.60467557078969	-3.48029299593521	0.00325042719720708	0.0542610408461388	-1.75643325443054
10097	-0.283148563164745	6.41199772411384	-3.48022674027108	0.00325087411799471	0.0542610408461388	-1.75656279437554
100132815	-0.165233649640241	6.30394773564815	-3.47898353961251	0.00325927139433083	0.0543114795486229	-1.75899341019288
4641	-0.509232690305237	6.61024614983911	-3.4789245432065	0.0032596704274305	0.0543114795486229	-1.75910875420513
49855	0.390912568560636	6.68889638375723	3.47805606990603	0.00326555015831612	0.0543612956000748	-1.7608066927797
56547	-0.234214151371995	6.39277440883338	-3.47747193400617	0.00326951082966224	0.0543791054082904	-1.76194871125332
7421	-0.805273404484664	6.74795320353976	-3.47693225171993	0.00327317435330335	0.0543919459010507	-1.76300380859043
8643	0.412465928713242	6.41221046556401	3.47542808508201	0.00328340674201371	0.0545060940139837	-1.76594444564167
79368	-0.556298098201423	6.61345788254281	-3.4744142656116	0.00329032147006225	0.0545060940139837	-1.76792640659751
202181	-0.850773178198974	6.88627305191374	-3.4742602703655	0.00329137306236652	0.0545060940139837	-1.76822745522764
25929	-1.32222210756426	6.86149009996508	-3.4739895099875	0.00329322282669121	0.0545060940139837	-1.76875676825664
90850	-1.10628724912998	6.95730300042714	-3.47379806840036	0.00329453133240654	0.0545060940139837	-1.76913101818278
51186	-0.574585139168811	6.57905217960144	-3.47286140613849	0.00330094092191095	0.0545371956199545	-1.77096208200247
8771	0.173715835643279	6.45888934361023	3.47267621593689	0.00330220965451747	0.0545371956199545	-1.77132410278417
9752	-0.214500856481591	6.30563775063712	-3.47174719937388	0.0033085816745681	0.0545780008804722	-1.77314017875014
1389	-0.202251114245295	6.30986036060444	-3.47147031399099	0.00331048317498372	0.0545780008804722	-1.77368143786356
85407	-0.362733285541691	6.46164732633408	-3.47079435613827	0.00331512987793482	0.0546067496793624	-1.77500279605435
51335	-0.897258166800814	6.64091865542753	-3.46918374656934	0.00332622788176409	0.0546367411227236	-1.77815113137342
60484	-1.48693253358214	7.21444715949396	-3.46894280694084	0.00332789127891723	0.0546367411227236	-1.77862209852866
151888	-0.233302975298383	6.38592295998078	-3.46777732514741	0.0033359492605328	0.0546367411227236	-1.78090024439282
83732	-0.181857039952352	6.40005927200394	-3.46733801188326	0.0033389916669371	0.0546367411227236	-1.78175894759596
122553	-0.686854628744359	6.44808125437047	-3.46716050151421	0.00334022177768917	0.0546367411227236	-1.78210591581182
157848	0.328251691875109	6.52153556143862	3.46715665146065	0.0033402484627916	0.0546367411227236	-1.7821134412521
126868	0.739669217748051	6.95712582236327	3.46683460155819	0.00334248137652866	0.0546367411227236	-1.78274292834735
54963	1.29129085251547	7.80385667160975	3.46651667235936	0.00334468718191749	0.0546367411227236	-1.78336435683898
100506874	-0.777036631234578	6.56862065829788	-3.46576239004414	0.00334992624044155	0.0546367411227236	-1.78483867012334
9646	-0.363982658510762	6.40362826202431	-3.46550685899352	0.00335170295388736	0.0546367411227236	-1.78533812345802
2622	-0.530474885949687	6.68012763004123	-3.46535223952129	0.00335277848371665	0.0546367411227236	-1.78564033673812
81890	0.166357139039497	6.40744481420491	3.46524280772724	0.00335353989728939	0.0546367411227236	-1.78585422732243
26582	0.348874845824315	6.66692550050246	3.46507479220562	0.00335470926568209	0.0546367411227236	-1.78618262212857
5916	1.88681003249908	8.80436368625901	3.46431960256887	0.00335997032796826	0.0546750880963762	-1.78765866392601
400512	-0.313196210447392	6.43826656368198	-3.46298762938155	0.00336926966902388	0.0547738356848057	-1.79026198956559
5611	-0.947590649297388	6.72367995850294	-3.46261693331547	0.003371862299878	0.0547738356848057	-1.79098649744419
5455	-1.6084239135399	7.9457951714564	-3.46133005468871	0.00338087814075446	0.0548729065623228	-1.79350159606782
10558	-0.486332240583325	6.57039005039199	-3.46025903796206	0.00338840000970182	0.0549475798125008	-1.79559475729625
1215	-0.172004724681037	6.38941329023997	-3.45982021197361	0.00339148675703861	0.0549502647602526	-1.79645237096173
7494	0.444055735035227	6.7493286443649	3.45525323531348	0.00342377847738137	0.0554257288623244	-1.80537729388872
56889	-0.168165833623421	6.2932994827911	-3.45377790145347	0.00343427557874464	0.0555032193493604	-1.80826024412277
56052	0.989440040642169	7.36850782790676	3.45375112477498	0.00343446639320905	0.0555032193493604	-1.80831256756465
79832	-1.17459126327009	6.90680796307506	-3.45310926657193	0.00343904353612351	0.0555112895478012	-1.80956679260128
4354	-0.360176210135042	6.50400021979922	-3.45285368979533	0.00344086776953571	0.0555112895478012	-1.81006619821098
339500	-0.175208061589804	6.32765818079303	-3.45125582178691	0.00345229481009538	0.0555478273313137	-1.81318842129129
8476	-0.306072840245995	6.4204104328695	-3.45079526896927	0.00345559544855013	0.0555478273313137	-1.81408831754364
6431	-0.18961506357361	6.3515341724079	-3.45069845959113	0.00345628965174357	0.0555478273313137	-1.81427747684707
2533	0.640637741429994	6.88622643335104	3.45006087356412	0.00346086514897973	0.0555478273313137	-1.81552326865605
135	0.273732431580126	6.5594729059172	3.44973116494448	0.00346323360227976	0.0555478273313137	-1.81616748574167
91526	-0.26481575799461	6.32995968512599	-3.44903539691887	0.00346823694462562	0.0555478273313137	-1.81752692987326
64854	-0.714291822143493	6.68699256361098	-3.44861823357499	0.00347124027004224	0.0555478273313137	-1.81834200484305
23432	-0.261703384810771	6.42246429940131	-3.44857634014927	0.0034715420209348	0.0555478273313137	-1.81842385792328
2299	0.19746885781753	6.61127456336495	3.44822343770838	0.00347408495388126	0.0555478273313137	-1.81911336997966
55320	-0.641194897256538	6.54747068005343	-3.44821867188553	0.00347411930801347	0.0555478273313137	-1.81912268155861
84188	-1.00903535217082	6.66649266532598	-3.44649508792271	0.0034865659161394	0.0555478273313137	-1.82249019480739
7813	-1.0279788094331	7.23555977115075	-3.44611224670453	0.00348933658290172	0.0555478273313137	-1.82323816636985
389692	-2.94548176673007	9.84983688574982	-3.44605785987691	0.00348973036497047	0.0555478273313137	-1.82334442346622
3850	1.19503627977642	9.61215319699392	3.44595319692904	0.00349048829077616	0.0555478273313137	-1.82354890607902
729975	0.3874277751681	6.63869236028049	3.44572379669687	0.00349215008715841	0.0555478273313137	-1.82399708931526
51	-1.05319882031575	6.87487282013375	-3.44562581195108	0.00349286013831726	0.0555478273313137	-1.82418852310181
285989	-0.791461206463846	6.75979648886167	-3.44556062336757	0.00349333261033141	0.0555478273313137	-1.82431588245597
83938	-0.283001339030473	6.41625088612687	-3.44510803629734	0.00349661461755071	0.055553055380698	-1.82520009944678
399948	2.12872635977023	9.45041522535677	3.44338711718542	0.00350912225826938	0.0555761687385309	-1.82856216565911
344905	-1.11791624863952	6.71924350940947	-3.44281111057544	0.00351331864012911	0.0555761687385309	-1.82968744850549
7694	-1.30362784804235	6.94702442656567	-3.44274246953543	0.00351381904464069	0.0555761687385309	-1.82982154419806
646976	-0.545351280358386	6.6149551252152	-3.44229079817093	0.00351711357777339	0.0555761687385309	-1.83070391452697
3671	1.33554882400259	9.00498133518049	3.44216399558285	0.00351803904175034	0.0555761687385309	-1.83095163022232
353355	-0.203195136176814	6.31545013880863	-3.44202221610787	0.00351907410174683	0.0555761687385309	-1.83122860320517
124044	1.94397367244534	14.2722386471942	3.4415461161597	0.00352255209004618	0.0555761687385309	-1.8321586804969
55531	-0.192249856328614	6.38789950079466	-3.44116710539279	0.00352532327802815	0.0555761687385309	-1.83289908338835
83943	-0.589152839093913	6.65725637089602	-3.44108425820465	0.00352592931602436	0.0555761687385309	-1.8330609256653
23304	1.13733330459191	7.0285879062578	3.44049516262666	0.00353024162601014	0.0555761687385309	-1.8342117168949
808	0.196302251661485	6.47260017380334	3.44045055583845	0.00353056837183267	0.0555761687385309	-1.83429885507799
92342	0.244105811933188	6.34464673994086	3.43946361785512	0.00353780544215399	0.0556435268999655	-1.83622678894595
83755	0.845153436428316	9.28207570980668	3.43890293260217	0.00354192345579633	0.055657696211814	-1.83732203946571
140686	1.43427410307753	9.42203094459656	3.43851050559725	0.00354480852346506	0.055657696211814	-1.83808860329061
5526	1.00478886581364	7.43681779328102	3.43813346541834	0.00354758267811201	0.055657696211814	-1.83882510389005
493754	0.15059438976889	6.43374207762074	3.43659496814863	0.00355892497602537	0.0557641433910878	-1.8418302964496
54799	-0.222624590206075	6.4414555080028	-3.43619393347143	0.00356188747323933	0.0557641433910878	-1.84261363130191
57628	-0.251983728575115	6.3648719033858	-3.43600812803985	0.00356326087693836	0.0557641433910878	-1.84297655963767
79784	1.86902579796184	10.3245594137937	3.43405151879928	0.00357775550981748	0.0559154595474183	-1.84679824911613
9032	0.174820714126728	6.25161826811094	3.43371727345664	0.00358023748769192	0.0559154595474183	-1.8474510859814
121355	-0.556718954920223	6.48549377313101	-3.43350061106399	0.00358184725717076	0.0559154595474183	-1.84787426092777
29980	-0.253895738363738	6.37413441930811	-3.43271391947372	0.00358769833235217	0.0559603593116721	-1.84941077181404
6608	0.673660745256409	6.9511880174382	3.43076595289493	0.00360222754248436	0.0561098914218683	-1.85321527708373
84289	-0.594644392241849	6.61253995306611	-3.43062907179541	0.00360325069574275	0.0561098914218683	-1.85348260795752
598	0.955116312435567	7.82412918953484	3.42948936865843	0.00361178096544513	0.0561948833008635	-1.85570843071025
6879	-0.229827118907642	6.36530473717023	-3.42910219998732	0.00361468336579899	0.0561948833008635	-1.85646455099912
80195	-0.886520968720795	6.65261158768211	-3.42858771589255	0.00361854378322348	0.0562084451744153	-1.85746930052715
10981	-0.626381870215003	6.57551118996621	-3.42709347578319	0.003629779105415	0.0563364478151499	-1.86038736888724
1662	-0.341222715340771	6.42491093720292	-3.4256397307002	0.00364074333417257	0.0564159728773442	-1.86322625145633
64901	-0.215565221440722	6.45561525031961	-3.4256188410559	0.00364090112556993	0.0564159728773442	-1.86326704413537
7265	-1.01919061143786	6.89590824282675	-3.42350557400973	0.00365689913393975	0.0566172260152598	-1.86739365912614
100128750	-0.739761401156703	6.57342278953909	-3.42212684328115	0.00366737427166427	0.0567325285802558	-1.87008581335685
54763	-0.3268449925045	6.4248794412864	-3.42124630920978	0.00367407992949083	0.0567325285802558	-1.87180512349986
7517	0.986581828887305	7.2354364318793	3.42111321501849	0.00367509456404094	0.0567325285802558	-1.87206499674605
112398	-0.232066964509198	6.46707436060642	-3.42094069119751	0.00367641020356875	0.0567325285802558	-1.87240185706051
54886	1.18156674237848	7.48494882009971	3.42035211714937	0.00368090211203827	0.0567552865815999	-1.87355106252273
5660	1.11727291256721	7.39930550084232	3.41990022575961	0.00368435459275365	0.0567619936480663	-1.87443337998797
128372	0.328080878178797	6.58034861766555	3.41898974810225	0.00369132051381226	0.0568227742924078	-1.87621105569418
254295	1.41415372047868	8.34983053461036	3.41758005441002	0.00370213177465911	0.0569164938487451	-1.87896335126265
79568	-0.162807734577018	6.39316628121882	-3.41733711949568	0.00370399808442065	0.0569164938487451	-1.87943764895268
285	-0.35018747277858	6.47995837466061	-3.41701348274866	0.00370648583088154	0.0569164938487451	-1.88006950147745
5820	1.39267851088315	7.46038905652163	3.41618580460405	0.00371285564799791	0.0569407462159119	-1.88168539566956
23469	-0.200726937770208	6.384120080907	-3.41602179468116	0.00371411916468683	0.0569407462159119	-1.88200559172575
83884	0.212618869003692	6.45919313736086	3.4155029763889	0.00371811891475219	0.0569556473171037	-1.88301847006894
92400	-0.615340629960878	7.03840055074671	-3.41401141430288	0.00372964182057432	0.0569909414039327	-1.88593034004698
9726	1.56611141054491	10.0926648926614	3.4126214807367	0.00374041165051866	0.0569909414039327	-1.88864370574114
27202	0.500936062019812	7.09402325768176	3.41261314053207	0.00374047636766119	0.0569909414039327	-1.88865998681427
55243	-1.1130219566726	6.76807553358618	-3.41203821730916	0.00374494026753298	0.0569909414039327	-1.88978229683462
911	-0.215723633409094	6.35440923361869	-3.41194561432153	0.00374565976512739	0.0569909414039327	-1.88996306592453
100508120	-1.40322553216631	7.18725582168449	-3.4117176657337	0.00374743144483969	0.0569909414039327	-1.89040803952377
1572	-0.678027334602254	6.87494634714745	-3.41134979180614	0.00375029242531484	0.0569909414039327	-1.89112615276503
8798	-0.33210310429127	6.49559711557691	-3.41116758004527	0.00375171030477906	0.0569909414039327	-1.89148183909706
55748	0.578817410603029	7.62748412114692	3.41106326818213	0.00375252224728533	0.0569909414039327	-1.89168546022088
205327	-1.24235084718181	7.03485540261814	-3.41085844280534	0.00375411707643249	0.0569909414039327	-1.89208528629715
80821	-0.345068618048674	6.42775517527126	-3.41019275838511	0.00375930495425373	0.0569909414039327	-1.89338470986922
10712	-0.360294214806875	6.42732714514722	-3.41000725372566	0.00376075192039855	0.0569909414039327	-1.8937468129923
81542	0.715029768826587	6.85818935952945	3.4098298355455	0.00376213633011287	0.0569909414039327	-1.89409312972565
112487	-0.193061135564113	6.33572820615817	-3.4097399137651	0.00376283819167957	0.0569909414039327	-1.89426865461637
220134	-0.182871507945536	6.33008871378259	-3.40821175392569	0.00377478583103458	0.0570102079232669	-1.89725151717728
64106	0.947362677768125	7.40261890683518	3.40809838683814	0.0037756736761734	0.0570102079232669	-1.89747279706443
10302	-0.868082734346192	6.69624095264119	-3.40793853136089	0.00377692595326256	0.0570102079232669	-1.8977848159539
56970	2.83758988132827	9.29115828376929	3.40790436848273	0.0037771936323732	0.0570102079232669	-1.89785149765807
9150	0.342726878666601	6.55936263338121	3.40759169479716	0.00377964442803027	0.0570102079232669	-1.89846179510824
65263	-0.319723054853915	6.62899256045309	-3.40666914350392	0.00378688480150309	0.0570102079232669	-1.90026246272442
84626	1.25387743826939	8.3286522192915	3.40606334627574	0.00379164674135963	0.0570102079232669	-1.90144485449053
29843	0.181260236352515	6.43196309909341	3.40596153780677	0.0037924476043133	0.0570102079232669	-1.90164356181892
2908	-0.695031522368258	6.55766470452627	-3.40586954458258	0.00379317140193307	0.0570102079232669	-1.90182311151899
84277	-0.246265475474999	6.44474278991117	-3.40571125811867	0.00379441711338739	0.0570102079232669	-1.90213204939436
114791	-1.05873469529997	6.81912241464771	-3.40500157897166	0.00380000728899468	0.0570486329714916	-1.90351715961763
57522	-0.296498598194895	6.40402319604922	-3.40430888644949	0.00380547157610942	0.0570538117343772	-1.90486909070113
143884	-0.215347640748805	6.38077471577933	-3.40396184733697	0.00380821212903055	0.0570538117343772	-1.90554639893987
476	1.40430788126836	7.34995181406603	3.40356235045802	0.00381136937423038	0.0570538117343772	-1.90632607988987
81844	0.360861302283332	6.40828055957879	3.40331808026808	0.00381330113966703	0.0570538117343772	-1.90680280738667
9729	-0.154035436170918	6.4109862842638	-3.40269803177872	0.00381820906124089	0.0570538117343772	-1.90801290463964
83452	-1.43519803849049	7.08274385181465	-3.40214621367068	0.00382258220719338	0.0570538117343772	-1.9090898250995
375484	-0.307684581236871	6.51278304743835	-3.40172535137733	0.00382592088625948	0.0570538117343772	-1.90991116311562
6337	-0.414195167362532	6.50519577192129	-3.40155879799396	0.00382724294817556	0.0570538117343772	-1.91023619942322
2147	-0.755921990301223	6.85013030864529	-3.40133373416361	0.00382903017567352	0.0570538117343772	-1.91067541910451
56940	1.09595335543517	7.23045942366967	3.40112578035269	0.00383068227210241	0.0570538117343772	-1.91108124559492
84747	-0.363817672024496	6.5269518578006	-3.40056652906679	0.00383512878859343	0.0570748478182208	-1.9121726254344
84167	-1.46456785253265	8.44743803738487	-3.40004887995298	0.00383924911652548	0.0570910001035264	-1.91318280360956
270	-0.445664577438269	6.54480166958578	-3.39891351633283	0.00384830171663234	0.0571804135794399	-1.91539838437153
27284	-0.8210780863137	6.80295593210664	-3.39732568420938	0.00386099767022311	0.0573237783540386	-1.91849680823596
388951	-0.201542986952716	6.42510209692275	-3.39660532096265	0.00386677128893845	0.0573601490646516	-1.91990244744077
79747	-0.785609523017145	6.66967518307694	-3.39600027931359	0.0038716272663446	0.0573601490646516	-1.92108303868672
100271722	0.559426260553637	6.90798735390972	3.39587976113106	0.00387259525342127	0.0573601490646516	-1.9213181981494
22955	0.199477313810011	6.38085782607685	3.3953158228256	0.00387712794091768	0.0573821036165244	-1.92241856455145
118425	-1.1515186235959	6.82703963405671	-3.39433306802747	0.00388503952635692	0.0574539925552673	-1.92433609152528
9545	-0.898508440395091	7.07709012464421	-3.39368005497295	0.00389030544614889	0.0574866738000838	-1.92561020522753
60561	-0.560639186554083	6.52845129799856	-3.39241096596013	0.00390055977122039	0.0575929590709786	-1.92808629640012
5225	0.197213273418867	6.4331743443344	3.39185208385862	0.00390508411249973	0.0576145390119471	-1.92917669056095
23165	-0.122322402515296	6.49014055368062	-3.39026442640549	0.00391796528202694	0.0576295633233246	-1.93227415892315
23093	2.03101504621443	7.97971846655167	3.39005100221736	0.00391970008462389	0.0576295633233246	-1.93269053193073
10110	-0.373100800855102	6.55257565167226	-3.38987995123728	0.00392109101213322	0.0576295633233246	-1.93302423646835
113730	1.13834656399288	7.66928090941286	3.38987044131405	0.00392116835797169	0.0576295633233246	-1.93304278939538
6272	-0.223448809666303	6.40469461464777	-3.389839440741	0.00392142050150739	0.0576295633233246	-1.93310326843628
2902	1.4566313894296	11.0760513207023	3.38827905740177	0.00393413278603677	0.0577141312403063	-1.93614735209281
100505912	-0.249499471392788	6.42238749288887	-3.38791380900648	0.00393711435167958	0.0577141312403063	-1.93685987953382
55286	0.305409473491054	6.46512942268313	3.38770766005337	0.00393879816342845	0.0577141312403063	-1.93726203209762
9087	-1.03530829716001	7.02603654612523	-3.38762820095425	0.0039394473718863	0.0577141312403063	-1.9374170391862
64115	0.582392270069946	6.94692523435209	3.38693585824053	0.00394510856468742	0.0577174100069971	-1.9387676313232
55167	-0.286921651858459	6.41803098137742	-3.38650208996943	0.00394865955733837	0.0577174100069971	-1.93961379389852
55559	0.961802947380518	7.47595436922778	3.38647566160063	0.00394887601291825	0.0577174100069971	-1.93966534803317
170689	0.213969856695829	6.53472750165692	3.38588256297658	0.00395373676301562	0.0577435887027071	-1.94082230222966
8315	-0.980108769308401	6.94215830496839	-3.38530859149707	0.00395844643035683	0.0577675219561229	-1.94194192627473
128387	-0.443625864537615	6.58593139784028	-3.38393615421621	0.00396973049766381	0.0578872871252357	-1.94461901104693
55009	-0.974175058673947	8.20541589322594	-3.38316338975484	0.00397609819571776	0.0578971875377244	-1.94612632310432
27316	0.793435396611156	7.16753793145176	3.38301357937914	0.00397733383295792	0.0578971875377244	-1.94641853108104
404220	-0.683002367309195	6.58896405356512	-3.38239446110236	0.00398244438296676	0.0578971875377244	-1.9476261194118
26091	-0.221257023504506	6.35494878076921	-3.38236099898095	0.0039827207843185	0.0578971875377244	-1.94769138655421
7030	2.34846378563149	8.80328654122312	3.3806010497366	0.00399728514584534	0.0580640392884144	-1.95112403889575
2288	-0.249538791581576	6.37255915655785	-3.37953928840298	0.00400609733062612	0.0581471426592653	-1.95319484056581
644135	-0.190642070340306	6.29358015745666	-3.37873238784709	0.00401280721005525	0.0581923085875888	-1.95476853204987
56943	-0.653916470290239	6.85763403966075	-3.37822256869553	0.00401705244092115	0.0581923085875888	-1.95576280868119
5607	-0.498486103149734	6.47385624178841	-3.37805009232041	0.00401848965261166	0.0581923085875888	-1.95609917793649
58499	-0.281929461778233	6.40205214466323	-3.37661494185806	0.00403046835113704	0.0582686638931372	-1.95889798975778
1147	0.225488651326121	6.3934662264429	3.3763852155034	0.00403238909492322	0.0582686638931372	-1.95934598796764
165829	-2.75890642407983	9.2623049335143	-3.37630557912549	0.00403305514799132	0.0582686638931372	-1.95950128921509
7984	0.175151449150218	6.41878757938826	3.37504573394412	0.00404360667371747	0.0583198144969392	-1.96195810105788
9776	-0.185687535706642	6.42498785230701	-3.37489138432625	0.00404490127977637	0.0583198144969392	-1.96225909035033
3859	-0.249285788609512	6.35058310631235	-3.37441468112811	0.00404890222964112	0.0583198144969392	-1.96318867603118
7363	-0.216882939953233	6.38484395685883	-3.37440342576559	0.00404899674302284	0.0583198144969392	-1.96321062416772
100653515	-0.571504537658193	6.57174358571207	-3.37386445494184	0.00405352515361836	0.0583403685269433	-1.9642616171495
100233156	-0.404869660267195	6.44910857700931	-3.37170027683461	0.00407175931691364	0.0585580003902619	-1.96848159129321
317761	-0.935374756437694	6.7643806793155	-3.37073483077661	0.00407991994637271	0.0586305379000895	-1.97036404430987
6817	-0.254051808341758	6.48117140004622	-3.37001040693001	0.00408605397674852	0.058673863631005	-1.97177650921732
9905	-0.434850664134943	6.44842832725411	-3.36879339372482	0.00409637966144613	0.0587772675907424	-1.97414934293961
1767	-0.288738558074669	6.45568090896804	-3.36770282184683	0.00410565462565683	0.0588390810136808	-1.97627557620618
100506054	-1.07373265183623	7.11574537531272	-3.36699230205179	0.00411170861149463	0.0588390810136808	-1.97766080252571
7039	-0.234190953576661	6.38216783288108	-3.36696579591818	0.0041119346289178	0.0588390810136808	-1.97771247818067
7268	0.668668042386166	7.00102297450827	3.36681751181674	0.0041131992734565	0.0588390810136808	-1.97800156814983
7173	-0.14718147957607	6.41683679337889	-3.3657331835494	0.00412245876685709	0.0589192264116592	-1.98011549970396
54910	0.870292360469415	7.09262872424106	3.36542827325424	0.00412506624762932	0.0589192264116592	-1.98070991895963
11072	0.190795920016014	6.49667143341513	3.36432403270933	0.00413452305115397	0.058943400313354	-1.98286257652259
10051	-0.192685781916441	6.52878068305285	-3.36421094293638	0.00413549277817195	0.058943400313354	-1.98308303477131
8085	2.30609950334223	8.84566951780205	3.36390698187885	0.00413810031844692	0.058943400313354	-1.98367557540883
9464	0.68721017606585	6.99003877804104	3.36376806903722	0.00413929253170701	0.058943400313354	-1.98394636975005
246778	0.370576094546613	6.50792862897732	3.36299027914018	0.00414597419705508	0.0589777445046708	-1.98546255846519
23635	0.288565384950099	6.61307065857972	3.36216544699645	0.00415307171026642	0.0589777445046708	-1.98707040884274
387119	-0.605802228494369	6.4947162480689	-3.36210189236479	0.00415361908645467	0.0589777445046708	-1.9871942945497
55146	0.293049452290285	6.41798170970193	3.36179724614086	0.00415624390629898	0.0589777445046708	-1.98778813159002
1296	-0.343549141073776	6.46302305962624	-3.3616653597691	0.00415738074600997	0.0589777445046708	-1.98804521166764
258	0.686486683032094	7.1607513734721	3.36104438071122	0.00416273764757581	0.0589793231416096	-1.98925564341727
2887	-0.629716252025636	6.54709607783068	-3.36092563989094	0.0041637627522225	0.0589793231416096	-1.98948709402925
58538	-0.303527442814786	6.43949003095131	-3.36018176763538	0.00417019041515881	0.0589845911845311	-1.99093703637899
7479	0.145329615738731	6.42760022309934	3.3598659951837	0.0041729219311852	0.0589845911845311	-1.9915525240213
55174	-0.194385071165826	6.39624322037596	-3.35971633805694	0.00417421712708581	0.0589845911845311	-1.99184422595084
84902	-0.467074059589123	6.57955252174628	-3.35850666972757	0.00418470080215548	0.0589845911845311	-1.99420198188732
92815	-0.834305246262479	7.95433207338139	-3.35822596458603	0.00418713729576537	0.0589845911845311	-1.99474908932735
113130	-0.701038825720611	6.68672025643825	-3.35816873138587	0.00418763424765453	0.0589845911845311	-1.99486063890943
9532	-0.209975786816218	6.35074421513086	-3.35782115441488	0.00419065349498945	0.0589845911845311	-1.99553807465963
64940	-0.809635860673197	6.56836024241936	-3.35749100442225	0.00419352336770886	0.0589845911845311	-1.99618153786527
10890	-0.818451675532565	6.80023002835676	-3.35745603602116	0.00419382744969681	0.0589845911845311	-1.99624969097421
100289683	-0.256081031590546	6.38984041987693	-3.35700751992779	0.00419772965020792	0.0589845911845311	-1.99712383818332
100505824	-0.332698014027639	6.45529650193638	-3.35690446779024	0.00419862673946559	0.0589845911845311	-1.99732468258108
26000	2.1107430598858	13.0147546030207	3.35638072196746	0.00420318899976027	0.0590046181152914	-1.99834543151742
284618	-0.806979073445989	6.75086668555423	-3.35514001317008	0.00421401629373174	0.0590956019862767	-2.00076342955634
1397	-0.755702793235995	6.86093885853996	-3.35467708979898	0.00421806319192219	0.0590956019862767	-2.00166558900738
157927	-2.91256492303486	10.1252466430133	-3.35455914796448	0.00421909486298281	0.0590956019862767	-2.00189543557036
862	0.338596914663978	6.71589496446905	3.35363963049947	0.00422714675907802	0.059164328634685	-2.00368737305026
1820	-1.46747721939544	7.46985395721093	-3.35229733908159	0.00423892819542395	0.0592851139658884	-2.00630310842437
399726	0.911534396313477	7.27806602472362	3.35081654114948	0.00425196321787204	0.0594232392952385	-2.00918862047609
4681	0.243532835097926	6.31156610598532	3.34911156964825	0.00426702096648056	0.0595475233112403	-2.01251078895119
100506084	-0.28513037482646	6.50756672342099	-3.34909276258714	0.0042671873597125	0.0595475233112403	-2.01254743382352
653268	-0.17764555533161	6.29071522688751	-3.34852010023736	0.00427225701312057	0.0595740746284737	-2.01366323468976
9611	-0.802745569148584	6.68939264162425	-3.34812758930426	0.00427573528585598	0.0595784121942495	-2.01442800837787
100131998	-0.847700911993147	6.55918792595639	-3.34773361459656	0.00427922936255204	0.0595829633893163	-2.01519562417558
22865	-0.25915277065782	6.42339019802907	-3.34578123389249	0.00429658656061627	0.0597803918578052	-2.01899947311147
221662	0.189568765422869	6.45517423255833	3.34522160036622	0.00430157475582177	0.0598055600382581	-2.0200897691365
5670	1.1447588925357	7.52075466742205	3.34463283423494	0.00430682883681924	0.0598343849700198	-2.02123680037343
23398	-1.42622758706341	6.9362657835328	-3.34225649324207	0.00432809997558471	0.0600855266721211	-2.0258661473256
51121	-1.23550537561661	7.09733683145274	-3.33986150031874	0.00434964378059835	0.0603032548479838	-2.03053145709766
70	1.38094335897942	7.4085780202704	3.33980038471886	0.00435019493002573	0.0603032548479838	-2.03065050188047
84936	-0.897309315501425	7.64349053740193	-3.33855272341981	0.00436146171438106	0.0604067931909586	-2.03308072071977
284836	-0.162669014930326	6.39844723171981	-3.33823291552725	0.00436435435184573	0.0604067931909586	-2.0337036321914
265	-0.247215699106599	6.52601571702402	-3.33790770735311	0.00436729779063865	0.0604067931909586	-2.03433705522448
6340	0.299646580308047	6.42299336364152	3.33726261180448	0.00437314235237775	0.0604431894126215	-2.03559351700887
220164	-1.14193020622729	7.03706956980363	-3.33657102678116	0.0043794167465199	0.0604854687362598	-2.03694049636144
2901	0.22987910234644	6.27335304676967	3.3362135461962	0.0043826634917054	0.0604859009115702	-2.03763673809361
3120	1.32551461410714	7.66126291832502	3.33541771829383	0.00438990003466575	0.0605073505571532	-2.03918668990844
283748	1.7231467925673	7.77965240090202	3.33533522103878	0.00439065086973123	0.0605073505571532	-2.03934735887836
51501	-0.281797128632941	6.42525877882002	-3.33446561026561	0.0043985732583528	0.0605405372054564	-2.04104095689818
84315	1.05098792834442	8.27758302631266	3.33403111461824	0.00440253695372485	0.0605405372054564	-2.04188713374456
10143	-0.28459612552657	6.40412874006356	-3.33401170535267	0.00440271409797801	0.0605405372054564	-2.04192493284136
203190	0.740121407335835	6.74131490987414	3.33324372767073	0.00440972895769149	0.0605927037422459	-2.04342053139531
4548	0.433148439665098	6.6550118374244	3.33247390783322	0.00441677179545794	0.0606451782805543	-2.04491967773011
23498	0.241446692050371	6.34129024559388	3.33139368338317	0.00442667328492869	0.0607281650625883	-2.0470232384368
55687	0.296107589750438	6.36835846912517	3.33076221431584	0.00443247163595081	0.0607281650625883	-2.04825288486191
114991	-0.299665629228874	6.5647735117686	-3.33073070174068	0.00443276119220542	0.0607281650625883	-2.04831424793034
117145	-0.898045122748886	7.4675250771123	-3.33040782807761	0.00443572903067335	0.0607281650625883	-2.04894296191594
9633	-0.37185238528189	6.4073154374018	-3.32992304079141	0.00444018888079779	0.0607449991177573	-2.04988694806931
4734	-0.264107648549077	6.39743744939018	-3.32902987407462	0.00444841733346583	0.0607449991177573	-2.05162609594809
430	-1.48877226142861	7.21839845478208	-3.32859450801821	0.00445243371157417	0.0607449991177573	-2.05247380823822
57472	-0.164346230416352	6.35215346403976	-3.32814153760675	0.00445661632107107	0.0607449991177573	-2.05335578471978
101927067	-0.763137976472179	6.6730901703768	-3.32796362185561	0.00445826021630168	0.0607449991177573	-2.05370219978793
6770	-0.239826224417522	6.37591319915212	-3.32751981243642	0.00446236352722863	0.0607449991177573	-2.05456631999568
6096	0.568470113699713	6.9378315498886	3.32733572902555	0.0044640666010342	0.0607449991177573	-2.05492473610258
4332	-0.248243220971582	6.46820526774736	-3.32730221794672	0.00446437670303876	0.0607449991177573	-2.05498998296274
51299	1.8189438597581	10.29433610173	3.32700990607143	0.00446708258220753	0.0607449991177573	-2.05555911781718
57082	-0.235526352865671	6.3656335878881	-3.32677579252925	0.00446925090526692	0.0607449991177573	-2.05601493557956
84154	-0.25095246224213	6.48654059493997	-3.32599336189301	0.00447650524881439	0.0607996680400343	-2.05753829643713
55040	0.970534836408017	7.79781658261021	3.32523707517914	0.00448352832053598	0.0608188906396505	-2.05901071621933
10924	-0.520062204315238	6.45219620269126	-3.32507138689766	0.00448506840602712	0.0608188906396505	-2.05933329062072
114827	-0.425555912535147	6.54507651451594	-3.32479699886048	0.00448762002061745	0.0608188906396505	-2.05986748572397
64798	-1.72993973362118	8.63857813755637	-3.32432618368691	0.00449200163063589	0.0608344439696845	-2.06078408488887
64232	0.47472614321236	6.50435541806825	3.32354676110745	0.00449926462224884	0.0608732801737596	-2.06230145795928
3329	-1.20877813977944	6.90288965290391	-3.32325899222889	0.00450194912412022	0.0608732801737596	-2.06286167329309
2219	-1.16010365365266	7.59220014228713	-3.3229774127167	0.00450457742820017	0.0608732801737596	-2.06340983390675
9466	-0.149517243861692	6.32130767568561	-3.32232487710611	0.00451067415344933	0.0609119106249357	-2.06468012653397
346689	-0.41686239630666	6.49898301684868	-3.32184289759307	0.00451518261550537	0.0609290532139681	-2.06561837824129
10721	0.141639126706693	6.44940612417052	3.32108898691878	0.00452224371828803	0.0609397974089565	-2.06708595592628
54627	-0.463344688471068	6.55448499391531	-3.3210661278988	0.00452245798643896	0.0609397974089565	-2.06713045313688
23235	-0.225580996756391	6.3222000596438	-3.32026245271105	0.00452999762088442	0.0609976988163614	-2.06869485857476
9414	0.183226865505983	6.43763465019199	3.31814692868482	0.00454990405754609	0.0611865911517034	-2.07281264640049
55226	1.3608330703515	7.62365631756238	3.31777041221068	0.00455345606328273	0.0611865911517034	-2.07354548864905
389208	-0.30222189207935	6.43411688502079	-3.31746904945803	0.004556301063998	0.0611865911517034	-2.07413204639428
55677	-0.359556639352409	6.44739421754569	-3.31731301559172	0.00455777478816923	0.0611865911517034	-2.07443574058178
85459	-0.431106912216702	6.65383388927337	-3.31698562441156	0.00456086850450828	0.0611865911517034	-2.07507294794928
353132	-0.43632313987937	6.38589978451003	-3.31670288720754	0.00456354193747487	0.0611865911517034	-2.07562323839978
56833	-1.24471481556873	7.46995898579526	-3.31567886857325	0.00457323762455893	0.0611980388449678	-2.07761623514323
51138	-0.252365046413687	6.40020349084486	-3.31559543031937	0.00457402854180705	0.0611980388449678	-2.07777862361902
115761	-0.680447744639566	6.60343102519551	-3.31540891687639	0.00457579700768454	0.0611980388449678	-2.07814161641551
50626	-0.505289782781253	6.71724088859908	-3.31523896874005	0.00457740899765402	0.0611980388449678	-2.07847236763866
219670	-0.196670034235581	6.38042022022967	-3.31483409851513	0.00458125154114449	0.0612059110372649	-2.07926031344517
56890	-0.394051781072046	6.43188897017697	-3.31324934092522	0.00459632300882155	0.0613181469227407	-2.08234440734459
4775	-0.206064374986332	6.36244836562236	-3.31306518531731	0.00459807756923403	0.0613181469227407	-2.08270278065678
377	-1.28906056871498	7.15327625658349	-3.31292313037381	0.00459943146605641	0.0613181469227407	-2.08297922293907
51804	0.276271058958716	6.65426509330607	3.31118006385213	0.0046160765569568	0.0614964703349252	-2.08637115433084
100505648	-0.63187677214915	6.52779305605099	-3.31066970422238	0.00462096145703364	0.0615179801615427	-2.08736425074523
5813	0.114775906282488	6.42358078916641	3.30965452972966	0.00463069345626267	0.0615711948806323	-2.08933959855166
81622	3.11404412388281	9.33951998848765	3.30952943599809	0.00463189407894324	0.0615711948806323	-2.08958300342788
9253	2.08196924923731	7.90113632065872	3.30922907319381	0.00463477815910772	0.0615711948806323	-2.09016743875248
162699	-0.690158860060676	6.82713063518243	-3.30767433222675	0.00464973530014431	0.0616710947546894	-2.09319249471066
408	-0.276466807125646	6.45428015375145	-3.3075640293418	0.0046507982712197	0.0616710947546894	-2.09340710414488
63976	-0.422384645755468	6.51503882874399	-3.30742550912742	0.00465213351001564	0.0616710947546894	-2.09367661302678
84662	1.26052760947841	7.3134876477153	3.30326108598609	0.00469245392752884	0.0621501787032754	-2.10177838203066
100996291	-1.94559618433441	9.65600560800039	-3.30301155924422	0.00469488086424722	0.0621501787032754	-2.10226378912564
81611	-0.228580266240805	6.408349084269	-3.30190860336329	0.00470562332875795	0.0622273378488326	-2.10440932648506
148479	0.177104478595894	6.5262402718073	3.30139944308731	0.00471059063070495	0.0622273378488326	-2.10539974606805
339344	1.63947304650224	12.0140974022024	3.30139503852342	0.00471063362377001	0.0622273378488326	-2.10540831375119
25855	-0.519336956560479	6.57803499105988	-3.30027529787908	0.00472157609215925	0.0622885882614606	-2.10758636787665
220	-0.252323852246899	6.38126069000559	-3.30024292000387	0.00472189287442681	0.0622885882614606	-2.10764934605173
100132169	0.146312469559758	6.4674816515862	3.29971003754821	0.00472710958218143	0.0623137059218044	-2.10868584408261
1730	-0.364825048812123	6.4893873555513	-3.29891525658116	0.00473490080684337	0.0623636040538578	-2.11023171611564
146050	-0.219355435948544	6.37224933247549	-3.29864781540326	0.00473752539434176	0.0623636040538578	-2.11075188642813
65110	-1.02977604677774	7.10096693501042	-3.29823431626657	0.00474158619433839	0.0623734111200695	-2.11155612749629
81556	-0.22589649139316	6.36241002666055	-3.29761987841365	0.00474762671237865	0.0624092285720159	-2.11275116371381
285962	-0.277203174807068	6.42617480906183	-3.29447812922874	0.00477863275607377	0.0627647502098379	-2.11886119319841
7775	-0.529258462774568	6.63856216303295	-3.2942042354089	0.0047813453325553	0.0627647502098379	-2.11939382298182
115196	-0.179620729089129	6.38401985968471	-3.29369590795299	0.00478638373334835	0.0627870742036373	-2.12038233103718
10228	-0.580948087204057	6.51833647157469	-3.29217787143238	0.00480146148335943	0.0629409700093898	-2.12333423218539
165055	-0.6060547267398	6.65050076266667	-3.29155807083451	0.00480763113896919	0.0629779591609676	-2.12453941669983
2306	-0.255892806740047	6.48879202769598	-3.28921994219909	0.00483097639446977	0.0632397334421509	-2.1290855785185
550643	-0.17641024318135	6.32005430406453	-3.28838591755691	0.00483933098614144	0.0633050453270561	-2.13070712125275
915	-0.899274517187592	6.64099248744297	-3.28740724278111	0.00484915285514664	0.0633894470869794	-2.13260983053885
4137	0.314129305354935	6.73576547572233	3.28669050896209	0.00485635846224337	0.0634110358092953	-2.13400323576017
51666	-1.3562684822703	6.95518475851862	-3.28619315903242	0.00486136476105716	0.0634110358092953	-2.13497011266856
3069	-1.15111889384298	7.61881723722979	-3.28597207684511	0.00486359180708023	0.0634110358092953	-2.13539990307019
100287596	0.937316245945404	7.85495727560799	3.28540557067351	0.00486930306430122	0.0634110358092953	-2.136501190889
83647	-0.358288612024195	6.57847413393568	-3.28525261664347	0.00487084621794928	0.0634110358092953	-2.13679852923757
79780	-0.541428620857427	6.43389353413749	-3.28523439632009	0.00487103007519173	0.0634110358092953	-2.13683394891551
439949	-0.16123797305154	6.43473807478854	-3.28098608003419	0.00491408744023181	0.0639273159323656	-2.14509182745527
80184	-0.524354458301792	6.52753547895132	-3.27929784868289	0.00493130260465854	0.0641069338605611	-2.14837302223898
284498	-0.487304901439387	6.59706174611057	-3.27877749364832	0.00493662080217719	0.0641213319286432	-2.14938432339254
3418	-0.300520257608054	6.38954289236551	-3.27852263874497	0.00493922757772601	0.0641213319286432	-2.14987962181261
221476	-0.504890604506032	6.6594218162505	-3.27781794018925	0.00494644267639812	0.0641570205183415	-2.15124914348972
80243	1.58314337374689	8.75554595848191	3.27758812903146	0.00494879787210215	0.0641570205183415	-2.15169575347764
5150	-0.819774377966783	6.58252214231506	-3.27693459275454	0.00495550165290655	0.0641918862039053	-2.15296579888904
64599	1.31606989758252	8.13667477877654	3.27666086057214	0.0049583121925615	0.0641918862039053	-2.15349774451787
80303	-1.25440334666816	7.23408178671242	-3.27492190356515	0.00497620386810271	0.0643792097406328	-2.15687693336223
100507419	-0.399797129188948	6.49959115979553	-3.27447854620722	0.0049807756931752	0.0643837682451993	-2.15773843921289
10733	-0.949791842597532	6.7682321639445	-3.2742240835314	0.00498340155042317	0.0643837682451993	-2.15823288902159
50937	-1.0479712879428	6.97835814334813	-3.2736163578107	0.00498967836557233	0.0644162238228046	-2.15941374813894
54504	-0.402780344898189	6.56462263419591	-3.27305397696512	0.00499549382836556	0.0644162238228046	-2.16050647241034
745	1.23857889581935	9.99392485893193	3.27271442862866	0.00499900828135032	0.0644162238228046	-2.16116621367491
26548	-0.210503994650565	6.51124085299057	-3.27246602657625	0.0050015808893047	0.0644162238228046	-2.16164885219737
7844	-0.247275117960246	6.45830944314925	-3.27232561916145	0.00500303561772992	0.0644162238228046	-2.16192165785922
80263	-0.742467874253834	6.72526509759248	-3.27139407755576	0.00501269773741414	0.0644964823108737	-2.16373156387878
10655	-0.55571455391172	6.50931509958454	-3.27076902096611	0.00501919131230405	0.0645358904824001	-2.16494595669598
2524	0.298952463932821	6.59843076732863	3.27015534102458	0.0050255748146034	0.0645697260770979	-2.16613821590092
1859	-0.221396934089618	6.394883894989	-3.26985634086743	0.00502868793274937	0.0645697260770979	-2.16671910334026
284611	1.20435992867167	8.977271917328	3.26920906976624	0.00503543371810551	0.0646061893463482	-2.16797657523408
11163	-0.339130705211152	6.44600401652172	-3.26860592678722	0.00504172768292934	0.0646061893463482	-2.16914828783015
4860	1.17841467265172	7.52939039407889	3.26859601689714	0.00504183116051454	0.0646061893463482	-2.16916753931085
54806	-0.428749184408999	6.53559418188958	-3.26810512596777	0.00504695960717443	0.0646278809874461	-2.17012116028503
2266	-0.290342810931108	6.40075761749335	-3.26752265318509	0.00505305154153915	0.0646618724815598	-2.17125266596742
6228	-0.248671276835211	6.46317431813918	-3.26683748704162	0.00506022685453704	0.0647096718971422	-2.17258362761659
56521	0.197951409916902	6.3195279130083	3.26548926806076	0.00507437541782057	0.0648367193189243	-2.17520248389744
101928504	-0.445882034952171	6.53792545950946	-3.26523432004302	0.00507705531639867	0.0648367193189243	-2.17569769265564
128229	1.57865966821747	7.63045206139512	3.2641304105518	0.00508867531937791	0.0649340660720409	-2.17784185557581
2580	-0.383051640822685	6.54924368641186	-3.26381446707517	0.00509200586376006	0.0649340660720409	-2.17845550561901
9586	-0.262551876165594	6.3477551604778	-3.26352740393856	0.00509503383777218	0.0649340660720409	-2.17901305495039
9694	-0.290205179000009	6.42720024580258	-3.26275735726785	0.00510316519736587	0.0649936631873049	-2.18050864739437
5164	0.870651201580674	7.584440725507	3.2618064814121	0.00511322379164976	0.0650718544581353	-2.18235538113129
51523	0.712923601496291	7.76972535371405	3.26152330468316	0.00511622310050407	0.0650718544581353	-2.18290533556583
950	-0.189790367820944	6.36493527885929	-3.26086088154824	0.0051232460693634	0.0651171498721588	-2.1841917945792
6432	-0.19319298251834	6.39271236646961	-3.26030862631871	0.00512910835028548	0.0651476415781366	-2.18526427439714
5885	-0.193220060696935	6.39919156225038	-3.25987433518408	0.00513372309381143	0.065162257164431	-2.1861076502628
7108	1.91995102319537	10.2654129370138	3.25866439688143	0.00514660152414343	0.0652816731427256	-2.18845721955316
103	-1.22975954049854	7.05364251358286	-3.25832750673989	0.005150193037326	0.0652832083727354	-2.1891114022233
26127	-0.259105894996718	6.57522185102739	-3.25708596429839	0.00516345031801571	0.0654071810991202	-2.19152218275716
6753	1.75869234611919	7.69344237819348	3.25551694750349	0.00518025279535354	0.0655606063735101	-2.19456865749574
8408	0.42860859733324	6.65052709939464	3.25483284654626	0.00518759573582716	0.0655606063735101	-2.19589687495923
59349	-0.255320731952422	6.44374127463063	-3.25482281913066	0.00518770344387515	0.0655606063735101	-2.1959163434157
1656	0.200436441834534	6.5484817548002	3.25400753021362	0.00519646817412206	0.0655606063735101	-2.19749921734431
2488	-0.153254255899189	6.31362016613334	-3.2538690792385	0.00519795804296538	0.0655606063735101	-2.19776801277372
26022	0.491639899890582	6.8898083817089	3.25385975329324	0.00519805841454019	0.0655606063735101	-2.19778611855787
55679	1.26168779106756	7.11841986898834	3.25367398620564	0.0052000581548278	0.0655606063735101	-2.19814677311233
113791	-0.619051297063079	6.59311865971543	-3.2530272754246	0.00520702579876255	0.0655606063735101	-2.19940229689439
11052	-1.24106123134523	6.95772615007525	-3.25297542253949	0.0052075848608641	0.0655606063735101	-2.1995029625237
6282	0.789126583937795	6.84094180387143	3.25271306185986	0.00521041446645035	0.0655606063735101	-2.20001229818366
340390	0.247131457883701	6.38819670669494	3.25185310149072	0.00521969997685478	0.0656335402838338	-2.20168174743655
10042	-0.189496058385019	6.43311741323624	-3.25120879255476	0.00522666771454163	0.0656772520896744	-2.20293250971585
8941	2.42299340058855	10.005275092399	3.24716515113204	0.00527060773663625	0.066185181664796	-2.21078141167063
9980	-0.467796325382356	6.54104424622017	-3.24614196809877	0.005281784013388	0.0662437206263944	-2.21276723871765
5950	0.294095112635103	6.45023368553863	3.24602220121884	0.00528309376706442	0.0662437206263944	-2.21299968034733
5912	-0.231346011627132	6.34841140794932	-3.24557391161828	0.00528799905622914	0.0662437206263944	-2.21386970269351
79609	-0.647502731199366	6.46980359477792	-3.24545001021843	0.0052893556100603	0.0662437206263944	-2.21411016249316
5361	-0.716205804737243	6.8918826566858	-3.24478555915214	0.00529663634162243	0.0662907692762871	-2.21539966359828
80262	-0.280471648930791	6.40745552035239	-3.24384037189378	0.00530701035693614	0.0663743033869118	-2.2172339245987
90668	1.23249626301352	7.56439811972003	3.2435348739709	0.00531036768897465	0.0663743033869118	-2.21782676735449
23386	-0.338822839895128	6.55037672889584	-3.24309573916154	0.00531519733788418	0.0663905558585255	-2.21867892894245
146822	-0.624927604124681	6.60355550490475	-3.24227080556082	0.00532428181051265	0.0664598972379253	-2.22027970618924
65268	-1.01208487058572	6.90942906629907	-3.24123499562599	0.00533571031845344	0.0665583864724321	-2.22228960418005
7113	0.568752457162884	6.82430718424059	3.24004329898942	0.00534888885517631	0.0666501942529475	-2.22460187178658
114796	-0.332729790714382	6.5868737510752	-3.23991466335359	0.00535031331640454	0.0666501942529475	-2.22485145816099
83468	-0.220822486640283	6.47184867580402	-3.23960900032367	0.00535369961810662	0.0666501942529475	-2.2254445176654
8346	-0.953369153541118	6.73785683193246	-3.23879143296562	0.00536276751319052	0.0667189283668168	-2.22703075431091
100287902	-0.343282392058295	6.4439302642539	-3.23799669100601	0.00537159682802037	0.06677998682981	-2.22857264957938
3748	-1.68918844998444	8.81066561517223	-3.23771089892181	0.00537477540058116	0.06677998682981	-2.22912710724001
25801	-0.191852865409856	6.46450548247774	-3.23724423567987	0.00537996962327064	0.0667948063177587	-2.23003245292675
79804	-0.277050317565129	6.40216503862589	-3.23696591815435	0.0053830698196652	0.0667948063177587	-2.23057239120171
23038	2.25682179578798	9.63770343646619	3.2353025209857	0.00540163543270836	0.0669809915126414	-2.23379925397994
1337	0.669066342962095	7.12022930492703	3.23437486543184	0.00541201677354704	0.0670627880446	-2.23559872909683
6764	0.465833738550542	6.77028390645471	3.2340763160498	0.00541536202433403	0.0670627880446	-2.23617784194872
25979	-0.344950298996857	6.45735804851323	-3.23194427896185	0.0054393111431239	0.0672908933435785	-2.24031324447781
9965	-0.519406969928804	6.48409113088669	-3.23179995737271	0.00544093608928727	0.0672908933435785	-2.24059316311621
116931	-0.618275658312362	6.47321683220024	-3.23031648817913	0.00545766666434079	0.0674534609874604	-2.24347031569074
64837	0.81623994909871	6.97053970354937	3.22987199711603	0.00546268954984153	0.0674712101917721	-2.24433235729965
114804	-0.173129572731454	6.51250914009467	-3.22943754706972	0.00546760339261514	0.0674875901696085	-2.2451749084744
113235	1.73987569030815	8.15921585729586	3.22878924342786	0.00547494416473012	0.0675338850378612	-2.24643216559331
92906	-0.18505466065622	6.39176956535052	-3.22703430126629	0.00549486445856284	0.0676919876355868	-2.24983534171506
6721	0.176776937959271	6.46061426883766	3.22674867960521	0.00549811332495623	0.0676919876355868	-2.25038919191057
6850	0.146072339622254	6.49853168950338	3.2260283620391	0.00550631518486214	0.0676919876355868	-2.25178593032278
9945	-0.558002534890004	6.56687148409393	-3.22593684409053	0.00550735811639949	0.0676919876355868	-2.25196338570978
85460	1.3408352176296	7.51604491739784	3.22583141038753	0.00550855987327306	0.0676919876355868	-2.25216782312906
5458	0.655015989759076	6.89961505519473	3.22560590593543	0.00551113109496587	0.0676919876355868	-2.25260507605121
5997	-0.230292371675016	6.54053592075128	-3.22488484646495	0.00551936065602792	0.0676919876355868	-2.25400317900226
10324	-0.680895741102623	6.68848850245734	-3.22451581652661	0.00552357715648089	0.0676919876355868	-2.25471869389462
256933	0.19930096348	6.5005666229853	3.2243562440016	0.00552540140429615	0.0676919876355868	-2.25502808644966
10772	-0.224600641204147	6.35518504093293	-3.22433559802056	0.00552563747463219	0.0676919876355868	-2.25506811643641
100874043	0.491797394899294	6.76239498365877	3.22416560359815	0.00552758160499468	0.0676919876355868	-2.25539771299532
163131	-0.326835436569472	6.47448551770367	-3.22387174805701	0.00553094386241544	0.0676919876355868	-2.25596745362913
114928	-0.182619718194273	6.36777818869438	-3.22329154297525	0.00553758844149512	0.0677185848508898	-2.25709235902256
8726	0.180131892624141	6.27678315361786	3.22267531955276	0.00554465416113055	0.0677185848508898	-2.25828706368464
10106	-0.429084090194443	6.52438076183433	-3.2222062520372	0.00555003854899734	0.0677185848508898	-2.25919644643194
1514	-0.56689033500324	6.70318373326906	-3.22197868828442	0.00555265259931049	0.0677185848508898	-2.25963761785094
51806	-0.536087675222717	6.68673869185664	-3.2218247766012	0.00555442129099081	0.0677185848508898	-2.2599359994212
79827	-0.822967817286073	6.83267084302328	-3.22179907212747	0.00555471673089804	0.0677185848508898	-2.25998583130429
8309	-0.565129644360564	6.69867069585061	-3.22124879789213	0.00556104515900961	0.0677518267397214	-2.26105260403507
128153	-0.362914229823303	6.44279083137828	-3.22055292158061	0.00556905830469414	0.0678039510616018	-2.26240160449289
4741	-1.36462351691892	7.24899417697362	-3.22008363218251	0.00557446871208754	0.0678039510616018	-2.26331132694296
147166	0.371126074237325	6.61973719924247	3.21993902246859	0.00557613695669012	0.0678039510616018	-2.26359165035648
54467	-0.559285291931168	6.58546905657069	-3.21888295883768	0.00558833489553715	0.0678227362511296	-2.26563875350309
5672	0.612382361428352	6.66388462548495	3.21873031724188	0.00559010014772513	0.0678227362511296	-2.26593462980001
1459	-0.236312590823456	6.42738878643388	-3.21859335398405	0.00559168455467204	0.0678227362511296	-2.26620011382249
83953	0.65845154802153	6.85176764870254	3.21809725727257	0.00559742718117014	0.0678227362511296	-2.26716171320035
200132	-0.231444529834526	6.37528055063757	-3.21752383622044	0.00560407215850305	0.0678227362511296	-2.26827316463303
56257	-0.990774053023244	6.66988428272444	-3.21698222519707	0.00561035568180507	0.0678227362511296	-2.26932293159613
7476	-0.918778946846863	6.79703054176605	-3.21660646419847	0.00561471918580153	0.0678227362511296	-2.27005122717792
7769	-0.246091196462251	6.41069072141447	-3.21650407131957	0.00561590879975684	0.0678227362511296	-2.27024968161231
65078	1.85858602463722	7.62405704825848	3.21605357813916	0.0056211456528304	0.0678227362511296	-2.27112280089759
25780	-0.387805230232162	6.48244164998145	-3.21600465157549	0.00562171470089017	0.0678227362511296	-2.27121762635117
7407	0.432205006984954	6.54863879017316	3.2156902694934	0.00562537253139308	0.0678227362511296	-2.27182693066724
4200	0.835317820244242	7.56101885802519	3.21559921769466	0.00562643235745713	0.0678227362511296	-2.27200339657595
9970	0.199739953432143	6.52936049007682	3.21484939152226	0.00563516771332031	0.0678227362511296	-2.27345659260198
28955	1.06514437118057	8.56739929054174	3.21479587674389	0.00563579166491197	0.0678227362511296	-2.27356030460885
10960	-0.640988969231779	6.71208443721004	-3.21464169308612	0.00563758974015728	0.0678227362511296	-2.27385911211577
84054	-0.241363999926488	6.30165698984777	-3.21448068306673	0.00563946802980754	0.0678227362511296	-2.2741711467507
284266	0.581749349980371	6.85442402642361	3.21447564139375	0.00563952685429688	0.0678227362511296	-2.27418091738717
54514	-0.34972067085135	6.46682292133788	-3.21419996612219	0.00564274426219502	0.0678227362511296	-2.27471516561239
8440	1.21151965314783	8.9092488186839	3.21390524132051	0.00564618600655302	0.0678227362511296	-2.27528632333811
9913	-0.364111548783364	6.4713628456664	-3.21346098191408	0.00565137791620389	0.0678417804605689	-2.27614725433867
55653	0.591319696449755	6.97308536420776	3.21301119723171	0.00565663921114637	0.0678616327811698	-2.2770188741694
51341	0.224856034642743	6.52432474878668	3.21258340245494	0.00566164777973494	0.0678784298180969	-2.27784786324436
57409	-0.523215145349993	6.5222020845984	-3.21219654568287	0.00566618082989327	0.0678895080198232	-2.2785975072386
3490	-1.02851866379941	6.90978321212492	-3.21151634834875	0.00567415985154511	0.0679207513128311	-2.27991554752186
2585	-1.00925988623898	7.02244002157752	-3.21135877547876	0.00567600983806126	0.0679207513128311	-2.28022087541215
9381	0.946735655973382	7.06553091428641	3.21005553809682	0.00569133341495375	0.0680608219127113	-2.28274606109104
3716	-0.384811331159868	6.43197317719338	-3.20963555972204	0.00569628027283087	0.0680767015325423	-2.28355978805883
8362	0.268780975646013	6.35410217284996	3.20884859629932	0.00570556124697563	0.0681443254710213	-2.28508452067089
253039	0.42149019819185	6.72008234072198	3.20793608610417	0.00571634157878979	0.0682297597960754	-2.28685242614722
9462	-0.219232620084782	6.3759843779646	-3.20546276278403	0.00574566269375077	0.0685203448022567	-2.29164387188004
4436	-0.317901861879968	6.3873476618273	-3.20526848418398	0.00574797214916597	0.0685203448022567	-2.29202021370834
645745	1.28409873043945	7.6846572125456	3.2045618501757	0.0057563798940831	0.0685771134816955	-2.29338902167868
340307	-0.212444101451775	6.41952362245344	-3.20411147495928	0.00576174494170614	0.0685975848724267	-2.29426141074911
26034	-0.549451217531161	6.53472228532119	-3.20273726773066	0.00577814563403768	0.0686569080947434	-2.29692316888832
26003	-0.40328064796172	6.53276500716987	-3.20237095261423	0.0057825252698887	0.0686569080947434	-2.29763266936672
1381	1.67987566656499	8.50165651235349	3.2019662569596	0.00578736759854029	0.0686569080947434	-2.29841649268553
80013	-0.181445663514355	6.36121169260672	-3.2019245695034	0.0057878666317249	0.0686569080947434	-2.29849723296995
64222	-0.478780927426421	6.63029118035881	-3.20192238700822	0.00578789275916228	0.0686569080947434	-2.29850146002307
1031	1.74928661597346	8.09341853992029	3.20186108566845	0.00578862666728314	0.0686569080947434	-2.29862018817328
22913	-1.37241406754686	7.04342854665103	-3.20145409783232	0.0057935015168651	0.0686714285026776	-2.29940843125673
554250	-1.4204421609435	7.81553438322797	-3.20079749529105	0.00580137478223025	0.0687214490104113	-2.30068008812555
3717	-1.23011228655106	6.93412616428538	-3.20013492433048	0.00580933034257834	0.0687723807893274	-2.30196326248878
3004	1.27732479492044	7.16216949004206	3.19965974886639	0.00581504246880903	0.0687779616328291	-2.30288348976363
399665	-1.1514685019729	7.38742237526876	-3.19948648831003	0.00581712663107749	0.0687779616328291	-2.30321902168807
55578	-0.979181738468744	6.97363835607544	-3.19918370908899	0.00582077055549753	0.0687779616328291	-2.30380536922331
9514	1.02909542758752	6.96651625615583	3.19834143932155	0.00583091908657946	0.0688202704159119	-2.30543642177125
1380	0.70606059014195	6.99490457487877	3.19809383111711	0.00583390585168085	0.0688202704159119	-2.30591590128375
256369	-0.531352296953545	6.50143223155129	-3.19797608089269	0.00583532674038485	0.0688202704159119	-2.30614391597834
84970	-0.287108271354046	6.48793285000913	-3.19740135467163	0.00584226685960256	0.0688589485563808	-2.3072568121479
127687	-0.140241693389228	6.41869077664885	-3.19634397851401	0.00585505656073758	0.0688903790158526	-2.30930422558858
51098	-0.274416678253872	6.48556858176358	-3.19618304881164	0.00585700554396865	0.0688903790158526	-2.30961582676497
143689	-0.340797604448264	6.43304049012045	-3.19609779053637	0.00585803834764215	0.0688903790158526	-2.30978090763997
144406	-0.282798332155324	6.41326566588188	-3.19591739054353	0.00586022427503941	0.0688903790158526	-2.31013020384132
2853	0.472187277303902	7.08884741156364	3.19542069265935	0.00586624698919844	0.0688903790158526	-2.31109190985248
79870	-3.56592491228686	11.2513330976754	-3.19536629344778	0.00586690697907585	0.0688903790158526	-2.31119723611165
7809	0.153401210522801	6.36355335105019	3.19404771867985	0.00588292686002313	0.0690353943630038	-2.31375013685421
23644	0.395263615157686	6.56665373448241	3.19070472859342	0.00592373626570365	0.0693898731764455	-2.32022176462381
100505576	-0.568352871420448	6.70427729911468	-3.19062098424464	0.00592476215693354	0.0693898731764455	-2.32038386966512
285267	0.700882792138987	7.03301252188527	3.19039053480038	0.00592758613271166	0.0693898731764455	-2.32082995016111
4842	1.0765805291133	8.52152452202641	3.19013120360637	0.00593076562302459	0.0693898731764455	-2.32133193079428
344595	0.193559823619745	6.32327564311846	3.19006495512039	0.00593157812278584	0.0693898731764455	-2.32146016520793
55258	-0.204483785682083	6.49956489149175	-3.18974087538738	0.00593555436150849	0.0693932337441493	-2.32208746656009
162967	-0.229354159389133	6.329252125253	-3.18906824345995	0.00594381551252611	0.0694442161383327	-2.32338940631073
9328	0.464035376564457	6.75083645973875	3.18865451371978	0.0059489025163779	0.0694442161383327	-2.32419019551585
55079	-0.157212654661633	6.39670756630891	-3.18848482313069	0.00595099018738994	0.0694442161383327	-2.32451863306956
56944	-0.308036206069988	6.47002084412624	-3.18724954350095	0.00596620944113979	0.0695786520751895	-2.3269094419106
3212	-0.273934127104037	6.53059190793863	-3.1864501775688	0.00597607852356598	0.0696421680775059	-2.32845648622901
57634	-0.220865925770231	6.35698136289977	-3.18620892735217	0.00597906020122121	0.0696421680775059	-2.3289233748912
51622	0.322004821549763	6.36794135911478	3.18530200737468	0.00599028223583344	0.0696819418394663	-2.33067847491494
147804	-0.170102177538363	6.37614701992466	-3.18519314613213	0.00599163066050115	0.0696819418394663	-2.33088914114965
6205	1.28015188772516	9.19554441630036	3.18454133699399	0.00599971066251818	0.0696819418394663	-2.33215048545209
22893	0.268196604674349	6.34952982924291	3.18439611470232	0.00600151234394496	0.0696819418394663	-2.33243150571775
3205	-0.238023103440834	6.33586281470222	-3.18425145453138	0.00600330758320237	0.0696819418394663	-2.33271143614484
9098	0.424247842158978	6.6117879070086	3.1835661698829	0.00601181921274353	0.0696819418394663	-2.33403749532331
94233	0.988719232605524	8.26639704647607	3.18354404044524	0.00601209427182218	0.0696819418394663	-2.33408031608701
5877	-0.205387818201713	6.37602561947157	-3.1835428161671	0.00601210948941863	0.0696819418394663	-2.33408268508048
11078	-0.67668110648913	7.48051259616847	-3.18229640848863	0.00602762191974981	0.0698187167071513	-2.33649442227283
91522	1.21592411938234	7.2334422584118	3.18042906529848	0.0060509363959433	0.0700374136744207	-2.34010734954809
27130	-0.227047192645059	6.47053299406175	-3.18018829361571	0.00605394899976652	0.0700374136744207	-2.34057316819779
10573	0.62217087209596	6.98327232754127	3.17893260648399	0.00606968455571803	0.0701762975891898	-2.34300243996208
339240	1.45421456810974	7.96298448564383	3.17852413165795	0.00607481203753438	0.070192438106916	-2.34379264762897
6641	-0.544135956168089	6.46598926805057	-3.17726199288244	0.00609068241132245	0.0703326131610722	-2.34623418975071
3241	0.722104722430886	6.97800675686765	3.17682206410949	0.0060962237836658	0.0703534144751762	-2.34708517153272
284001	-0.602929622641057	6.54694982738583	-3.17581196881532	0.0061089658704307	0.0704409136018552	-2.34903898832764
51763	0.313523989247616	6.63786950155456	3.17562755512695	0.00611129504004188	0.0704409136018552	-2.3493956866886
85508	-3.17141340607773	10.0770474663978	-3.17447971607187	0.00612581214267235	0.0705650044187444	-2.35161579334557
85441	1.3681052952267	9.16464262199499	3.17280676303447	0.00614703157834679	0.0707661022155946	-2.3548513164706
9774	-0.37327854463957	6.50862455891259	-3.17210414084157	0.0061559651526374	0.070818655123099	-2.35621011644374
3182	-0.44430229204602	6.44871947983785	-3.17185578017752	0.00615912603165116	0.070818655123099	-2.35669040873008
25788	-0.954855703898259	6.67825813329309	-3.17154116278502	0.00616313246046421	0.0708214323236361	-2.35729882257387
23404	-0.232102545101781	6.40496720855847	-3.17106659523513	0.00616918061235324	0.0708476535402789	-2.35821653236395
29090	-0.308677620943324	6.27220978157436	-3.17056077284394	0.00617563354916303	0.0708784885255069	-2.35919465687668
479	-0.41232806609448	6.57416797764221	-3.16908676665877	0.00619447596696981	0.0710513947650421	-2.36204483938773
23500	1.61927686794109	8.38677142491086	3.16834246469247	0.00620401204646696	0.0711174104851249	-2.36348395940308
57030	0.631980396180143	10.0640822608746	3.16613818154458	0.00623233871756485	0.0713986136517128	-2.36774564293126
51005	0.179082473480602	6.26472832768717	3.16577273650095	0.0062370472870408	0.0714090666564361	-2.36845213315766
30001	-0.54398606501361	6.55680922732869	-3.16507424320783	0.00624605678850156	0.0714687191292597	-2.36980244470578
5537	-1.1989028099072	7.07976601730785	-3.16442663889471	0.00625442138269914	0.0714877469463018	-2.37105433375488
91662	-0.884216958780938	6.91841175390437	-3.16435708836775	0.00625532036965673	0.0714877469463018	-2.37118877985058
100506302	-0.223520263521801	6.37533042752316	-3.16377664919088	0.00626282791191889	0.0714882589158501	-2.37231079035608
26750	-0.236956614207728	6.39344056009472	-3.16376599069169	0.00626296585472973	0.0714882589158501	-2.37233139330472
50617	0.274150537822949	6.45662542479621	3.16345868839995	0.00626694426655189	0.0714902902353594	-2.37292540557724
79869	0.326666387422847	6.62406713806956	3.16260404328931	0.00627802184270457	0.07153918293853	-2.374577374531
10936	0.702253251021455	7.55578574917008	3.16229031799303	0.00628209307795365	0.07153918293853	-2.37518376444189
8356	-0.238258965967323	6.36176020688152	-3.16224823235845	0.00628263942450968	0.07153918293853	-2.37526510968308
9211	-0.279935292197822	6.39045703670507	-3.16162499476881	0.00629073565435177	0.0715880389558446	-2.37646971321034
5978	-0.542449675555892	6.67198590864698	-3.15932877074852	0.00632065399167664	0.0718229394864886	-2.38090754189525
284339	1.27626270246848	8.43755216987014	3.15915260325529	0.0063229551369811	0.0718229394864886	-2.38124799163763
25907	-3.44656793098161	11.7493088899229	-3.15906988446156	0.00632403591663259	0.0718229394864886	-2.38140784743128
8507	-0.257331172683106	6.45216200162917	-3.15862074656993	0.00632990740648517	0.0718229394864886	-2.38227580325575
1029	1.00450486285838	10.614358130392	3.15838243328189	0.00633302501395929	0.0718229394864886	-2.38273633342415
9448	-0.335183898727856	6.42256450032418	-3.15828606423367	0.00633428614151744	0.0718229394864886	-2.38292256076876
23471	0.510924555362147	6.82196928444468	3.15661875975716	0.00635614451779776	0.0720047279203822	-2.38614437114011
344758	-0.931931136176978	7.48813477943997	-3.15647945125701	0.00635797422124049	0.0720047279203822	-2.38641355022729
246777	-0.494196867393417	6.55884395108868	-3.15577666618319	0.00636721266189155	0.0720235155750413	-2.3877714766978
404201	-0.729200824473678	6.62046990103882	-3.15577072975352	0.00636729075547784	0.0720235155750413	-2.38778294688885
9455	-0.423422399686872	6.45087913571396	-3.1546283704255	0.00638233607784743	0.0721503148800409	-2.38999010999924
255394	-0.145782758707343	6.37094594081337	-3.15350138185677	0.00639721335338726	0.0722013527966654	-2.39216743985811
9172	-0.206524653034458	6.40111692783083	-3.15343501741905	0.00639809049102719	0.0722013527966654	-2.39229565104621
114885	-0.98653996643956	6.799772834561	-3.15335999861328	0.00639908215626879	0.0722013527966654	-2.39244058127127
348235	-0.613830261767586	6.55243913299198	-3.15312392013301	0.0064022038416266	0.0722013527966654	-2.39289666177923
2689	-0.589689571480877	6.66061678881288	-3.15279439988059	0.00640656362920086	0.0722072309340308	-2.39353325275146
26230	-0.238405105005576	6.39334629739385	-3.15163037111124	0.00642198803522218	0.0722782506368073	-2.39578191505005
165257	-0.697047811743504	6.67292339007917	-3.15150375024754	0.00642366808230495	0.0722782506368073	-2.3960265116194
10620	0.224344979928562	6.60438659600956	3.15144921189988	0.00642439184863866	0.0722782506368073	-2.39613186413189
972	0.178714968088537	6.39671385704956	3.15009012721999	0.00644245398102305	0.0724368479510954	-2.39875712519547
541468	-0.76011789788645	6.6879098422327	-3.14980946657056	0.00644619017968921	0.0724368479510954	-2.39929923571012
101060004	-0.139429257552325	6.41714885899272	-3.14909852682575	0.00645566389455287	0.0724999961316024	-2.40067241479584
148870	-0.686665040085135	6.65951413584299	-3.14873524856145	0.00646051010773809	0.0725111310481272	-2.40137406535481
54954	-1.1632392910205	9.20944507371403	-3.14774406171478	0.00647375103381298	0.072616416635096	-2.40328841239305
23184	0.163105528467988	6.28453679378167	3.14721152516874	0.00648087606497342	0.0726530152909505	-2.40431689315275
83849	-0.40078605727189	6.48287608786341	-3.1465269591437	0.00649004653311447	0.0727124867983421	-2.40563894164662
7390	0.238835662862871	6.33757933166837	3.14618348018814	0.00649465261190165	0.0727207799300487	-2.40630225652504
23040	-1.21057508030046	6.97749788564995	-3.14479630395627	0.00651328759825079	0.0728860517612704	-2.40898099469774
1489	0.871577616112741	7.07574006407003	3.14393056107805	0.00652494450911936	0.0729334472746208	-2.41065270182977
8976	-0.376324946328306	6.49041740476087	-3.14390586570327	0.00652527732513884	0.0729334472746208	-2.41070038620068
2620	-0.620642753017994	6.51785855963325	-3.14341147090205	0.00653194373876867	0.0729646043170887	-2.41165500066512
51393	0.388758588484203	6.50866151529681	3.14257647634761	0.00654321805963065	0.072986836617199	-2.41326721045876
10186	-0.171888423681437	6.38735845094355	-3.14257390592334	0.00654325279582064	0.072986836617199	-2.41327217332428
728642	-0.898199399411138	6.8564606617292	-3.14240216753612	0.00654557404567619	0.072986836617199	-2.41360375685002
11007	0.183959886281297	6.50670871987419	3.1417709761299	0.00655411233650959	0.0730185150030804	-2.41482240079008
9546	-1.10979074194704	6.95195387373607	-3.14161836489857	0.00655617839775678	0.0730185150030804	-2.41511704144447
57478	0.20310540089188	6.35839713595715	3.14114281837282	0.00656262050121153	0.0730470143481006	-2.41603514464398
10695	-0.224226386659787	6.41221089972301	-3.13951375282283	0.00658473640562758	0.0732498382769133	-2.41918007659669
10765	0.166107309792265	6.43930156625838	3.13858160866412	0.00659742408910113	0.0733476031560765	-2.42097946250807
140612	-0.198743977110325	6.28519745386676	-3.13780406384821	0.00660802592506351	0.0734220765956112	-2.42248034127045
4321	-0.175173038710188	6.34642432189737	-3.13700316153832	0.00661896381401699	0.0734920071212271	-2.42402623721516
56886	-0.224309346073128	6.42971193531211	-3.13650356805856	0.00662579578498542	0.0734920071212271	-2.42499051332568
3301	-1.3796671207086	7.21067400661306	-3.13648569714095	0.00662604029969705	0.0734920071212271	-2.42502500585956
253017	-0.218783075314901	6.34389030547789	-3.13562882803281	0.00663777466564331	0.0735787738570514	-2.42667880173987
51174	-0.170956426262902	6.3866294438491	-3.13469108010016	0.00665064011890661	0.0736779689497952	-2.42848860469498
9360	-0.578784507692242	6.95514273332911	-3.1331617115222	0.00667167511605411	0.073867498886459	-2.43143999530048
79871	0.125677008749303	6.41424513997814	3.13233322466134	0.0066830975484802	0.0739504399908594	-2.43303870934616
3218	-0.152837011300398	6.40061975360745	-3.13195136614535	0.00668836876279093	0.073965258551946	-2.4337755482431
10898	0.120303347358549	6.40548426975289	3.13159750397649	0.00669325717340947	0.0739758288419539	-2.4344583505947
646113	-0.159802845789454	6.35450862253487	-3.13077272419478	0.00670466473426936	0.0740583959579219	-2.4360497681341
7037	-0.484377085086296	6.70364908474199	-3.12957971055049	0.00672119928828664	0.0741880529280285	-2.43835156115358
55140	-0.289897304621593	6.43430833528069	-3.1293569859965	0.00672429058754392	0.0741880529280285	-2.43878126693136
55665	1.49522225180748	8.00529414461719	3.12862093386339	0.00673451658012819	0.0742573220332892	-2.44020130380954
961	-0.393854745414626	6.49894562199772	-3.12802869815269	0.00674275566043966	0.0742824604300296	-2.44134383727301
2274	0.825570861390989	7.01902587448622	3.12760677175549	0.00674863149002535	0.0742824604300296	-2.44215778827352
100652781	-0.442594609603509	6.48889633458105	-3.1276059402637	0.00674864307452664	0.0742824604300296	-2.44215939230985
9162	-0.21904213087688	6.37421612525035	-3.12650619500579	0.00676398211183691	0.0743664106057579	-2.44428085034917
51585	-0.175237212041321	6.30191938503767	-3.12649225719902	0.00676417673416893	0.0743664106057579	-2.44430773613431
1117	-0.362363517311787	6.5056602261466	-3.12589304043467	0.00677254919755183	0.07440685340507	-2.4454635941446
116113	0.135875465459219	6.34942796584064	3.12566298677698	0.00677576630072218	0.07440685340507	-2.44590734497965
5496	0.220979118811903	6.40249418592642	3.12501430510804	0.00678484567497099	0.0744402925126823	-2.44715855593245
55332	-0.209803665002607	6.33945331778946	-3.1248800753599	0.00678672594010154	0.0744402925126823	-2.44741745933921
222546	-0.252439601547972	6.36005811267981	-3.1216524898022	0.00683209237721087	0.0748942247713949	-2.45364223962258
27159	0.6133205735637	6.78252592961675	3.1206530657954	0.00684620065450431	0.0750051721094237	-2.45556950780013
9785	-0.210101362039789	6.38500530330596	-3.12026235832143	0.00685172384632371	0.075021989099648	-2.45632290900763
64342	-0.484636972176484	6.59739689497477	-3.11984896945947	0.00685757245376792	0.075042347543821	-2.4571200278336
55545	-0.182190286069781	6.42163889643636	-3.11937532500503	0.00686427960485002	0.0750470277262481	-2.45803331085049
5936	-0.352901411051434	6.39627348525555	-3.11925537579149	0.00686597919923837	0.0750470277262481	-2.45826459331981
10411	1.65365597331406	8.90831565652109	3.1182674185252	0.00687999363452113	0.0751400392839731	-2.4601694804308
666	-1.16862364958466	7.43284753671181	-3.11809251085179	0.00688247768254136	0.0751400392839731	-2.46050670949694
5859	-0.2191689013018	6.38399705001243	-3.11736747001513	0.00689278418254077	0.0752089114024213	-2.46190458026341
1058	-0.178376069984924	6.32650155288002	-3.11656309768058	0.00690423618699234	0.0752232408934823	-2.46345533091464
84641	-0.468350997334701	6.51523816888696	-3.11653481418208	0.00690463920577182	0.0752232408934823	-2.46350985736598
2528	-1.82838763936284	8.94927413940787	-3.11626261237401	0.0069085190643931	0.0752232408934823	-2.46403461798118
8539	0.705650056836245	7.22092565551911	3.11587809295851	0.00691400351669842	0.0752232408934823	-2.4647758941158
246243	-0.525252037945585	6.48278781644604	-3.11587189591177	0.00691409194114246	0.0752232408934823	-2.46478784063727
25975	-0.85333944186631	6.73889593305757	-3.11542775399965	0.00692043221851135	0.0752486996892584	-2.46564403552688
84676	0.183609734360537	6.39074492961422	3.1148455502894	0.0069287520554306	0.0752774524277132	-2.46676634482891
128434	0.286283478125205	6.36085271777045	3.11447892098417	0.00693399633805679	0.0752774524277132	-2.46747307312636
27113	-2.94874188741	12.2441091373178	-3.11440306527287	0.00693508187003492	0.0752774524277132	-2.4676192934885
259290	0.502372473002024	6.84634602281874	3.11315430531514	0.00695297632351394	0.075428164718351	-2.47002632261968
3493	0.145478319304713	6.48008283902361	3.11174535572435	0.00697322089888078	0.0756041834748394	-2.47274190689396
79183	-0.225408047568742	6.42006104907411	-3.11126953286135	0.00698007090073932	0.0756087111485027	-2.47365894752534
56	-0.33560375740739	6.49602763932154	-3.1111580154542	0.00698167727738819	0.0756087111485027	-2.47387386823833
64170	-0.390290449977202	6.39211535040488	-3.11067417437945	0.00698865109131083	0.0756250648343008	-2.47480632900943
22937	0.194858320315973	6.51333773808156	3.1104955175858	0.00699122788511238	0.0756250648343008	-2.47515063035209
6566	1.04952275656438	7.82385314279432	3.1100119269082	0.0069982074841481	0.0756570580369597	-2.47608257140342
8744	-1.24865462665187	7.18346813344202	-3.10937309761884	0.00700743814853889	0.0756774544115166	-2.47731363546652
89797	1.10839844741466	7.2680992362864	3.10932454343654	0.00700814021502642	0.0756774544115166	-2.47740720047816
55815	-0.220885653500416	6.39840991440461	-3.10852243451539	0.00701974829940019	0.0757593145496369	-2.47895284288757
9531	-0.807141287752792	6.59503709372171	-3.10778673001775	0.00703041203879336	0.0758308949895309	-2.48037045986645
93589	0.198075711707252	6.33985229213331	3.10676324969374	0.00704527352489291	0.0759476448577425	-2.48234248235334
5393	-0.250749607548839	6.6059441911259	-3.1064045435721	0.00705048945298686	0.0759603419817502	-2.48303360154533
10274	-0.244322174960494	6.40318241183422	-3.10514249491187	0.00706887109971387	0.0760530703961479	-2.48546507137281
93436	1.53035009903086	8.89827608254695	3.10465605624994	0.00707596864280959	0.0760530703961479	-2.48640219690538
4606	2.59874221712558	8.60110082378209	3.10465362885227	0.00707600407815179	0.0760530703961479	-2.48640687322461
50485	-0.682362373218552	6.47451876725455	-3.10459501892556	0.00707685972354591	0.0760530703961479	-2.48651978353207
146722	-0.632205952797891	6.54258316790673	-3.10442712460246	0.00707931137439025	0.0760530703961479	-2.48684322479644
7058	-0.596766285020163	6.58986410644636	-3.10310761222907	0.00709860850079364	0.0761719356938385	-2.48938509386395
6242	-0.141697508064676	6.51921904961146	-3.10299676991991	0.00710023186454917	0.0761719356938385	-2.48959860783777
7779	0.824801614741969	7.40120041888566	3.10284032041323	0.00710252380027605	0.0761719356938385	-2.48989997184909
9886	-0.592639873171524	6.53056026097505	-3.10231165605122	0.00711027395946159	0.076211603106229	-2.4909183008767
79933	0.157434214489555	6.26419815713366	3.10083597446248	0.00713195139156749	0.076332057990851	-2.49376062814427
7673	-0.29169908693091	6.48505002254341	-3.10075578108575	0.00713313127752126	0.076332057990851	-2.49391508215638
55861	1.24780144690923	7.44983693340237	3.10070644501215	0.00713385725519445	0.076332057990851	-2.4940101040211
10455	-0.156806494653194	6.37223647743051	-3.10026559736348	0.00714034753622323	0.076332057990851	-2.4948591690502
5621	-0.98949491832429	6.79306395255973	-3.10016691352149	0.00714180118355738	0.076332057990851	-2.49504922928972
64926	-0.704663667121354	6.94455032736411	-3.09968484939162	0.00714890634690258	0.0763646094784693	-2.49597764457614
100130933	-0.825745877603842	6.66743384388651	-3.0992650515605	0.00715509943599235	0.0763873867709717	-2.49678611772518
29844	1.33518714672784	8.43716439465175	3.09823184594137	0.007170364371771	0.0765069337478073	-2.4987758411901
23345	-0.45525785706964	6.4399102473818	-3.09703193271765	0.00718813256238833	0.0766530394734053	-2.50108644698211
5925	-0.240965874353579	6.4319773751338	-3.09652923304133	0.00719558936967709	0.0766890830781846	-2.50205441665415
56901	-0.450422133484003	6.65941584597111	-3.09611081205099	0.00720180183623598	0.0767118314504162	-2.50286008113128
56479	0.291778095361079	6.40453308603543	3.09581313568647	0.0072062247736908	0.0767155032359353	-2.50343324058924
6742	-0.590805833806175	6.42848018969433	-3.09462057587628	0.00722397091697979	0.0767801782995094	-2.50572934264648
79097	-0.368239363360701	6.63699583771495	-3.09447699747552	0.0072261103667885	0.0767801782995094	-2.50600577068717
4846	0.648012352586918	8.11140123373662	3.09433553979393	0.00722821882613797	0.0767801782995094	-2.50627811334325
203	1.24146937865135	7.7041516157068	3.09405411864694	0.00723241527488738	0.0767801782995094	-2.5068199147718
9145	1.06090729625405	7.65369867701445	3.09403447346861	0.00723270830613633	0.0767801782995094	-2.50685773597335
162239	-0.270790372708946	6.40475190654399	-3.09359725184624	0.00723923301418037	0.0767818434532144	-2.50769946983375
2519	-0.215701184030138	6.43010006199104	-3.09329263976312	0.0072437822003658	0.0767818434532144	-2.50828589183137
54948	1.46768156262211	7.3606961664447	3.09320373805346	0.0072451104210013	0.0767818434532144	-2.50845703828739
3074	-0.337212809731589	6.4455937831769	-3.09098724285347	0.00727830321708779	0.0770866468679297	-2.51272375018209
26103	-1.93631550930027	7.9594606333523	-3.09073650717616	0.00728206748627458	0.0770866468679297	-2.51320637442067
285268	-0.44747327913167	6.55979912895375	-3.08998475535452	0.00729336495241503	0.0771628167153426	-2.51465332544445
84432	0.260124480372752	6.59603859155025	3.08858302468668	0.00731447652685836	0.0772091820229084	-2.51735115520694
8891	-0.201097120971137	6.42766690428191	-3.088263145186	0.00731930268179221	0.0772091820229084	-2.51796677539254
340371	-0.93772740314333	7.1137796075308	-3.08824932483369	0.00731951126582328	0.0772091820229084	-2.51799337290318
440224	0.450529662512717	6.86461028588419	3.08821416673707	0.00732004191670206	0.0772091820229084	-2.51806103517293
79768	0.386838637722701	6.79676980931936	3.08771380915851	0.00732759805833717	0.0772091820229084	-2.51902396437745
55703	-0.222691972607574	6.37457808361546	-3.08770609819738	0.00732771456534738	0.0772091820229084	-2.51903880374639
5343	0.144815245882672	6.28828267655584	3.08751353639865	0.00733062462545152	0.0772091820229084	-2.51940937720383
101805492	-0.230932539507667	6.3014787994618	-3.08710902648574	0.00733674142405893	0.0772091820229084	-2.52018781723445
221496	1.68084979330764	7.9818473799408	3.08679099920088	0.00734155400297285	0.0772091820229084	-2.52079981588523
8548	-0.175524326876329	6.374007418624	-3.08657695404525	0.00734479481169116	0.0772091820229084	-2.52121170867047
81831	-0.208219572925593	6.33826724041975	-3.08645160910675	0.00734669328450451	0.0772091820229084	-2.52145291068119
27288	-0.160096206599296	6.30023395333946	-3.08623685841358	0.00734994701856628	0.0772091820229084	-2.52186615227296
139420	-0.195275268679075	6.36913545236468	-3.08590716129735	0.00735494509154151	0.0772091820229084	-2.52250057264335
80237	-0.59769169933263	6.71407579959171	-3.08588969675012	0.00735520994019732	0.0772091820229084	-2.52253417846588
57658	0.190308154725877	6.39839787013503	3.08433457072489	0.00737883099421899	0.0774139374413013	-2.52552645099019
29097	1.80253537343505	8.34567310345475	3.08390415965892	0.00738538175820681	0.0774394739429367	-2.52635456783759
55149	-0.96191099562926	6.60750427259197	-3.0830517167735	0.00739837265569299	0.0775324724380172	-2.52799461285284
63940	-2.79992017545828	10.1924356274555	-3.08261255059811	0.00740507415292382	0.0775594932576002	-2.528839505453
88745	0.516371356977096	6.76736819062119	3.08215170563219	0.00741211288397006	0.0775900141682587	-2.52972607950159
57455	-1.10624642245497	7.724507836007	-3.08092256281397	0.00743091845689025	0.0777216576945086	-2.532090578269
2918	-0.163511872843809	6.43092229077266	-3.08064916820784	0.00743510770453486	0.0777216576945086	-2.53261648149343
285315	-0.216775824164578	6.41463355391098	-3.08052025711179	0.00743708382595904	0.0777216576945086	-2.53286445232774
3674	-0.786056548986056	8.19208388336012	-3.07994686063517	0.00744587987751663	0.0777302868904883	-2.53396740165098
10293	-1.49544980395596	7.53247228579708	-3.07978519144641	0.00744836177480466	0.0777302868904883	-2.53427837099149
149473	-0.678007426020242	7.00485522034875	-3.07965857909919	0.0074503060583462	0.0777302868904883	-2.53452190653874
116337	1.50248852893671	8.42348177843723	3.07817458831082	0.00747313177309825	0.0779185139342138	-2.53737617660495
55238	1.44197150896732	9.08041322046426	3.07794744291874	0.00747663163315379	0.0779185139342138	-2.53781303824817
51124	-0.634835286992136	6.68793965461474	-3.07754627228542	0.00748281681736014	0.0779397935500342	-2.53858458161072
7201	0.543847818832644	6.86205158813667	3.07724149333062	0.00748751921563528	0.0779456137052104	-2.53917072829327
6790	-0.135587364502668	6.33091444564384	-3.07679282713443	0.00749444692462947	0.0779575150648368	-2.54003357599021
79639	0.512670382471362	6.96162769193542	3.07634191315237	0.00750141569548332	0.0779575150648368	-2.54090072134212
51326	-0.977208652784493	6.64208243712558	-3.07621064314325	0.0075034456410098	0.0779575150648368	-2.54115315982195
339976	-0.380627555328636	6.48004772884347	-3.07609467072084	0.00750523947596722	0.0779575150648368	-2.54137617853407
504180	-0.203732137460802	6.61146277510457	-3.07528006314683	0.00751785153704622	0.0780025402891455	-2.54294264810902
55296	-0.287800674266832	6.4002571739322	-3.07501989363705	0.00752188397118883	0.0780025402891455	-2.54344293005415
8906	1.88288013265224	8.03337608712473	3.07501149720089	0.00752201414515495	0.0780025402891455	-2.54345907548535
140771	2.99631091356216	10.053859144629	3.07343924075611	0.00754642869634437	0.0782126006649774	-2.54648219841318
7319	-0.187592678212646	6.36152182713625	-3.07307851368434	0.00755204117960174	0.0782276688488371	-2.54717575824698
7320	-0.584945372595798	6.51911182678475	-3.07144261407487	0.00757754541083145	0.0784241652690632	-2.550320852446
9415	0.380838142142068	6.80373962704151	3.07132713828295	0.00757934891601493	0.0784241652690632	-2.55054284744808
90135	0.382397663235765	6.54652422609593	3.06978010676062	0.0076035512724828	0.0785690577686576	-2.55351675767967
128674	0.256081104029223	6.52087169456361	3.06973005136684	0.00760433562669242	0.0785690577686576	-2.55361297581134
105370027	1.1626548696644	7.63512866842317	3.06963135404495	0.00760588241968664	0.0785690577686576	-2.55380269414147
51294	-0.211877036515493	6.40631921617444	-3.06935998919319	0.00761013686867155	0.0785698598444459	-2.55432431177417
8660	-0.583447528710169	6.52746106724662	-3.06905029263147	0.0076149951412173	0.0785768917177393	-2.55491959931726
9444	-0.907390474368935	6.64743803746883	-3.06758114862519	0.00763808349443582	0.0787092887179189	-2.55774337026172
1039	-0.2249253795136	6.42334831426569	-3.06748966364414	0.00763952350308525	0.0787092887179189	-2.55791920013544
374659	-1.14350382445723	7.40189542238429	-3.06732079361231	0.00764218228348098	0.0787092887179189	-2.55824375769806
81618	0.64585832332564	7.00483503869605	3.06716964744094	0.00764456278175737	0.0787092887179189	-2.55853424806336
1277	0.783580262309646	7.15599337625517	3.0659435814854	0.00766389985524212	0.0787220656071512	-2.56089053809282
28974	0.441509118689066	6.57991656482306	3.06587918217151	0.00766491686689639	0.0787220656071512	-2.5610142973528
255043	1.3580706529429	8.58467113255467	3.06583961598784	0.00766554177276271	0.0787220656071512	-2.5610903333312
11154	-0.22833194273136	6.42014995495975	-3.0657538047853	0.00766689724179299	0.0787220656071512	-2.56125523960168
644090	0.688435070039831	6.67125195400801	3.06571734928406	0.0076674731622262	0.0787220656071512	-2.56132529708074
158248	-0.178271324518211	6.40830315584339	-3.06549965907764	0.00767091309648121	0.0787220656071512	-2.56174363447301
7745	-0.203771073982867	6.39445428626525	-3.06510491946878	0.00767715463212052	0.0787238737302013	-2.56250219410884
22848	0.272684433416412	6.54287428742806	3.06495924486977	0.00767945926824302	0.0787238737302013	-2.56278212776159
84447	-0.135432910095439	6.28834636628445	-3.06437123188428	0.0076887688100137	0.0787468345526433	-2.56391204771141
2048	1.29732285372781	7.58862710874149	3.06428900641838	0.00769007150460931	0.0787468345526433	-2.56407004785689
114822	0.156404391168106	6.45089398036244	3.0637415057256	0.00769875107110657	0.0787639537838264	-2.56512207458893
4146	-1.28226393337383	7.23869877767513	-3.0634035057739	0.00770411421667921	0.0787639537838264	-2.56577152503354
284827	0.5825291186034	6.77313182403172	3.06338871818032	0.00770434893968553	0.0787639537838264	-2.56579993834256
83941	-0.295105978494321	6.38814467699883	-3.06292826541719	0.00771166121167334	0.0787639537838264	-2.56668465164367
200312	0.993326708623729	7.27479617811539	3.06248253535689	0.00771874617893555	0.0787639537838264	-2.56754105104617
8735	-0.418553461936266	6.52590665269008	-3.06234502444784	0.0077209332336627	0.0787639537838264	-2.56780525127222
784	1.35462970941759	11.2300233116949	3.06209782597993	0.00772486635657145	0.0787639537838264	-2.56828018855473
118672	-0.624643189848777	6.51837139766113	-3.06183046007708	0.00772912257718101	0.0787639537838264	-2.56879386433741
3483	-1.02934009825681	7.08783484042959	-3.06181131782647	0.00772942739274592	0.0787639537838264	-2.56883064096793
2797	0.366100469492465	6.44495981523701	3.06035255932058	0.00775269104057037	0.0789582410201241	-2.57163311116959
158763	-0.353633306011338	6.46016902317943	-3.05976486583666	0.00776208276455351	0.0789799135534942	-2.5727620720473
57689	-1.04850472868082	6.91930640009667	-3.05958048855961	0.00776503153799338	0.0789799135534942	-2.57311625221229
53373	1.01321078648555	7.27585718039137	3.05919885719714	0.00777113852534978	0.0789799135534942	-2.57384933444881
22954	-0.28904265480032	6.41188439873064	-3.05916919312957	0.00777161341701759	0.0789799135534942	-2.57390631588335
23300	-0.277636408014393	6.42166324970094	-3.0586054958711	0.00778064306373933	0.0790288544096871	-2.57498909530586
126393	1.22960630944867	8.54520158907201	3.05834423485538	0.00778483159965713	0.0790288544096871	-2.57549092540999
64282	-0.287293751774477	6.39297262009063	-3.05794832022438	0.00779118312749928	0.079050671958678	-2.57625138143778
139728	-0.40487544525331	6.52440855056701	-3.05713633861314	0.00780422542428182	0.0791158203690462	-2.57781093821433
3356	-0.162466259256076	6.37520154748791	-3.05696005682263	0.00780705975080068	0.0791158203690462	-2.57814950789955
51160	1.24199665534094	12.5619693767017	3.05668044606819	0.00781155751594101	0.0791158203690462	-2.57868652467099
201299	-0.204440704117419	6.43699219938104	-3.05610966018705	0.00782074697786505	0.0791158203690462	-2.57978273731761
221037	-0.489032571887779	6.50335342036464	-3.05609685772204	0.00782095321508488	0.0791158203690462	-2.57980732438178
91179	-1.89023875491237	10.2234640809577	-3.05597980555645	0.00782283907747733	0.0791158203690462	-2.58003212144654
25821	-1.03390728113763	6.76554192550075	-3.055511326275	0.00783039136313426	0.0791203274063213	-2.58093181172527
84524	-0.262654235111757	6.41686592610042	-3.05533419742668	0.00783324869820232	0.0791203274063213	-2.58127197115304
25851	-0.3085798660963	6.65754847314986	-3.05516971622515	0.00783590292690323	0.0791203274063213	-2.58158783832584
140461	-0.282639847565705	6.44060249273288	-3.05454837694872	0.0078459374423462	0.0791224636714469	-2.58278101717136
9530	-0.136291379367273	6.37006598773772	-3.05425414554577	0.00785069363168067	0.0791224636714469	-2.58334602227197
1953	-1.45944008078875	7.88006947648625	-3.05396059675498	0.00785544161102023	0.0791224636714469	-2.58390970540233
1291	1.65379265927241	8.86908075540548	3.05393627499973	0.0078558351277307	0.0791224636714469	-2.58395640842624
439921	-0.489264372656284	6.68432473588855	-3.05385530067685	0.00785714540100275	0.0791224636714469	-2.58411189606549
7576	-0.580312211353389	6.52370048557291	-3.0531318700835	0.00786886101619823	0.0791459159368275	-2.58550099643429
51343	-0.21112813778551	6.40764347608506	-3.05295035607627	0.0078718032430686	0.0791459159368275	-2.58584952118846
23081	-0.396899072575956	6.45756467879709	-3.05293226313539	0.0078720965774177	0.0791459159368275	-2.58588426118094
2352	-0.21243997903112	6.47561025602349	-3.05251383450068	0.00787888340877936	0.0791718353646093	-2.58668766805882
23325	1.88943797696921	8.11806660442289	3.0522288126081	0.00788350970138032	0.0791760282929339	-2.58723491335387
337879	0.240188591998512	6.358352255674	3.05192380948488	0.00788846327386648	0.0791835019448785	-2.58782051114846
57470	-0.91615482878775	6.74563618719431	-3.0508201089472	0.00790641411358248	0.0793213631416533	-2.58993948537951
285735	-0.194942275916935	6.38159371438324	-3.05011413674336	0.00791791725502775	0.0793698880525568	-2.59129478514361
6119	0.195833811494843	6.34687655212819	3.04993193439434	0.00792088873733932	0.0793698880525568	-2.59164456003546
57343	-0.359512170213227	6.48171472170674	-3.04974681774557	0.00792390887048544	0.0793698880525568	-2.59199992508851
2562	-0.478290512106124	6.6303762200486	-3.04871497821802	0.00794076382814372	0.0794645683076563	-2.59398064659859
100507412	-2.01939936037877	7.95124784979738	-3.04865100219173	0.00794181002702641	0.0794645683076563	-2.59410345054259
55351	-1.09618350726774	7.04462809572552	-3.04806018104923	0.00795147811929054	0.0794948367854647	-2.59523752452942
7392	0.786461273520679	7.83366584948025	3.04788079533364	0.00795441584363341	0.0794948367854647	-2.59558184418138
10623	-0.429966683980437	6.56502473866055	-3.04769174271321	0.00795751303317368	0.0794948367854647	-2.59594471428979
6990	-0.862457578777047	6.65378347272328	-3.04670403154501	0.00797371367372405	0.0796143991063817	-2.59784046401961
80758	-3.10607975879535	10.7457068081164	-3.04638718947532	0.00797891744495517	0.0796240933989665	-2.59844856333008
11318	0.774627879087149	7.07404984355373	3.04563915034668	0.00799121638169297	0.0796928355664571	-2.5998841854916
145501	-0.157533551410036	6.51613282259241	-3.04514046102492	0.0079994259634902	0.0796928355664571	-2.60084121946251
83394	0.157876080281415	6.32918433075456	3.04506724865634	0.00800063190613942	0.0796928355664571	-2.60098171845963
27314	-0.640736512470303	6.63249090968861	-3.04486953324559	0.00800388953604644	0.0796928355664571	-2.60136114285514
51528	-0.27792834689199	6.47775968614132	-3.04468152580934	0.00800698842276348	0.0796928355664571	-2.60172193245265
100820829	-0.950692711092859	6.74342456175088	-3.04438250300415	0.00801191958102669	0.0796997457634548	-2.60229575291165
1128	0.59001157454246	6.71304414084242	3.0437301944407	0.00802268709991271	0.0797646760234979	-2.60354748273594
605	2.19755885488884	8.92581187284147	3.04331534741007	0.0080295422868064	0.0797906603048681	-2.60434351297634
79634	-0.158732761087259	6.33591493202413	-3.0420935254663	0.00804976587569004	0.0798998830439566	-2.60668787684614
79697	0.66172618847287	6.73694278299096	3.04206226314804	0.00805028398543501	0.0798998830439566	-2.60674785864894
114131	0.941012102283461	7.25474855685939	3.04188175514474	0.00805327618156088	0.0798998830439566	-2.60709418985315
644246	-0.155778815320695	6.31992656900714	-3.04133257734031	0.00806238636383655	0.079939100792743	-2.60814784185193
339416	-0.20976367292388	6.33689553397499	-3.04111424728665	0.00806601100210359	0.079939100792743	-2.60856671857216
466	-0.370832742050442	6.43506134031869	-3.0405454947081	0.00807546074976595	0.079939100792743	-2.60965786808169
23318	-0.244960978328733	6.3670381489402	-3.04022508038446	0.0080807891792467	0.079939100792743	-2.61027256274585
166929	-0.139930684308296	6.40533801678707	-3.04016886960006	0.00808172430998253	0.079939100792743	-2.61038039818304
3042	0.171820217070714	6.61892722907493	3.0401086301251	0.00808272658060694	0.079939100792743	-2.61049596184203
23633	0.998043381925958	8.31237660724074	3.03962515645495	0.00809077508954462	0.079976652763754	-2.61142344226739
1084	-0.735304580611456	6.63470635591933	-3.03924348526111	0.00809713442718451	0.0799974767383234	-2.61215560611892
10686	-0.158962460513528	6.34025292496901	-3.03765037963982	0.00812373153149014	0.0801129821930813	-2.6152114677939
4626	-0.522213270007777	6.57493639650968	-3.0375132447502	0.00812602502361037	0.0801129821930813	-2.61547450122922
54936	0.403490873026515	6.50268195855219	3.037397608439	0.00812795946019762	0.0801129821930813	-2.61569629707305
80705	-0.191128309469293	6.32693924015913	-3.03732918224127	0.00812910434947189	0.0801129821930813	-2.61582754087399
6239	-0.960947289251028	7.13643759194466	-3.03704886159196	0.0081337962553001	0.0801129821930813	-2.6163651989916
56244	0.608822901966037	6.7974682004449	3.03701407969107	0.00813437860766494	0.0801129821930813	-2.61643191033141
146562	0.824086188868406	6.74205812675678	3.03585409154823	0.00815382373084926	0.0802164233092965	-2.61865666336603
91010	-0.375828845104645	6.43812040011028	-3.03578061997928	0.00815505688636335	0.0802164233092965	-2.61879756916891
245936	0.53682030959896	6.57259662213271	3.03562468959615	0.00815767464731722	0.0802164233092965	-2.61909661436569
2110	0.210141365613768	6.28015798592675	3.03512328072018	0.00816609789996785	0.0802572975947207	-2.62005820035655
84719	0.288381306184237	6.44659577343755	3.03390227486054	0.0081866455283104	0.0803564982191431	-2.62239966545715
4973	-0.198984619886118	6.38623989108111	-3.03377238324054	0.00818883438799787	0.0803564982191431	-2.62264874067877
129531	-0.186559968334958	6.42916045294787	-3.03376215285164	0.00818900680910623	0.0803564982191431	-2.62266835798637
8289	0.170271818285545	6.4624850318304	3.03335239321188	0.00819591575538938	0.0803823624998069	-2.62345408202792
2731	0.230331697476722	6.2849432565441	3.03278619122012	0.00820547189271512	0.0803909499991166	-2.62453975089135
54967	1.40514616976497	7.88476927237226	3.03252147092676	0.00820994349200521	0.0803909499991166	-2.6250473262765
54084	-0.116605783887914	6.35978724842141	-3.0323706578286	0.0082124920649257	0.0803909499991166	-2.62533649148445
1746	2.30145860326871	9.04894850109685	3.03202095945618	0.00821840456654879	0.0803909499991166	-2.62600698247323
8754	-0.927412673135501	6.57122638490506	-3.03200408846208	0.00821868991741504	0.0803909499991166	-2.6260393295031
6618	1.01766935119288	7.84634079894889	3.03178283488361	0.00822243303377281	0.0803909499991166	-2.6264635390139
79990	0.223386551728015	6.34003416882149	3.03150537101849	0.00822712946874119	0.0803950817851899	-2.62699551117707
8314	0.215147468104153	6.52681011443902	3.03045604450602	0.00824491450769819	0.0805270440313139	-2.62900725568212
56929	-0.3174436204582	6.35985171152744	-3.02983907112173	0.00825538921055741	0.0805747373910501	-2.63019003326291
6847	-1.08684637156352	6.81361940533597	-3.02966396582307	0.00825836445111608	0.0805747373910501	-2.63052571197179
3817	-0.731488661145146	8.47436427348575	-3.0290942844832	0.00826805127919356	0.080604029824765	-2.631617768379
9221	-0.198287224648902	6.34995686381237	-3.0289834845947	0.00826993660952616	0.080604029824765	-2.63183016223548
60526	-0.175155794491874	6.29978897862345	-3.02696360335895	0.00830438024778602	0.0808759330868576	-2.63570180864436
54760	0.294623673373848	6.42872733367218	3.02648863430287	0.00831249999773105	0.0808759330868576	-2.63661213418658
8938	-0.389414835370991	6.70450408860742	-3.02625731946564	0.00831645722164295	0.0808759330868576	-2.6370554610025
7376	1.09452302936012	9.9011514769993	3.02611067394354	0.00831896692114498	0.0808759330868576	-2.63733651093188
23043	0.389863078277704	6.6357858150081	3.02604251794765	0.00832013359966901	0.0808759330868576	-2.6374671326598
54676	1.5768084895669	8.92055696744866	3.02583831066348	0.00832363013429144	0.0808759330868576	-2.63785849441012
337	0.870183095689282	7.07783085212494	3.02546489859478	0.00833002760512225	0.0808963083531	-2.63857412116691
101927944	-0.504852638388743	6.47749564937904	-3.02500265764703	0.00833795362040265	0.0809314992535574	-2.63945995794985
6453	-0.182543132883324	6.35576936303389	-3.02428810791164	0.00835022052810509	0.0810087665570835	-2.64082926088232
127943	1.11476837347385	11.9317929851726	3.02375040284298	0.00835946316608242	0.0810566296995754	-2.64185962754181
266743	0.556323621533248	6.5919840126628	3.02297445936263	0.00837281860021616	0.0811443022610336	-2.64334644403358
163590	-0.230652092255137	6.3724317389849	-3.02153300746855	0.00839768429064528	0.0813364254958098	-2.64610824873461
57716	0.374752111080007	6.70799110309013	3.02132430783891	0.00840129045443402	0.0813364254958098	-2.64650809109137
90637	-0.169338634375844	6.37811755120888	-3.02100023995692	0.00840689310268737	0.0813416209452942	-2.64712895270052
55161	-0.906776624136784	6.93218872211659	-3.02079314414739	0.00841047539942572	0.0813416209452942	-2.64752570718395
401827	0.617642570961876	6.84309077759301	3.01986593619124	0.00842653241253148	0.0814410322229139	-2.64930198125236
100128398	-0.441448127324892	6.51780269656355	-3.01969977539629	0.0084294130954236	0.0814410322229139	-2.64962028687237
51096	-0.227789794494829	6.40394121524576	-3.0192883638914	0.00843654978055601	0.0814681406170632	-2.65040839017293
116255	-0.664715574509249	6.72042665025519	-3.01815687665283	0.00845620809164112	0.0816160751215296	-2.65257575600562
146556	-0.274975435815126	6.4189064600988	-3.01600418659158	0.00849373284303709	0.0818804673980251	-2.6566987484771
1843	-0.371967623577421	6.61730166346396	-3.0154551013043	0.00850333038290661	0.0818804673980251	-2.65775029466261
10535	1.28841097413092	8.7008868632664	3.0154358322096	0.00850366738335835	0.0818804673980251	-2.65778719589776
136319	0.210076067115762	6.57832824606701	3.01537546663448	0.00850472321193735	0.0818804673980251	-2.65790279851843
4883	-1.14682628736309	6.91008691834969	-3.01492215323656	0.00851265603464302	0.0818804673980251	-2.65877089659485
26531	0.967433829568238	9.2424555973987	3.01475710873756	0.00851554605704455	0.0818804673980251	-2.65908695077607
10664	0.757971378619686	7.13158097100145	3.0146811357471	0.00851687671057761	0.0818804673980251	-2.65923243500116
252953	-0.366530024995411	6.4292826411879	-3.01442264396975	0.00852140567668438	0.0818804673980251	-2.65972742695275
54072	-0.463876726685239	6.84815615413886	-3.01420046406137	0.00852530032052611	0.0818804673980251	-2.66015287702238
114769	-0.886329882883478	6.7073103901835	-3.01402773094885	0.00852832940655906	0.0818804673980251	-2.66048363716985
64393	-0.288880103678367	6.43416527419107	-3.01384799392549	0.00853148243581571	0.0818804673980251	-2.66082780442958
6899	-0.932941763143433	6.82066684661287	-3.01266266354422	0.00855230470672945	0.0820384517278367	-2.66309740711047
8515	-0.1547056906033	6.41844711591067	-3.01202987173487	0.00856344113791452	0.0821034104206473	-2.66430896028191
10246	0.233221892377292	6.52898736235599	3.01154781246365	0.00857193439052267	0.0821429739277238	-2.66523188098996
3382	-0.753860250359935	7.27009324930491	-3.01077398139593	0.00858558556369196	0.0821945121460644	-2.66671334182237
64218	0.674885931513755	6.67492286588843	3.01074758579651	0.00858605158508408	0.0821945121460644	-2.6667638733964
8801	0.225896693031561	6.49388896604686	3.01027814053542	0.00859434391368657	0.082232046470172	-2.66766256021643
84326	2.09911006748361	10.4618640735096	3.00965429880199	0.00860537567566478	0.0822957406379919	-2.66885676949514
1477	0.155072885051716	6.4232776563613	3.00844640778904	0.00862677502671561	0.0824584680018025	-2.6711688586609
5540	0.602682872150472	6.83163098104543	3.0081852517797	0.00863140860166619	0.0824608568846839	-2.67166872444834
8676	0.796781327659692	7.41385225588535	3.00652429835056	0.00866093534835693	0.0826725537544732	-2.67484764825362
64782	-0.244829384395715	6.35291243601167	-3.00644444942073	0.0086623573148725	0.0826725537544732	-2.67500046251967
90161	-0.150912586255399	6.3552832761842	-3.00441150531609	0.00869863763765542	0.082969485353733	-2.67889079163308
64682	-0.308614261151354	6.45523162428395	-3.00420725677026	0.00870229092567727	0.082969485353733	-2.67928161807262
64180	1.65642257936174	11.0662048464466	3.00341815271207	0.00871641936375903	0.0830267282540057	-2.68079150092019
26716	-0.418921358109863	6.45912139914958	-3.00337892283065	0.00871712233808204	0.0830267282540057	-2.68086656162345
286257	-0.694678919277716	6.67533042786215	-3.00221854938093	0.00873794064915859	0.0831435956615977	-2.68308666947771
64978	-0.44632500833005	6.68577848452385	-3.00220231012693	0.00873823234399971	0.0831435956615977	-2.68311773819887
84847	0.237938285260381	6.48624095048783	3.00058645167758	0.00876730472301082	0.0833780430457819	-2.68620898894317
23066	-0.323925143321675	6.40913286257207	-3.00010206805249	0.00877603817197358	0.0833799051081449	-2.68713557632011
100132116	-0.776818187595268	6.60170262618036	-3.00008392059206	0.00877636553687347	0.0833799051081449	-2.68717029031859
79083	1.03826046509973	7.21450513444007	2.99969530322888	0.00878337874111105	0.0834044106507017	-2.68791365921703
10207	-0.509188396303237	6.52292131909272	-2.99923719431265	0.00879165308553461	0.0834302730057963	-2.68878992770382
151195	-0.160822613342121	6.27016167776959	-2.99905277981738	0.00879498612975719	0.0834302730057963	-2.68914266637321
4311	-0.240258156365902	6.41471852694034	-2.99880823383473	0.00879940788068151	0.0834302730057963	-2.6896104139897
56916	-0.356022592994075	6.57071814989251	-2.99803403547245	0.0088134209035778	0.083460234866414	-2.6910911810305
441024	-0.486049696315956	6.46914743196722	-2.99802633357177	0.00881356041815954	0.083460234866414	-2.69110591160508
5340	-1.15484876812745	7.77288769127908	-2.99789839248544	0.00881587829884454	0.083460234866414	-2.69135060914308
30011	-0.806816869807149	6.79750541882092	-2.99495044657078	0.00886945142602925	0.0839251764461953	-2.6969881399354
105376671	-0.638257546466421	6.60375164006364	-2.99388633124163	0.00888886792095645	0.0840666136053855	-2.6990228031562
284273	0.193527404278063	6.57444535035883	2.99296938791729	0.00890563244227175	0.084171791669499	-2.70077593205868
130535	-0.201534920966074	6.43711909184603	-2.99278877555168	0.00890893823900763	0.084171791669499	-2.70112123543114
1825	-0.766696228375375	6.70920250138446	-2.99225955091664	0.00891863170736769	0.0842128342958602	-2.70213300526569
3643	-0.163028496588987	6.36806073451658	-2.99206292239212	0.0089222358594253	0.0842128342958602	-2.70250890867212
55997	0.150628232658344	6.37488613185803	2.99103572038914	0.00894108743883569	0.0843484432356761	-2.70447256488518
286333	-0.393988467102756	6.8283515502539	-2.99014846039341	0.00895740217201941	0.0844193469019801	-2.70616857699741
79731	-0.234300639419073	6.44679044613322	-2.99013885868221	0.00895757888556442	0.0844193469019801	-2.70618693020136
2783	0.253999916417025	6.40584030264111	2.98952079782378	0.00896896110418745	0.0844445676620576	-2.70736829527523
5768	1.20755907651695	7.19689960347104	2.98950603094091	0.00896923322464468	0.0844445676620576	-2.70739652010049
10153	-0.771851404195988	6.58237789682718	-2.98913204583705	0.00897612762747913	0.0844592177861599	-2.70811132959081
[truncated: 16,812 more rows]
