# Supplementary material for: Identification of Key Genes and Regulatory Pathways in Multiple Sclerosis Brain Samples: A Meta-Analysis of Micro-Array Datasets
Source: Int J Mol Sci. 2023 May 27;24(11):9361. doi: 10.3390/ijms24119361 (PMC10253947; doi:10.3390/ijms24119361)
Supplement: Supplementary file 1 [file ijms-24-09361-s001.zip › Table S3 - DEGs obtained from the analysis of GSE38010.csv]

	logFC	AveExpr	t	P.Value	adj.P.Val	B
8788	-4.58011017166522	5.57919344049073	-35.1553622647607	8.3968801908437e-09	0.000175175714541381	9.30645105543653
8513	-4.37349337923088	5.92117245885834	-30.0177702432501	2.3863736303154e-08	0.000248922633378199	8.81404174966118
3284	-4.35548298266735	5.52223966156042	-26.3826117994274	5.59359692707262e-08	0.00038897873030863	8.34390706172741
83448	2.36692539715371	6.29364121541455	21.154286769755	2.39162769092301e-07	0.000897918839475389	7.39902429772652
79929	-2.11781161759156	10.2698901649171	-20.8242052353069	2.65157242288726e-07	0.000897918839475389	7.3252497496899
167153	-2.59020610590236	5.56958806654534	-20.7775362271058	2.69088247302023e-07	0.000897918839475389	7.31465744137898
23355	-2.43496627429499	4.84286389509944	-20.4224959832717	3.01286160307148e-07	0.000897918839475389	7.23273124944787
3126	-3.22608490422765	6.82523833884646	-19.8684139321053	3.60797727616757e-07	0.000940870274192599	7.09997036053714
23012	3.24429889382106	8.51509851869607	19.2325684231198	4.46431896318238e-07	0.000960420758717525	6.93984435803815
9765	-4.27641157210932	6.59703962131304	-18.8359425412314	5.11637048022814e-07	0.000960420758717525	6.835513388715
5287	-2.30259717434827	10.066065684905	-18.5886487397475	5.57815676888132e-07	0.000960420758717525	6.76865397640446
57703	2.29461286458955	7.2578912550485	18.5066854187469	5.74163859354664e-07	0.000960420758717525	6.74617926938497
80005	-2.24873072877692	4.65771603884156	-18.3896077800021	5.98479046272065e-07	0.000960420758717525	6.71379987445608
9075	-2.43550956031667	5.98477251995549	-17.3183288133216	8.85539993535691e-07	0.00117033931168272	6.40171458877803
5225	-3.09689579353412	5.81484189347172	-17.2840926435971	8.97040001536712e-07	0.00117033931168272	6.39124932420034
5027	-2.47101440216095	8.47144142267098	-17.2824811524993	8.97585513705472e-07	0.00117033931168272	6.39075594444013
8871	-2.99362181108233	6.11148017001843	-16.6162581747293	1.15959768116586e-06	0.00142303098967542	6.18060252805634
9043	-2.95506840834171	5.99351488314761	-16.4474221477056	1.23929656059339e-06	0.00143634471372774	6.12532338478478
285672	1.94039172012822	7.80527909176884	16.0083008228666	1.47776867261858e-06	0.0015835244469891	5.97753075641598
8549	-2.65295208353294	5.80034418790481	-15.8853490967489	1.55369597893528e-06	0.0015835244469891	5.93507950955616
399761	-2.201413692872	4.64293646637195	-15.6891664973315	1.68430577440312e-06	0.0015835244469891	5.86634555642958
80035	-2.10255022061928	4.73559020499069	-15.6628315395069	1.70277944030531e-06	0.0015835244469891	5.85702419063014
51575	2.39533697092409	8.56971462660481	15.4950734822429	1.82606499076805e-06	0.0015835244469891	5.79711102647881
57636	-1.93191594358602	10.4316798838265	-15.4386540089702	1.86980537688629e-06	0.0015835244469891	5.77675165849565
30850	-1.88198319936171	8.22570056749303	-15.4035605042665	1.89761821372484e-06	0.0015835244469891	5.764034121579
11103	2.66577395727815	7.86744705607537	15.2205954761578	2.05053809665869e-06	0.00164532022201899	5.69705373274863
60313	-2.54794571121387	5.7712739346514	-15.0153099131604	2.2392058856629e-06	0.00165569889703989	5.62052924370722
53637	-2.99981652354078	6.3142421990415	-14.9643443282272	2.28908130591133e-06	0.00165569889703989	5.60130178208816
55023	2.3124255242748	8.74628085479559	14.9517859160836	2.30156590998738e-06	0.00165569889703989	5.59654981080401
376693	-1.73033552461979	6.07555446391893	-14.8464045009048	2.40946063140858e-06	0.00167553892308153	5.55645279553747
55297	-2.86613530544593	5.4831178171505	-14.6814535535106	2.59020225562892e-06	0.00168095691287227	5.4928849412275
115825	-2.20602329244061	4.90499275718997	-14.6618425233232	2.61270688881057e-06	0.00168095691287227	5.48526123828689
9882	1.66139270102087	8.0541803717959	14.6221232125679	2.65897699764093e-06	0.00168095691287227	5.46977708496517
4122	-2.05358146566755	10.1230594744574	-14.3427987404437	3.01223896230441e-06	0.00184827438916455	5.35921940425564
7249	-2.43890143673586	5.60750969869717	-14.1004103222218	3.36290457329486e-06	0.00200103083624525	5.26086142525309
6337	-2.74621779704767	5.55679452196285	-14.0062145010326	3.51163713503616e-06	0.00200103083624525	5.22201562108735
91703	-1.58252902751294	5.22791258739733	-13.7948867952136	3.87358601288957e-06	0.00200103083624525	5.13356831898212
10085	-4.09453293658819	6.48284141026911	-13.7770007909958	3.90613411754182e-06	0.00200103083624525	5.12599897512304
50618	1.91255578752476	9.54815977866232	13.7336655888645	3.98630114959793e-06	0.00200103083624525	5.10760489516194
26088	-2.02240451755037	5.22695785293387	-13.6751617838656	4.09753765521471e-06	0.00200103083624525	5.08264897745714
10435	-1.6861314219805	8.21656762353239	-13.6674871973062	4.11239197552103e-06	0.00200103083624525	5.07936467009127
8291	-1.84162677231955	9.13914820692529	-13.6654796603206	4.11628777860958e-06	0.00200103083624525	5.07850514746934
4821	-3.10414831847279	8.71402156031381	-13.6612794216887	4.12445239950847e-06	0.00200103083624525	5.07670628005765
9267	-1.95922931895155	8.06383378296734	-13.4550653511253	4.54909400883771e-06	0.00215689089119028	4.98747534380344
11056	-1.65497970327299	4.26742264543355	-13.3284091221624	4.83468917311968e-06	0.00224043158360255	4.93176873643432
26013	-1.80361782860905	5.57096900121079	-13.2838222111152	4.94007539285387e-06	0.00224043158360255	4.91199241095482
4678	-1.8220069703795	7.90382736417904	-13.2316978352573	5.06662935174036e-06	0.00224893662842569	4.888762294563
353116	-1.39623287531134	9.35013622126764	-12.9247278139201	5.89179361898548e-06	0.00248542284557181	4.74949471292214
9821	3.25024708836126	9.81729134978927	12.9167768802544	5.91512637520544e-06	0.00248542284557181	4.74583068494282
492311	1.52841321833786	10.9199867130645	12.9026588707045	5.95681824746384e-06	0.00248542284557181	4.739317511986
118738	-2.26707045299382	8.67530553471712	-12.8294161688796	6.17858739202052e-06	0.0024860618326869	4.7053799673965
57644	-2.01644720404511	5.33265485011363	-12.823572842635	6.19668369761858e-06	0.0024860618326869	4.70266169245445
79647	-3.45223171863569	6.05494621018376	-12.7661005016927	6.37794262733463e-06	0.00251050262436708	4.67584097891258
57609	-3.10771330798217	4.77905313856466	-12.5857531269083	6.98739957488131e-06	0.0025454315530535	4.5906654256637
402483	-2.02813700265004	8.86894736179013	-12.5747857917169	7.02656175341474e-06	0.0025454315530535	4.58543561906203
3242	-2.65307113302459	5.08483467697608	-12.5298973252388	7.18949041679969e-06	0.0025454315530535	4.56396993209169
9360	2.43132025636312	9.61243582075707	12.5246488926522	7.20882119712117e-06	0.0025454315530535	4.56145376340068
143425	-1.37052710311324	5.64805256261514	-12.5170368272609	7.2369634297807e-06	0.0025454315530535	4.55780206324151
23148	-1.78926653166013	9.97699541976462	-12.5081446938821	7.26999756090387e-06	0.0025454315530535	4.55353271919818
54674	4.04821998183552	8.6625169955138	12.4919279115577	7.33068814569235e-06	0.0025454315530535	4.54573672102082
10551	-1.46567973236863	4.61236916892887	-12.4577118228489	7.46065318967151e-06	0.0025454315530535	4.52924573261889
22846	-2.80894205585196	5.93663902477647	-12.4307830208229	7.5647951437694e-06	0.0025454315530535	4.51622668724063
114799	1.54535445142402	8.66289055742742	12.2314135546198	8.38974529966159e-06	0.00277820422923079	4.41872234935308
25909	2.1287664865346	6.99034302426083	12.1841391050894	8.60017163977415e-06	0.00280338719920263	4.3953099003056
8727	1.95496405992889	7.88183910178459	12.1522556061767	8.74550158331952e-06	0.00280690236971095	4.37945568496077
115584	-3.95240032900062	8.4230142150706	-12.0006372730148	9.47623212323886e-06	0.00289157334240584	4.30334905475241
440275	2.1357196556501	8.17901496348458	11.9961293331917	9.4990044746497e-06	0.00289157334240584	4.30106802936471
5129	-2.62975091016854	9.01762429271301	-11.9949779807806	9.50483069289488e-06	0.00289157334240584	4.3004852732209
138050	-1.55044310824358	6.20667376565879	-11.9833834676307	9.56373121589507e-06	0.00289157334240584	4.29461286453611
54933	-2.73123557510334	5.33180502657982	-11.886804477989	1.0070921819041e-05	0.00297230474397401	4.24542348908825
2290	1.20685021435616	11.650820566792	11.8770063066275	1.01240756396484e-05	0.00297230474397401	4.24040563398454
1584	-1.61693576559084	4.86271646798842	-11.8525471737701	1.02581699533184e-05	0.00297230474397401	4.22785736320344
9475	3.28802315160738	9.4536027219664	11.7415780133636	1.08926412988867e-05	0.0031129079832517	4.17052560072476
10655	-2.64450866734569	5.40697972266786	-11.5076035772319	1.23832988750816e-05	0.00349108623151288	4.0474512507746
55003	2.00444030927555	8.00808969069234	11.4827109607572	1.25551989083378e-05	0.00349235412834324	4.03417922385571
84915	-2.4117573552954	8.8114297952465	-11.4388028995811	1.28651101082378e-05	0.00352880207251555	4.01068401433428
9732	-1.75142950195949	4.22590468675934	-11.4120780516971	1.30580199182753e-05	0.00352880207251555	3.99633038215052
4671	-2.447382211873	6.070972750947	-11.3935532656773	1.31936804551919e-05	0.00352880207251555	3.98635720866974
23383	-1.54487444628891	8.65714099615209	-11.3451406781243	1.35558922965334e-05	0.00357978512772506	3.96020130341784
11163	1.9525407735766	10.5350935676063	11.2301510616419	1.44627319337074e-05	0.00376495324336297	3.8975373431535
8535	-1.69639559353085	6.65599826865902	-11.2112877652695	1.46180238094334e-05	0.00376495324336297	3.88718474367997
3293	-1.7823156526206	6.5593058971881	-11.1722634316159	1.49453828997897e-05	0.00380232412262699	3.86570147346119
79856	-1.35590158183126	5.58543622286643	-11.0981219915158	1.55906915266657e-05	0.00391871092324458	3.82463979875982
90523	2.50698098993682	7.37077037241043	11.0640008752014	1.58983375670649e-05	0.00392167783462728	3.80563341477742
9139	-2.57669241320547	6.20663251958005	-11.0487401306198	1.60381751128266e-05	0.00392167783462728	3.79711037316378
8562	1.54576140762758	9.81419652806758	11.0348232633162	1.61669254650219e-05	0.00392167783462728	3.78932577597957
389337	-2.32083364520717	9.13009380580683	-10.9880041319614	1.66088229535249e-05	0.00392167783462728	3.76305175797394
2153	-2.30939448639742	6.39688300549993	-10.9718399692659	1.67645813986446e-05	0.00392167783462728	3.75395016177034
114880	2.31995761745549	9.33726811545725	10.9515815152243	1.69621560233432e-05	0.00392167783462728	3.74252093582112
93643	-2.63390412728342	7.62822770086998	-10.9443573757809	1.70332537260168e-05	0.00392167783462728	3.73843928947913
51228	-2.40431666873107	8.52462033303328	-10.9369659685073	1.71063504434418e-05	0.00392167783462728	3.73425986710927
730051	-2.02659927971538	4.66986710186475	-10.8913173956382	1.75658152161965e-05	0.00398232595991265	3.70837469040564
3996	-1.75688068505767	8.17187790234732	-10.8731414634969	1.77526754036946e-05	0.00398232595991265	3.69803263204442
8204	2.47327569820182	9.08712757452638	10.7898259424197	1.8638815699192e-05	0.00413662737358025	3.65036690326279
7545	-2.87584984800934	9.50317176458493	-10.7478869635338	1.910394100241e-05	0.00419522544412924	3.62621086092454
221662	2.96880849561695	8.19474132770415	10.6589463418408	2.01349239329141e-05	0.00428946387686592	3.57461935835661
83543	-2.26502094719108	7.40426922723033	-10.6447340159259	2.03054950105089e-05	0.00428946387686592	3.56632916204884
84859	-1.53742004501072	5.27318671741026	-10.6359490724253	2.04117542847656e-05	0.00428946387686592	3.56119842626519
100129196	-2.22573240299102	4.80385440023395	-10.6312394854987	2.04689811822375e-05	0.00428946387686592	3.55844583910445
23632	-3.0265131725743	7.6321608622269	-10.6236871030996	2.05611344879011e-05	0.00428946387686592	3.55402880340369
28232	-1.65743109788431	9.40894358044619	-10.5709920907079	2.12174686832137e-05	0.0043825626897941	3.52310901061769
55314	-2.2874871484004	5.36154503306555	-10.5265109187861	2.17901747832252e-05	0.00445479836407963	3.49687069497792
1610	-1.86463565257287	5.64393785610868	-10.5109819092546	2.19942590116097e-05	0.00445479836407963	3.48768057560905
55700	-1.18246899673738	10.6394316526344	-10.4757542958681	2.2465373314164e-05	0.00446190279180243	3.46677501932844
172	-1.90225182059871	7.18505203687264	-10.4622959173639	2.26483938980183e-05	0.00446190279180243	3.45876702219963
23308	-1.40450704358395	7.4753184083754	-10.4606446823075	2.26709661552611e-05	0.00446190279180243	3.45778369495829
84722	-1.11391073718052	10.1429914655947	-10.3805990493119	2.37966438779038e-05	0.00461724926410188	3.40990232588965
147923	2.57320535594856	7.13786756022086	10.3677058076151	2.3983868591438e-05	0.00461724926410188	3.40215061475493
165215	2.51164583012185	11.7801994007579	10.3581134096698	2.41242531774089e-05	0.00461724926410188	3.39637633872415
10153	1.89192843480617	7.90774930625395	10.2841262735126	2.52391585576327e-05	0.004775417937897	3.35163400701551
154881	-1.49095995554507	6.5312372789879	-10.273217843212	2.54084647256527e-05	0.004775417937897	3.34500652911346
54762	2.94144681167337	7.61085079340235	10.2018048008124	2.65494339164237e-05	0.00492523152333843	3.30142201360307
55079	2.44804969950519	7.46394001392668	10.1880231746248	2.67762991389604e-05	0.00492523152333843	3.29297130796554
9958	2.73176787047722	8.43618671509291	10.1732034620846	2.70227267774849e-05	0.00492523152333843	3.28386970847339
57562	2.99614343487485	8.19383422016594	10.1656145744908	2.71499197192944e-05	0.00492523152333843	3.27920318656547
11244	1.9497500238441	10.1990581100304	10.1148367095733	2.80187853430131e-05	0.00502108531754093	3.24787819069427
147166	-2.51919151295446	5.59639574085983	-10.0880850218931	2.84892828805312e-05	0.00502108531754093	3.23130407796929
6648	2.5230076480579	8.46563733193753	10.0844060855498	2.85546894620161e-05	0.00502108531754093	3.22902093430382
1973	-2.64877892737886	6.4543145948864	-10.0795644214278	2.86410292775079e-05	0.00502108531754093	3.22601478398957
7031	-2.20677281503172	6.39544829446217	-10.0429933082002	2.93029059494368e-05	0.00509431019930958	3.2032558557084
56896	-2.53263247027924	8.8151096020495	-10.0193085947163	2.97408762333158e-05	0.00512772033040854	3.18846702060717
10507	-2.32409837215415	9.13907163429506	-10.0000694731272	3.01021465067468e-05	0.00514746705265371	3.17642534906962
64793	-1.22187881066064	7.25622151893038	-9.97649151274213	3.05517436297487e-05	0.0051818737853969	3.16163283693314
100190986	-4.16732828345092	8.52869424552484	-9.90291709312587	3.20047665730297e-05	0.00526268100545883	3.11522259291161
214	-2.04617842776681	5.0027501645641	-9.89580374812364	3.21493828640836e-05	0.00526268100545883	3.11071531419852
63950	-1.31848280935531	6.00289748710039	-9.89259529566078	3.22148556087741e-05	0.00526268100545883	3.10868114774292
9788	-1.36656284443134	6.95327012097241	-9.88248258404876	3.24222170431755e-05	0.00526268100545883	3.10226489136896
9669	2.23894733291276	10.7837229281891	9.88009319128818	3.24714338769525e-05	0.00526268100545883	3.10074782357365
6663	-2.16195261808304	10.3774453927639	-9.85046488821615	3.30888587235619e-05	0.00526268100545883	3.08190257666439
49854	2.22422543224821	9.0353610409521	9.84110982948514	3.32865847341967e-05	0.00526268100545883	3.07593925164916
2012	-2.11829725248836	5.44312996564778	-9.83675412997703	3.33791055445035e-05	0.00526268100545883	3.07316060606257
101929497	-1.58933574515262	4.50886943294737	-9.83302421235465	3.3458567282567e-05	0.00526268100545883	3.07078009015216
1524	-2.84490739705648	6.71454383165105	-9.82870796993549	3.35507896522876e-05	0.00526268100545883	3.06802412732059
8707	3.78623831114458	7.20323673545496	9.8020410197949	3.41270409892745e-05	0.00529538770079663	3.05096743192271
54941	-3.63478929215043	6.82918917879422	-9.79535815462656	3.42732171854147e-05	0.00529538770079663	3.04668494581803
139231	1.52404730122556	10.5912580899403	9.75624798864239	3.51431506468226e-05	0.00529538770079663	3.02155803023573
348938	-2.3843865242808	7.36343867967814	-9.7545187883071	3.51821913713382e-05	0.00529538770079663	3.02044452990097
54566	-1.13714396837029	5.76760335261462	-9.74126888056959	3.54829871098195e-05	0.00529538770079663	3.0119052061951
2804	1.62139907451644	8.34992438894867	9.7312107050267	3.57132853345501e-05	0.00529538770079663	3.00541439741145
64077	-2.39470771634396	10.0191709213863	-9.73107029003041	3.57165124149471e-05	0.00529538770079663	3.00532373189818
7439	-1.67669230087858	8.14246696626574	-9.7225201672593	3.59136437258823e-05	0.00529538770079663	2.99980024562646
10928	1.18357538093372	9.89114342125031	9.71690568715756	3.60437663461375e-05	0.00529538770079663	2.99617033002613
25861	-1.36829559231044	8.72373727508872	-9.70340299754779	3.6358917038225e-05	0.00530433375700315	2.98743107241984
5151	-3.35930624689709	6.80623625996967	-9.67568613158303	3.70157279318525e-05	0.00536265358412714	2.96945037129987
83480	1.34196856359747	7.18598976127868	9.65450618681868	3.75267655300588e-05	0.00539919574129715	2.95567243494953
125061	-2.33029539144431	6.37007673431696	-9.62702512322995	3.82018833979108e-05	0.00545868281813161	2.93774635231129
29072	1.03375300003556	8.79031716000426	9.59148887177734	3.9095536482421e-05	0.00554837470813787	2.91448314115814
10480	1.28488926937811	10.5419078728184	9.5507664275683	4.01490780584139e-05	0.00564593437290273	2.88770960929622
25841	-1.31238160654114	7.96442383062298	-9.52652793719899	4.07915234697164e-05	0.00564593437290273	2.87171493051002
10808	2.68087960550739	11.1356992604573	9.52446020040045	4.08468699755211e-05	0.00564593437290273	2.87034842004584
84333	2.14437823150933	10.2031418384854	9.52376485213531	4.08655014048659e-05	0.00564593437290273	2.86988881143518
4752	-2.1578704839242	5.55734405012216	-9.48978196541472	4.17879789965914e-05	0.00573540011728216	2.84738266353201
163782	-3.1151979863179	7.03042548350477	-9.46594560939258	4.24492048406969e-05	0.00578807393063149	2.83154441649088
22834	-2.27125193475426	8.20880552348938	-9.45008283222866	4.28958560212369e-05	0.00579008929276565	2.8209804537028
5337	-2.21252451001996	5.06091994757443	-9.44574003414521	4.30190700977219e-05	0.00579008929276565	2.81808500043274
84911	1.48563071660148	6.30898167892912	9.43493492838558	4.33273888115126e-05	0.00579042951506125	2.81087474779995
23048	-1.57604974523919	10.4973751823495	-9.41834293392585	4.38057537571527e-05	0.00579042951506125	2.79978561054397
11193	1.86445309257042	8.00784832946953	9.41444573870449	4.39189859751042e-05	0.00579042951506125	2.79717790654825
4155	-3.61982087848032	9.86058822940114	-9.40715096463792	4.41318326572111e-05	0.00579042951506125	2.79229368840041
23149	-1.4658611752926	7.52333867407946	-9.38825529872914	4.46886626679729e-05	0.0057931502687167	2.77962317746721
57720	-1.32235131130145	6.56890272966319	-9.38760571106855	4.47079471413762e-05	0.0057931502687167	2.77918710982299
135114	-2.40371877320484	6.27090690310386	-9.33383327433061	4.63377199638283e-05	0.00593805464380537	2.74297729712738
8502	-2.80211421510045	8.71424178020182	-9.33071876417694	4.64341732110104e-05	0.00593805464380537	2.74087319065901
400961	-2.13419242967682	10.2057130334282	-9.32280987324121	4.66801342912511e-05	0.00593805464380537	2.73552671685722
133746	1.74561857923348	9.7728898440173	9.28953438106071	4.77313867237984e-05	0.00595870715570106	2.7129791077966
79628	-3.3016812071928	5.99282292238326	-9.2860603513074	4.78426877318093e-05	0.00595870715570106	2.71062013183557
9705	-2.50069964994608	5.1213343154654	-9.28175158947112	4.79811433104071e-05	0.00595870715570106	2.70769304098186
399665	-1.67183244706737	10.1222938905652	-9.27788460977736	4.81057920511979e-05	0.00595870715570106	2.70506483651296
5921	2.00845322630541	10.3821071587209	9.26499788379968	4.85238581625256e-05	0.00595870715570106	2.69629791498949
5066	1.38228811914826	11.1137927777264	9.26400510506998	4.85562370083971e-05	0.00595870715570106	2.69562198348221
642826	-2.71701436768336	7.13247871460532	-9.23046239246236	4.96648271512648e-05	0.0060591089124543	2.67273916321572
10215	-3.04004109694428	6.92738076013246	-9.21156533076523	5.0302073422504e-05	0.00610117357988534	2.65980871289877
135932	-2.43132458200965	6.10768421565152	-9.15578156849226	5.22382772760719e-05	0.00624891162199087	2.62147386357456
51602	2.04459220866677	9.80351064520299	9.1467931979038	5.25581385486703e-05	0.00624891162199087	2.61527393743551
100130933	-1.06691402582084	6.17116520736207	-9.14360887240298	5.26719915591431e-05	0.00624891162199087	2.61307593691959
7337	1.64317585684743	9.96701769497264	9.13096318309266	5.31269120121333e-05	0.00624891162199087	2.60433919699891
221178	-2.96805077224837	6.89798837354561	-9.12090971789802	5.34917764555452e-05	0.00624891162199087	2.59738428766421
9847	2.57667682289608	9.50029964203947	9.11558254020589	5.36862699735334e-05	0.00624891162199087	2.59369571423879
4683	1.91993686640394	7.80275280441506	9.11355351888884	5.37605607890216e-05	0.00624891162199087	2.59229020951114
5635	-1.45563651971497	6.30177312608551	-9.09425719032975	5.44729664251979e-05	0.00624891162199087	2.57890714979082
3991	-2.4689319360534	8.15186973950628	-9.07458055531214	5.52105163940689e-05	0.00624891162199087	2.56522955378042
26119	-3.13361505046028	8.22706198787681	-9.07155188849621	5.53250494852374e-05	0.00624891162199087	2.56312150531221
9575	2.05435137904163	9.27780039800523	9.07125829598148	5.53361664717645e-05	0.00624891162199087	2.56291711630431
9956	2.93225244334549	8.06559270950189	9.06793975357505	5.54620014955514e-05	0.00624891162199087	2.56060637839858
4528	1.37838545787027	8.33348369567173	9.05583104943179	5.59239230104088e-05	0.00624891162199087	2.55216742230755
9498	-1.66692672946247	6.53215526968726	-9.05050882265526	5.6128340943102e-05	0.00624891162199087	2.54845444236733
23604	-1.42266271486741	6.95513123832445	-9.03333381131154	5.67938368880778e-05	0.00624891162199087	2.53645690343921
79066	-1.08698755663924	4.99177784029883	-9.02468370547609	5.71324131448357e-05	0.00624891162199087	2.53040535740101
154214	1.63819151381893	7.48679272436938	9.02279732834729	5.72065535752963e-05	0.00624891162199087	2.52908485662081
25769	-1.78338090640455	6.12351181198801	-9.02037044439035	5.73020989388671e-05	0.00624891162199087	2.52738556564842
79029	-1.26073333497961	4.57996695847897	-8.99689002938881	5.82359659147046e-05	0.00624891162199087	2.51091997946569
1974	-3.35612597530419	5.40289995629645	-8.98770326673338	5.8606055272785e-05	0.00624891162199087	2.50446556195844
10125	3.74247678466869	8.20443719368688	8.96424281394675	5.95633864363411e-05	0.00624891162199087	2.48795147851075
79888	1.02149635229043	8.80939315924634	8.95947659004932	5.97600488734539e-05	0.00624891162199087	2.48459097228788
333	-1.12872414735324	12.7664360895729	-8.95916987393165	5.97727298188287e-05	0.00624891162199087	2.4843746531581
1315	1.11747992323022	10.9427991635254	8.95787195836555	5.98264251103425e-05	0.00624891162199087	2.48345918069795
26268	-1.1713792904422	4.63699141014142	-8.95683475361974	5.98693742092686e-05	0.00624891162199087	2.48272749882153
729234	-3.06459338567237	6.91588648099308	-8.95268350641759	6.00416232672813e-05	0.00624891162199087	2.4797981747637
2560	3.4477228391421	8.9270805658626	8.94995219335342	6.01552625689632e-05	0.00624891162199087	2.47787005450937
58480	-1.62953030396742	11.260121153961	-8.94758779114874	6.02538341032655e-05	0.00624891162199087	2.47620045350862
4036	-2.32253686679957	6.75791450504164	-8.94105455793922	6.05271619210964e-05	0.00624891162199087	2.47158468219961
2705	-3.05435471313852	8.57632678227576	-8.9358476811806	6.07460116426485e-05	0.00624891162199087	2.46790347674227
8672	-1.95643217205676	4.48855415327082	-8.9290790231684	6.1031853783823e-05	0.00624891162199087	2.46311477260731
79726	-1.08337851498591	8.99871147995739	-8.92462695343314	6.1220701445029e-05	0.00624891162199087	2.45996295522205
400073	-1.65299816667524	5.98781741336604	-8.92030194449225	6.14047973592239e-05	0.00624891162199087	2.45689952471101
5915	1.39291631008133	7.27155450684184	8.87928822739905	6.31822767950611e-05	0.00639858572086682	2.42777238596432
85449	-2.57223158628851	7.23809949041995	-8.85249551698474	6.43750895218085e-05	0.00648788945702401	2.408669336482
55223	-1.15793758403841	8.01819233518852	-8.80914060620521	6.63600178902066e-05	0.0066522773771903	2.37763057242597
10752	3.20110070156127	9.83531533325728	8.80306000615037	6.66439445802307e-05	0.0066522773771903	2.37326473277946
167227	2.1759050225273	9.3015899560858	8.79465517898804	6.70386799601527e-05	0.00665558935364545	2.36722499086196
100505806	-1.10650028614448	5.95702330179091	-8.78080909391685	6.76947884393932e-05	0.00665558935364545	2.35726216565082
2561	6.13964678917803	10.6154439277528	8.77785532318665	6.7835700306524e-05	0.00665558935364545	2.35513471414907
388796	-1.22109733245409	7.75377167203664	-8.77012186001385	6.8206216445421e-05	0.00665558935364545	2.34956120242963
65125	-1.61157475592229	4.32008660740285	-8.76874818329777	6.82722711954811e-05	0.00665558935364545	2.34857066419448
3635	-1.33687721449361	5.00987773014204	-8.74537796177636	6.94072957543702e-05	0.00673476746059382	2.33169426329907
51421	-1.39262275042751	10.3146386976541	-8.72777613174989	7.02763657085561e-05	0.00675002619655671	2.31895281297455
29116	-1.50395962334366	8.49922046367154	-8.72705611113143	7.03121789026963e-05	0.00675002619655671	2.31843105021097
54805	-0.885305468291344	4.05402851509038	-8.72258132122021	7.05352176612675e-05	0.00675002619655671	2.31518740526998
57519	-1.90406403791189	6.90336384872261	-8.70676360446295	7.13301107704614e-05	0.00679492589449026	2.30370792369606
51593	-1.11895931905689	6.08716705737841	-8.68603965720422	7.23870470363658e-05	0.00686426625123938	2.28863547108425
338328	-2.97738187298884	8.22106603933478	-8.67414092107146	7.30019471160629e-05	0.00687553286713404	2.27996494056171
58504	-1.02643864065912	5.11939587483006	-8.67100481583188	7.31650031877939e-05	0.00687553286713404	2.27767765835335
7536	-0.974050695767577	3.90947664467337	-8.66447764316571	7.3505703482972e-05	0.00687657392852808	2.27291443086952
7443	2.2808720982942	7.53820493762041	8.64664057066683	7.44460025695006e-05	0.00693344868573626	2.25987906837594
203859	2.71048966022683	7.64766125290759	8.61897201186172	7.59318136464402e-05	0.00703965119051411	2.23960452316096
10206	-1.49234870502701	4.75732972639032	-8.61292168606191	7.62612007025304e-05	0.00703965119051411	2.23516223210477
80227	-1.9649798449618	7.39870836847505	-8.60462245664921	7.67156709915522e-05	0.00704196070298525	2.22906357976846
84838	-0.920922330026701	5.69767091494491	-8.600159872268	7.69613191583088e-05	0.00704196070298525	2.22578179742708
51114	-2.11884130997434	9.8963037275767	-8.57999910479912	7.80823148223622e-05	0.0071133329773979	2.21093399472598
26060	1.19521570158961	8.88990220413262	8.54524475084848	8.00586914571568e-05	0.00726167139643133	2.18525520260213
53353	3.25460418715713	7.28849709121718	8.52109156810317	8.1465766291753e-05	0.00735181645910526	2.16734692204352
4670	-1.66583848451284	7.03260314189689	-8.5144617921671	8.18569028566148e-05	0.00735181645910526	2.16242232930579
3696	-1.31844032354236	4.99917171625164	-8.510195488992	8.21097322870064e-05	0.00735181645910526	2.15925127491645
54851	1.48066736478872	8.30216103469578	8.48919800690167	8.33671123525427e-05	0.007432498708969	2.14362087783319
102723775	-1.03947520220069	8.04013981210905	-8.44997757024001	8.57748967704863e-05	0.00754531506826547	2.11432085429765
5738	1.653456039235	8.25352459116024	8.44583638204524	8.60337174365962e-05	0.00754531506826547	2.11121915936097
11069	3.34056884523686	10.0001274556272	8.44553556299315	8.60525529741766e-05	0.00754531506826547	2.11099379037617
10240	1.2501089655625	8.94999023962988	8.44455875050098	8.6113747662082e-05	0.00754531506826547	2.11026192195495
29914	-1.075669573635	6.82114669106865	-8.43934980464538	8.6440911768548e-05	0.00754531506826547	2.10635772778516
11155	-3.47362843844708	9.33613554537761	-8.42328417713612	8.74589098600274e-05	0.00760236573958288	2.09430101429768
79966	-2.07872875966207	6.7172823018579	-8.39002727495494	8.96098995937347e-05	0.00775701960715557	2.06926942000253
4650	-1.0592686423798	6.11856775534116	-8.37761138974652	9.04283217254746e-05	0.0077580769216117	2.05989884762093
256227	-1.38544654636077	6.05978022472265	-8.37637297454404	9.05104203267983e-05	0.0077580769216117	2.0589634241419
646576	-1.47247517905003	6.57962936233291	-8.37270447349987	9.07541155664804e-05	0.0077580769216117	2.05619165058872
6536	-3.0209611967266	6.2935392315767	-8.36737292922602	9.11096177641102e-05	0.0077580769216117	2.05216118434387
399979	-1.7555500877069	5.43610856586725	-8.35626975757222	9.18550655584028e-05	0.00776075322124954	2.04375932807805
57498	-3.56417162047086	7.02845204590768	-8.3558252035758	9.1885056353592e-05	0.00776075322124954	2.04342269870317
64376	-1.2767550504647	6.70619429080513	-8.34435422737209	9.2662786085749e-05	0.00778367911867456	2.03473035535516
3308	1.14979204428761	8.70337717413805	8.33808059221312	9.30913047917568e-05	0.00778367911867456	2.02997135248308
6675	1.70086303021634	9.11790411992739	8.33538961547794	9.32758019206519e-05	0.00778367911867456	2.02792895989555
4897	2.22399393423436	11.4935918926291	8.32740593681142	9.38256274688929e-05	0.00779836749105994	2.02186565560969
192670	-0.840972957791879	4.19673829535862	-8.29716394329119	9.59420624483651e-05	0.00794263216983251	1.99884543188318
9295	2.6291030896886	8.88730605458715	8.27875476197801	9.72569808722943e-05	0.00794489921116306	1.98479150137564
1267	-2.73334300692481	10.611421022346	-8.27594888356069	9.7459192697179e-05	0.00794489921116306	1.98264671598016
137392	2.46133088133209	7.64237729024069	8.27328118961866	9.76518896836345e-05	0.00794489921116306	1.98060688866871
745	-2.86903895545789	10.6012389835824	-8.27028535083926	9.78688067143662e-05	0.00794489921116306	1.9783153710354
55342	2.70328089874189	8.33925312114279	8.27021920041901	9.78736025917413e-05	0.00794489921116306	1.97826476328295
22906	-1.29250890991995	6.13097187415228	-8.2594258101066	9.86597122432907e-05	0.00797767022023074	1.97000200588693
10224	1.1667481617612	7.45894663194419	8.2487119927843	9.94471388056425e-05	0.00798563253538096	1.9617895828881
274	-1.44840355580626	11.0731862627806	-8.24767477584692	9.95237493624317e-05	0.00798563253538096	1.96099396838542
10397	-1.57748092699012	11.7947134393546	-8.23037245638306	0.000100811682080067	0.00805798203660673	1.94770732318878
26122	1.43888349595922	8.87689248968471	8.2199684218427	0.000101595252715243	0.0080759475321814	1.93970465244606
159195	-1.76368604927714	10.3978765057712	-8.21712416070717	0.000101810670164112	0.0080759475321814	1.93751513659966
79602	-1.66624960610157	10.7829964150465	-8.20508670235112	0.000102728129916293	0.00808952307025066	1.92824039781191
546	3.93586534071573	7.92059583074824	8.19477770702436	0.000103521333126803	0.00808952307025066	1.92028674917477
771	-1.99463676382158	6.61374265964775	-8.1876238958134	0.000104075862853233	0.00808952307025066	1.91476160715346
22871	3.19060388917622	7.11526428342683	8.18746592019028	0.000104088146456284	0.00808952307025066	1.91463954332617
79034	-0.933912877020552	8.59923862915339	-8.17938646148808	0.000104718580102272	0.00808952307025066	1.90839365293294
140710	-2.40106832593497	7.16124163379766	-8.1791058275519	0.00010474055566987	0.00808952307025066	1.90817659749775
28996	-2.96213909436723	9.06051042795837	-8.17618488678813	0.000104969597154857	0.00808952307025066	1.90591696983915
57537	-1.69561497636738	8.51772151821321	-8.17443322795707	0.000105107224297045	0.00808952307025066	1.90456151281934
441124	-1.37727410095463	7.42397729767909	-8.16980711449717	0.000105471684167778	0.00808952307025066	1.90098039021571
222643	-0.996287685146469	5.67133375097485	-8.16226720423044	0.000106068787418212	0.00810552030446427	1.89513939153663
5368	1.51939665814206	6.76228222834405	8.15251449387337	0.000106846839439805	0.00813517797223799	1.88757631615158
85460	2.4611936317707	8.50964022996158	8.13018295904153	0.000108652979531546	0.00824261257813498	1.87022504902701
7767	-1.77417345352756	6.26982189548805	-8.11528922176336	0.000109876864108115	0.00830525775008515	1.85862684286473
3658	-1.06189832766594	4.2847225935704	-8.1085582397016	0.000110435117650223	0.00831731922172906	1.85337838111812
23120	-2.09206156953847	8.45671736806504	-8.08615404616205	0.000112316646026107	0.00841891162094332	1.83587802854711
79899	-2.22000966615072	6.6958965658334	-8.08292123841649	0.000112591139020381	0.00841891162094332	1.83334890756563
2182	-2.01688088792694	5.58302623760774	-8.07636236462442	0.000113150390799714	0.00843051233165581	1.82821467031907
6049	2.75363868914296	9.78229978549436	8.06426342115397	0.0001141903335367	0.00847771792968906	1.81873302180787
9911	-1.33685078106915	6.68649237251946	-8.05165488380159	0.000115285659507099	0.0085028499524378	1.80883724440873
8317	2.37353394276202	7.18270701643226	8.05042545714493	0.00011539309976262	0.0085028499524378	1.80787152423527
404093	-1.15376911980548	7.39771994738007	-8.04499747202269	0.000115868817391463	0.0085028499524378	1.80360609964723
3249	-1.7158836500311	6.25032618991283	-8.04169715924137	0.000116159152355708	0.0085028499524378	1.80101127449792
5137	-1.09241633941821	4.54239939192896	-8.02574639910982	0.000117574084476413	0.00855208722175205	1.78845558543492
79884	4.29926729932173	7.49945380905899	8.02213156477128	0.000117897460504398	0.00855208722175205	1.78560678485826
440434	-1.01118852380765	8.10859525306269	-8.02030104380367	0.000118061600990537	0.00855208722175205	1.7841637008839
5794	-1.1506576865741	5.77617902921087	-8.00771344522982	0.000119197377601027	0.00860448336163541	1.77423164364938
1525	-2.11633868253069	4.61161294570793	-7.95889208987057	0.000123721601625411	0.0089002760452046	1.73556609974312
144245	2.13002939550341	6.60959337159554	7.91881604299393	0.000127581644872222	0.00914642019011788	1.70365485409046
84278	-1.47833697869692	7.43846355589349	-7.89649070234968	0.000129791256115092	0.00927296296257896	1.6858103183985
57165	-1.40819900151102	8.34697157593315	-7.87829833843486	0.000131624010203554	0.0093264701977705	1.67123332609482
1040	2.29925713163316	9.47380937788857	7.87640252959397	0.000131816686344335	0.0093264701977705	1.66971241126608
2799	-1.95788919724641	6.38471154508383	-7.87454157606666	0.00013200613188496	0.0093264701977705	1.66821911721577
387590	-0.936881950586559	5.98725091480452	-7.86770565069031	0.000132704691818881	0.0093264701977705	1.66273082269704
9819	1.2107757946461	10.3158872201172	7.86699075085709	0.000132777989448423	0.0093264701977705	1.66215659354327
83700	-2.01324994323487	10.8786875857761	-7.86120263468991	0.000133373133814908	0.0093264701977705	1.65750555933189
2073	1.33770199738787	8.37547272531371	7.85740458982515	0.000133765302846749	0.0093264701977705	1.65445185964114
287	1.35824357967244	12.2152882958757	7.8540128530654	0.00013411662637001	0.0093264701977705	1.65172364289604
57645	-1.47111972630388	10.264074127841	-7.84618326544792	0.00013493164396761	0.00935197327725009	1.64542143080642
84530	3.67166424810902	8.11229751651895	7.83908527797542	0.000135675373188386	0.00935834708213099	1.63970289220248
26469	-0.869184858310261	4.02181547231537	-7.8357994909746	0.000136021235593101	0.00935834708213099	1.63705399835823
139411	1.83778990925475	7.87665935471009	7.83250182259098	0.000136369356388065	0.00935834708213099	1.63439445714914
9172	1.13201785929274	7.93163016025059	7.82575551556185	0.000137084694370485	0.00936082624448376	1.62895027963442
5218	2.95455045092214	10.2737231559042	7.82120666974818	0.000137569433667299	0.00936082624448376	1.62527688947682
5015	-0.990788975837671	4.12271476493552	-7.81950200745715	0.000137751589351765	0.00936082624448376	1.62389977471202
933	-2.15406125907157	7.66527943130753	-7.80739672253668	0.00013905304037832	0.00941858613107956	1.61411223824132
2166	-1.5412295498051	8.65872728574725	-7.79927966963225	0.000139933538022413	0.00944755168357143	1.60754120500838
1690	1.50408973695596	8.67727517839866	7.7918117054071	0.000140749225074735	0.00947196881777133	1.60148986603455
324	2.28981828841533	9.8022694866162	7.77956259981108	0.000142098857529422	0.0095266803000319	1.59155235581227
25974	-0.996059197605946	6.67052985323749	-7.77616765698941	0.000142475517860701	0.0095266803000319	1.58879545287985
100506392	-0.865308497961702	5.50224891472648	-7.76978583984562	0.000143186639055237	0.0095436410989468	1.58360992067275
55108	-1.12853555752957	4.56035505526218	-7.7358979154168	0.000147030973647867	0.00976866296892292	1.55600632379429
7298	-2.8946049418402	6.7443075298637	-7.72199181369383	0.000148642348055443	0.00984437036550048	1.54464579754629
9860	-1.58038267088182	6.88431502021233	-7.71451870676984	0.000149516579115279	0.00987093314399671	1.53853266357813
5067	3.88983460333993	9.06819608451133	7.7020025372936	0.000150993881872285	0.00993701691993565	1.5282816430039
219699	-2.02952965395812	7.49451897637416	-7.69222937663669	0.000152158956482764	0.00998220173001077	1.52026624322035
26953	2.40624404417617	9.67769805603772	7.68682596093184	0.000152807488482016	0.00999332233451983	1.51583053001124
84820	-1.12246045178862	5.63025023516898	-7.68235075250778	0.000153346992383652	0.00999726548471173	1.51215455965695
6782	2.36344267942213	9.99959737220649	7.67087611231302	0.00015474021901222	0.0100566680655232	1.50271995586335
57475	-2.67769345693369	11.2519463473455	-7.64681409261158	0.000157708719868078	0.0101852067129153	1.48289254167734
3141	-0.90274294700492	5.28448120612185	-7.64099641480477	0.000158436114588689	0.0101852067129153	1.47808987819056
55652	-1.55904791152105	8.5859601173071	-7.63546283258838	0.000159131525959583	0.0101852067129153	1.47351854989089
79962	-1.66703313087762	5.59694894030696	-7.63331456373904	0.000159402434904674	0.0101852067129153	1.47174301122041
7039	-1.01605207831184	6.01621775391356	-7.6328562703657	0.000159460296077424	0.0101852067129153	1.47136417211141
6242	-2.14285201114602	9.15885717218044	-7.63137614758251	0.000159647329840059	0.0101852067129153	1.47014051192795
2729	-1.10639871416255	5.31437485812648	-7.62407553762458	0.000160573514622753	0.010197924179132	1.46410162115108
65979	-1.98389286394865	7.78707568614496	-7.6221067674906	0.000160824324366524	0.010197924179132	1.4624721710418
24148	-1.37261853272316	7.2506434704989	-7.61754204767216	0.000161407556301155	0.0102038922410748	1.45869266494635
9760	2.05655923381721	8.59824728266066	7.60909652620235	0.000162492980928008	0.0102414760366166	1.45169431440289
57575	-1.19429729179373	6.10912089400423	-7.58331803891418	0.00016585766209318	0.0104144305452673	1.43028792165312
162239	2.11651593580812	8.56604631134523	7.57897346422324	0.000166432484004845	0.0104144305452673	1.42667348664347
56987	-1.03358664829551	4.07615370584158	-7.57669592999767	0.000166734723522159	0.0104144305452673	1.4247779350596
9770	-2.75500026424182	10.8100385521387	-7.56054652552748	0.000168895790910876	0.0105101331440651	1.4113217644739
134218	2.23856514551169	7.30421515291828	7.55774060184686	0.000169274505627738	0.0105101331440651	1.40898104544721
7756	-2.54595705411514	7.71391384500814	-7.5495445333661	0.000170386259876758	0.0105477690016289	1.40213918366576
284309	1.2812030782924	8.9657455248	7.54063948456732	0.000171603591256261	0.0105916985822134	1.39469762155613
2167	-1.31926353933942	4.63853713388736	-7.53226358714505	0.000172757605848737	0.0106129984300146	1.38769076490088
81669	-1.6163883089069	8.18588580892082	-7.53075686341325	0.000172966132978859	0.0106129984300146	1.38642954458103
26155	-1.47970777783319	5.12723705647416	-7.5101864548437	0.000175841802541628	0.0106749630583637	1.3691873059766
83548	-0.834717825442112	4.34947087497502	-7.50863773274388	0.000176060496095459	0.0106749630583637	1.36788737970281
91663	-0.923082704910469	8.33859928861779	-7.50662464030517	0.000176345224607609	0.0106749630583637	1.36619730957577
29945	1.20030801773485	8.91532009609385	7.50209807470993	0.000176987365888706	0.0106749630583637	1.36239554071438
51347	1.34886692547086	9.87998503227917	7.50045608877211	0.000177220954747403	0.0106749630583637	1.3610159437297
2200	-1.52426269736481	6.20832394819048	-7.4983879339775	0.000177515668541893	0.0106749630583637	1.35927788019289
2972	-1.1330935165227	4.69799124372042	-7.49809213869216	0.000177557865077759	0.0106749630583637	1.3590292593994
5493	2.1050181406671	8.50194813566243	7.48986679668704	0.000178735820383577	0.0107149042667879	1.35211207343415
9654	-1.44679750999341	6.40012602927617	-7.48512669300963	0.000179418680935568	0.0107250215520855	1.34812263080405
105376387	-1.22649374205014	4.23872380904136	-7.47650301361131	0.000180668619170581	0.0107405626231403	1.34085861574236
11226	-2.84914204996682	7.16025712216558	-7.47623004932478	0.000180708344392784	0.0107405626231403	1.34062856190923
50484	1.5888220831672	8.86164284396942	7.4685378357501	0.000181831899733851	0.0107766394666125	1.33414237444368
54477	2.15300015534098	9.73504107018149	7.45713814269097	0.000183511597874143	0.0108407367743923	1.32451859587003
57658	-0.880393319890354	9.50872428952735	-7.4541642512714	0.000183952680382268	0.0108407367743923	1.32200575585295
4211	-2.19143095828108	6.09965273163724	-7.45010939213879	0.000184556030401425	0.0108456560739001	1.31857803895564
256472	-1.32007912694166	8.43084764501358	-7.41962712148085	0.000189164287968986	0.0110466967266797	1.29275495686769
23613	-1.7884999092371	5.42188285524107	-7.4195344236754	0.000189178499621212	0.0110466967266797	1.29267627859187
3707	-2.78352627704778	5.66038682892985	-7.41701257075937	0.000189565594293516	0.0110466967266797	1.29053548051359
55791	1.94880254979547	8.52410890491263	7.41026438085883	0.000190605843820733	0.0110763763615268	1.28480364787802
79768	-1.04784132054826	5.26326771150289	-7.4049769537516	0.000191425440807579	0.0110931042947992	1.2803092082048
23515	1.52642636371088	8.77498707891121	7.39346093353763	0.000193224402425569	0.0111546651262561	1.27051007977956
58476	-3.11100666740283	11.0827605143819	-7.39134433959548	0.000193557126627586	0.0111546651262561	1.26870751517766
26973	1.99993202654055	9.66321426036841	7.37865389965173	0.000195565725215473	0.0112393723400694	1.25788993364037
1912	-2.32848542442736	5.62644717658861	-7.36026418043045	0.000198518496857572	0.0113777276962711	1.24218381114529
3231	-3.68102059361414	7.44017122997105	-7.34577556038576	0.000200880534187353	0.0114520382892595	1.22978413417411
27314	-1.20049842048625	5.86772232847054	-7.34273016813515	0.000201381061546509	0.0114520382892595	1.2271749716501
54964	-1.52866034168722	6.14824491100102	-7.34223915360442	0.000201461894936163	0.0114520382892595	1.22675419853728
286097	3.97489030330184	9.10185538913478	7.33570256544613	0.000202541496837793	0.0114541030452275	1.22115023806592
166336	1.91622967781638	9.66690926249695	7.33537180372644	0.000202596300627407	0.0114541030452275	1.22086654733844
5552	-2.71104721478991	5.66415824109176	-7.33068819759554	0.00020337413416127	0.0114670032077633	1.216848212853
6272	-3.32142781125077	7.26338919325505	-7.32274383436355	0.00020470126051151	0.0114815532976798	1.21002691665628
105369477	2.66796855485817	7.44550782417672	7.32035553017614	0.000205102151653038	0.0114815532976798	1.20797491643924
9644	-1.39388995649845	5.705852276502	-7.3185592866345	0.00020540424875867	0.0114815532976798	1.20643120408462
148867	1.07904459766422	7.97111325998969	7.31601144576062	0.000205833617741934	0.0114815532976798	1.20424096666547
494514	-1.92508985470123	6.31009412830529	-7.31003242084918	0.000206845223287375	0.0114953564730648	1.19909839454656
57580	-2.284972299446	10.5036524241251	-7.30804275358087	0.000207183109666972	0.0114953564730648	1.19738622605211
2342	-2.07616090181266	6.18581461227566	-7.30047387472741	0.000208474194468387	0.0115267602959079	1.1908690898729
10283	2.13558178697249	9.02095689220951	7.29272774034059	0.000209804973472154	0.0115267602959079	1.18419294681
400954	1.86756366071325	7.46841230642765	7.29266712763121	0.000209815424609217	0.0115267602959079	1.18414068119544
3553	-1.41594092492597	6.67801976321534	-7.29066420321232	0.00021016111095084	0.0115267602959079	1.18241336075852
9355	2.07680312703761	10.7666591041177	7.28863652296441	0.000210511728153625	0.0115267602959079	1.18066425053056
91298	2.63579201419715	9.68458516755559	7.27674717281744	0.000212580980476376	0.0115741713890523	1.17039937841666
387521	-1.51319089063988	9.38273939688746	-7.27458642193631	0.000212959515341566	0.0115741713890523	1.16853221875138
28514	-1.5583061349084	8.12534873018813	-7.27411626819	0.000213041981276775	0.0115741713890523	1.16812588014724
100113407	2.82422342913676	9.3201289343861	7.26656078417125	0.000214372209429792	0.0115906329366834	1.16159264322312
23181	-1.1672414334177	6.36266448601088	-7.26608576944635	0.000214456155381065	0.0115906329366834	1.16118169108261
79442	2.68048200062893	6.86483383970842	7.24644761263887	0.000217959520295473	0.0116934703845089	1.14417063031485
29887	3.56260283299965	9.50079155443022	7.24637112791343	0.00021797329115469	0.0116934703845089	1.14410429558242
2971	0.872118236263562	11.1136844120721	7.24599816978735	0.000218040455352985	0.0116934703845089	1.14378082219255
10425	-1.48811269376826	6.99330079064764	-7.24165197412493	0.000218824873333875	0.0117021763442044	1.14001017376389
949	-1.39552194333931	9.44974012678029	-7.23665876904694	0.000219730019496216	0.0117021763442044	1.13567566317026
2055	-1.54151237883503	7.07501442571824	-7.23272983896408	0.000220445224160547	0.0117021763442044	1.13226312468085
23160	1.72577677500247	7.42915578334212	7.2327227326837	0.000220446520145352	0.0117021763442044	1.13225695087984
125113	4.870429287024	7.68479510609792	7.22191444462665	0.000222427685028082	0.0117550396555405	1.12286055300083
80031	-1.49553900678884	5.61450750820234	-7.22114606432244	0.00022256929651704	0.0117550396555405	1.12219206194879
4170	-1.57144000156119	5.48493806328834	-7.2145346673039	0.000223792001996485	0.0117897695597239	1.11643748469898
1902	-1.68868176144985	11.1158186128556	-7.20400753394679	0.000225754633501871	0.0118632069625089	1.10726479352462
54820	-1.91647476392889	9.097498370372	-7.19986698729806	0.00022653192086547	0.0118741430479785	1.10365365948153
4756	-2.02742292311762	8.47398929524719	-7.18818659128324	0.00022874103861782	0.0119598885905889	1.09345661342099
84268	-1.6274328151036	6.02638354346933	-7.18192072988552	0.000229936164131436	0.011992320640275	1.08798032336972
79180	1.74391137971562	9.78851593547038	7.17617038761687	0.000231039195161783	0.0120197997243519	1.082950800513
285971	-0.874084521456662	7.68645798102243	-7.16824647432838	0.000232569004355522	0.0120412090939309	1.07601421849084
54769	3.44142352132543	10.4902105631567	7.16806030684034	0.000232605084117253	0.0120412090939309	1.07585116476578
9555	-1.10837070989669	5.47016964994611	-7.16507186389629	0.000233185121879954	0.0120413564669792	1.0732332324491
1105	1.64157491050652	7.53305806323948	7.15883333454	0.000234401273559978	0.0120609230144492	1.06776499600427
23127	-1.92511942220877	9.1835484650066	-7.15720292764432	0.000234720292582993	0.0120609230144492	1.06633519479049
51426	-1.27978473248398	4.18572586485248	-7.14828283354469	0.000236474410495131	0.0121212018470502	1.0585074453079
4134	-2.11662054235957	6.67925956095965	-7.14155127669946	0.000237807998942098	0.0121596825341423	1.05259441587898
1515	-1.25558034544449	6.61460968335136	-7.12432807685594	0.000241259074285421	0.0123059824150182	1.03744268274721
150356	-2.36944504213397	8.17463588399936	-7.11573063159274	0.000243002995429351	0.0123647036357247	1.02986697986604
158358	1.07284439950915	8.93351013638218	7.10787454879357	0.000244609040392209	0.0124041840016613	1.0229373654806
9702	2.47776463909037	7.63505312364007	7.103576946291	0.000245492702852468	0.0124041840016613	1.01914367957295
9514	-2.64330063832514	7.8917673748339	-7.10323751731833	0.0002455626494433	0.0124041840016613	1.01884396299288
10802	1.62455193463274	8.78850214233278	7.08936812641034	0.000248440147104116	0.0125027240175493	1.00658629815914
5612	1.38036456447366	9.27295484087481	7.08797358124853	0.000248731583440294	0.0125027240175493	1.00535262462104
1211	-1.52837291147521	6.03448137263448	-7.08453397893044	0.000249452060085164	0.0125027240175493	1.00230888067018
9767	-1.44996133820654	6.91594782331061	-7.08204771061857	0.000249974319432382	0.0125027240175493	1.00010793175285
30812	-1.84212787790212	11.4562890622139	-7.07710432629854	0.00025101640032178	0.0125027240175493	0.995729792237757
27151	-1.3100446839461	6.8173804329945	-7.07666495535154	0.00025110925910043	0.0125027240175493	0.995340528617527
9846	-1.88583257400719	9.87773480592346	-7.05792413146059	0.000255106520179666	0.0126552157242888	0.978716886723382
9748	1.68660023853502	9.95089689170172	7.05663004242433	0.000255385189335901	0.0126552157242888	0.977567542810768
323	-1.01932478276035	9.39929328119444	-7.05236226593443	0.000256306660242919	0.012670780914663	0.973775791772142
643008	-1.33146043009702	7.33206443379256	-7.04238887003147	0.000258474779976621	0.0127177483422531	0.964906860821864
79158	2.81145307300762	9.88171871723775	7.04238350733329	0.000258475951352474	0.0127177483422531	0.96490208899264
80862	-1.23636029541281	7.35614463821386	-7.03057302196791	0.000261070376581089	0.0128151769323169	0.954385059566736
874	0.966032624669112	7.80193813574594	7.01215868212886	0.000265174569716349	0.0129472602880164	0.937956100081951
63908	-1.76740601021723	4.65472060053825	-7.00667454449366	0.000266410968512507	0.0129472602880164	0.933055857887546
25777	-1.52591493742641	10.0527769721356	-7.0059625902475	0.000266571957100374	0.0129472602880164	0.932419456309415
64784	-1.50488831411693	10.2882451195776	-7.0050070967225	0.000266788188564016	0.0129472602880164	0.931565269899302
83544	-2.11474167348074	5.81015740742153	-7.0046712141764	0.000266864247140592	0.0129472602880164	0.931264975124851
10162	-1.03254501620556	6.956807444261	-6.9768010635222	0.000273261721651662	0.0132268817566055	0.906303284188349
11142	0.799921976401651	10.7794674733813	6.94909583050332	0.000279794089108087	0.0135117228865114	0.881401937622227
54899	-2.30732933103808	9.04073988863049	-6.94437153971662	0.000280925550438615	0.0135350319474605	0.87714704356153
90861	-1.32392920548203	7.48754390354393	-6.93487385260133	0.000283215952978821	0.0135779927180853	0.868585322018443
222658	-0.910708228484236	6.29128025650099	-6.93438474904678	0.000283334473560446	0.0135779927180853	0.868144139078781
387978	1.32929459446478	6.30666838657401	6.93259040364452	0.000283769764408263	0.0135779927180853	0.866525363100163
340481	2.5672410567365	7.1657726777846	6.92625886247052	0.000285311798376862	0.0135994344925487	0.860810396439057
57552	4.16727437074954	8.51672597262252	6.92052832674407	0.000286715645417575	0.0135994344925487	0.85563395408006
219402	0.892933412627475	7.91490545022036	6.91847498999046	0.000287220567457709	0.0135994344925487	0.853778242214678
283237	-1.0817427871399	5.09232442774825	-6.91802469291679	0.000287331431543398	0.0135994344925487	0.85337121973593
118924	1.90658541107372	9.69505543565955	6.91462567070009	0.000288169843425193	0.0135994344925487	0.850298101787169
6609	-1.02656958835824	8.81741199617499	-6.91123388872835	0.000289009232458483	0.0135994344925487	0.847230209648012
84918	-1.67302603091255	6.16784215762813	-6.91037227418416	0.000289222903340874	0.0135994344925487	0.846450662704187
4882	1.11931385557058	7.01010388449723	6.90952622519471	0.000289432888250965	0.0135994344925487	0.845685115847127
6667	-1.87147255566679	5.15197728184031	-6.89473681459572	0.000293131575928062	0.0137422717685646	0.832289652104827
5569	1.35187617623104	10.6590628080953	6.87955670689083	0.000296983744104475	0.0138916476894788	0.818514153509758
1948	1.47275049411773	10.1162498237472	6.87129903467154	0.000299103301603333	0.0139213359567487	0.811009407218231
121536	1.33559139677722	9.38381102111467	6.87124660667552	0.000299116813296018	0.0139213359567487	0.810961734413341
118663	-0.827551102380083	4.50598602860492	-6.86929467716809	0.000299620354931463	0.0139213359567487	0.809186617997245
9211	2.21737441389637	9.57130441537514	6.85669683514264	0.000302893419617815	0.0139825324159921	0.797719345300937
23357	-1.00194558134984	8.94829609124805	-6.85483097049665	0.000303381626596283	0.0139825324159921	0.796019368464904
9925	-0.742528335676164	8.25711260552742	-6.854207475443	0.00030354496381256	0.0139825324159921	0.795451216448903
6004	-1.71484971420916	7.93418480763893	-6.85392725409763	0.000303618405926777	0.0139825324159921	0.795195853617821
57187	2.20660216044963	8.02211971419543	6.84287295445083	0.000306531699479193	0.0140298054678789	0.785114926538197
23411	0.939890332409055	8.81157868132034	6.84278795224237	0.000306554223586383	0.0140298054678789	0.785037354214022
79642	0.719924895286141	4.38147969637623	6.84210932075185	0.000306734116349174	0.0140298054678789	0.784418010579641
100216479	1.64240033652316	9.16357848646735	6.83984609746404	0.000307334919893617	0.0140298054678789	0.782352124975093
51433	-1.07327920549256	10.7841423196107	-6.83229059902055	0.000309350300005814	0.0140909737089985	0.775451109024248
9465	1.59636844181496	9.12022156907521	6.815178877953	0.000313970301180809	0.0142702580026885	0.759797128619232
55051	-0.893661343844599	4.91329102453268	-6.81164137943679	0.000314935106147227	0.0142829917053119	0.756556735991898
284611	2.4435911233932	9.20126242248046	6.80211722995386	0.000317549415469871	0.0143703164979012	0.747825243159072
220108	-1.41654382963112	6.62147954169131	-6.7957524615501	0.000319310191542997	0.0144187212466883	0.741984286060569
93183	-1.95509849819989	8.32640697484096	-6.7922022149621	0.000320297146904725	0.0144252960976324	0.738724162895205
56475	2.20895870638947	8.24259405287948	6.79025934010739	0.000320838720606914	0.0144252960976324	0.736939434290442
6328	4.44439517273098	8.96646556198801	6.78156706876689	0.00032327440623724	0.0144940162463424	0.72894928792186
55357	-1.54705954011075	6.66159167067888	-6.77985481201026	0.000323756666225461	0.0144940162463424	0.727374296931309
124602	-1.49144359856663	5.68455367057373	-6.76527553042638	0.000327896094108351	0.0146323202376646	0.713949860657635
90271	-1.74533082931515	5.10133447005068	-6.7622306949065	0.000328768142568188	0.0146323202376646	0.711143061284247
6900	-2.96996203008454	9.25644143583131	-6.76159632553912	0.00032895015777321	0.0146323202376646	0.710558147899553
55173	0.95112932942239	9.35009287221329	6.75490995342249	0.000330875584488069	0.0146652983691529	0.704390173770419
54951	1.86920676829181	8.88137166161079	6.7541422303902	0.000331097475403654	0.0146652983691529	0.7036816361742
80781	-2.04587146171727	7.85582765206783	-6.73900080732146	0.000335508320969321	0.0147995671940072	0.689693314951159
10087	2.04711101712174	8.56117637514778	6.73886678089073	0.000335547659992589	0.0147995671940072	0.689569374713814
51148	-2.62676651268367	10.0230575897656	-6.73526344977821	0.000336607257857219	0.0148149801970829	0.686236418785651
80023	1.48920902450161	9.02842793643341	6.73225038651584	0.00033749618874737	0.0148228326097845	0.683448263644613
148534	1.34110222682086	8.04241961548503	6.72940461257766	0.000338338205170811	0.0148285958745241	0.680813926222374
55630	1.33471996795136	7.00481095522929	6.70935858194037	0.000344337290998656	0.0150000254405351	0.662230152433687
80895	-0.769092257893663	8.90990679409834	-6.70817707133384	0.000344694615142841	0.0150000254405351	0.661133342271118
23187	-1.45613967715239	8.9748820062034	-6.70675522094836	0.000345125181627869	0.0150000254405351	0.659813202465901
4810	2.6820623665985	6.94091347741322	6.70675353280171	0.000345125693196091	0.0150000254405351	0.659811634936594
152503	-1.16393240825879	5.67858910536521	-6.69022800803053	0.000350174878817599	0.0151878343490494	0.644450645067809
10194	1.55728405366684	9.25851624607387	6.68262298264853	0.00035252655060427	0.0151991891652462	0.637370633578464
3673	-1.3385440014427	5.84340581095701	-6.68227417832779	0.000352634837767091	0.0151991891652462	0.63704574395276
10314	-2.88529159383854	8.55815381233797	-6.68107593559695	0.000353007121985944	0.0151991891652462	0.635929544707841
514	0.968359713081684	12.3599184896703	6.67997067112745	0.000353350912910766	0.0151991891652462	0.634899805951417
7025	1.65453435930893	10.1822856866568	6.67622400638322	0.000354519129166504	0.0152180618779251	0.631408078402934
9053	-2.89283097502967	7.91277740241051	-6.67029998479388	0.000356375176478245	0.0152663222416615	0.625883735976679
100309464	-0.812876987842002	4.13557492243681	-6.66430663575561	0.000358264139680434	0.0152800318074216	0.620290484002018
5586	-0.923756375953205	3.94833481373907	-6.66257464340618	0.000358812130882657	0.0152800318074216	0.618673315476116
5523	-0.769245936377103	7.68541276163567	-6.65813155696549	0.000360222236311723	0.0152800318074216	0.614523148573829
6670	1.41163388244057	9.97106945152453	6.65780105124138	0.000360327379400289	0.0152800318074216	0.614214337864134
3098	1.19680915337596	11.0291681620076	6.65770676951859	0.000360357379410001	0.0152800318074216	0.614126242576973
5365	-2.42366056382986	8.0069502859448	-6.64043991015509	0.000365899564034951	0.0154767996642894	0.597974444237056
57144	4.39345220467704	8.35775586003164	6.63864375824051	0.000366481594964957	0.0154767996642894	0.596292234375135
79670	1.23647197135079	7.9103552224164	6.63205479749518	0.000368625688457779	0.0155145452157699	0.59011794349631
6990	2.31274623813564	10.9001897455777	6.62775566964689	0.000370032302929365	0.0155145452157699	0.586086568767796
10842	-0.999635356129254	6.23412988620846	-6.62745936363421	0.000370129473524566	0.0155145452157699	0.585808635188978
8353	-0.975499577982705	4.73644091046473	-6.62678696469097	0.000370350087117888	0.0155145452157699	0.58517788918324
100	-1.17452905843685	7.34858201054291	-6.62150079878951	0.000372089664419095	0.0155410692744517	0.580217292125313
8398	-0.784664519950425	8.21879491099261	-6.61897506972014	0.000372924095593591	0.0155410692744517	0.5778459340656
84749	-2.28468635315282	7.34594167137765	-6.61808671683831	0.000373218085825919	0.0155410692744517	0.577011694418347
283578	1.05480768478398	10.7257071143476	6.61448291426041	0.000374413414763084	0.0155597861728834	0.573626440616755
283254	-1.48882235526405	6.48392138153521	-6.61163536879102	0.000375360966957221	0.0155681520728858	0.570950476176066
57798	-2.04257368815762	8.09877459654114	-6.60879095896516	0.000376310184328718	0.0155765537013209	0.568276483799928
7158	-0.968630189251649	4.35291838576498	-6.60400153491872	0.000377914619388723	0.0156119896825496	0.563771806851825
163859	-1.6471410426809	5.16596680979997	-6.5961073055199	0.000380576064056214	0.0156908653129264	0.556340879535873
220164	4.81542365564019	7.45709682136166	6.59302929219021	0.000381619517919465	0.0156912336406437	0.553441473196005
284408	-0.909393364855528	6.39974416722018	-6.59164666026107	0.000382089286235595	0.0156912336406437	0.552138698503602
9725	-3.74063877546995	7.86570301521941	-6.5807398650708	0.000385818032817728	0.0158084432334493	0.541853752610389
135112	-0.617302702469718	4.01036273117327	-6.57887723278402	0.00038645892287696	0.0158084432334493	0.540095879808175
3091	1.00247587009062	11.5321028313657	6.57395134706061	0.000388159619405582	0.0158240608583515	0.535445015315903
9939	-0.938826164643697	5.18434559139834	-6.5722162899388	0.000388760674279085	0.0158240608583515	0.533806129802722
25822	-1.07469467958519	5.49221697756327	-6.57119127989229	0.000389116250615201	0.0158240608583515	0.532837763143863
283547	-1.27710490921733	4.78379222916593	-6.55051718212287	0.000396367204280046	0.0160739519377639	0.513278933514344
8650	-1.18745461126997	5.32203543709862	-6.5475808037796	0.000397409407701572	0.0160739519377639	0.510496748144619
23167	2.3863701947168	10.8223173230546	6.54432307397913	0.000398569295012601	0.0160739519377639	0.507408858646884
64145	-1.02236231172218	5.48052069587838	-6.54328133148398	0.000398941005961282	0.0160739519377639	0.506421154427674
55153	1.06030900527118	8.32171590147728	6.54279810919737	0.00039911356072101	0.0160739519377639	0.505962953469894
1583	-2.04765135217794	6.14369803096954	-6.53283738777661	0.000402689318576048	0.0161377336405658	0.496511665007512
29080	1.97007212481196	8.19436484548779	6.53276270215748	0.000402716266108847	0.0161377336405658	0.496440753457323
65008	1.91135590277483	8.39332188671471	6.53192713019406	0.000403017890266262	0.0161377336405658	0.495647358866218
9656	-1.0725886896688	6.92708044461888	-6.52411717210453	0.000405849506732332	0.0162199854587163	0.488227507713392
22908	1.29929738624996	10.3044065977787	6.51736905916557	0.000408314257133867	0.0162613522275826	0.481810465912149
122830	1.66148805184216	9.08994655412853	6.51626502953422	0.000408719112851949	0.0162613522275826	0.480760071792282
120892	2.87091792824058	7.18848571760421	6.51298714796311	0.000409923812234369	0.0162613522275826	0.477640556901593
23366	2.26989297996937	6.70944229880936	6.51233772317331	0.000410162967406479	0.0162613522275826	0.477022352296427
2051	3.60078717751873	9.33546833059788	6.50941742459794	0.000411240338656591	0.0162613522275826	0.474241805332402
10210	2.24290578262736	8.19327354754018	6.50678391928518	0.000412214648501806	0.0162613522275826	0.471733432153804
9439	1.0692053642906	8.45540461843467	6.50162961306028	0.000414129132017043	0.0162613522275826	0.466821577529013
22821	-1.22946865213672	7.09025016012739	-6.50019675473803	0.000414663127980108	0.0162613522275826	0.465455540808828
2969	-1.55197465125366	5.94584417681593	-6.49903177095374	0.000415097866470065	0.0162613522275826	0.464344700800941
4062	2.2942238789502	9.85887770709074	6.4977926793857	0.00041556082535031	0.0162613522275826	0.463163014671164
60484	-2.05785519991658	9.50564290381601	-6.49710857217859	0.000415816676775142	0.0162613522275826	0.462510520577665
10801	-1.47857169549468	5.20579832581487	-6.49598242377803	0.000416238236483996	0.0162613522275826	0.461436287365462
54585	2.30437608824	9.08085771715988	6.47306389106057	0.000424923342549607	0.0165696276117195	0.439540464534338
387119	1.51774189348091	8.55989331571615	6.46554313685006	0.000427817868059945	0.0165823591885196	0.432341237385825
10124	1.76487043941201	8.52796600858708	6.46488872406525	0.000428070785070194	0.0165823591885196	0.431714472526264
23345	1.4596195436846	9.85975482338656	6.46107715958104	0.000429547238496536	0.0165823591885196	0.428062891634901
56895	-1.70946998935224	8.24849839364121	-6.45761071961152	0.000430895002565199	0.0165823591885196	0.424740393766299
5530	2.53447571488277	10.8039212391552	6.45676177843098	0.000431225801971519	0.0165823591885196	0.423926478448689
1008	3.05952952715859	8.11538365089756	6.45426917393687	0.00043219873273442	0.0165823591885196	0.421536200611246
222484	1.24030257303817	7.68602915619147	6.45335679826033	0.000432555477565914	0.0165823591885196	0.420661088139409
144402	2.84538786011856	7.00708443144765	6.45307751427677	0.000432664745935021	0.0165823591885196	0.420393190114681
3479	1.83934757147858	6.2519390081972	6.45215500322825	0.000433025895208575	0.0165823591885196	0.41950821991179
6522	-2.25953753152334	8.18036721272404	-6.45171457776203	0.000433198435324666	0.0165823591885196	0.419085680143611
23452	-2.86281799584214	8.0771174726783	-6.44201200083153	0.00043701927422469	0.0166887278126626	0.409771045483557
5618	-1.05734672224949	4.18643766339181	-6.43953205193077	0.000438001969869967	0.0166887278126626	0.407388385747245
3728	-1.3494479911606	8.09516261546419	-6.43858705068752	0.000438377089509112	0.0166887278126626	0.4064802569744
57606	1.22608782491738	5.23607797516627	6.42953488392998	0.000441988813015868	0.016795574894603	0.397775689674476
1657	1.81782028952722	9.20562039141135	6.41609987929808	0.000447411397581401	0.0169707210478967	0.384837858982912
79789	-1.94433040097011	8.84400461033509	-6.41332087555551	0.000448542407261241	0.0169827435576842	0.38215889829358
255394	-0.895171795388864	4.68207843397015	-6.41128416741831	0.000449373365967416	0.0169833825377033	0.380194901571688
90139	-1.05890428655079	6.61256597200304	-6.40899649922596	0.000450308788761087	0.0169879601286326	0.377988289418865
92715	-0.750932073655508	7.85646141825692	-6.40689469655012	0.000451170151022285	0.0169897322935504	0.375960383733784
5155	0.865045962068723	7.21415597374452	6.40483805664357	0.000452014806985108	0.016990870096078	0.373975521115164
55007	-1.11001332688892	5.45103022477443	-6.39878817358209	0.000454509851810468	0.0170539290080396	0.368133729212489
6804	3.2244188671663	9.13814732330006	6.39659939232952	0.000455416361571273	0.0170572641563733	0.366019110496528
5783	1.3340420370869	7.47096339210791	6.39036587161245	0.000458009260364205	0.0171236365407133	0.359993529622821
8899	1.6172657714202	9.27599834097237	6.38586440897478	0.000459892062171315	0.0171632704848264	0.355639215768115
130507	2.63711389856021	10.3287023644398	6.37932271808298	0.00046264382523934	0.0172177800154151	0.349306859290136
55556	-2.69281402772602	7.53368293903737	-6.37847142460648	0.000463003287731179	0.0172177800154151	0.348482414300335
85417	-0.89217951864139	5.40451990565588	-6.3694186063001	0.000466845460609048	0.0173076935740899	0.339709505180656
26164	-0.703249517166237	5.43863080673563	-6.36886776158263	0.000467080408504103	0.0173076935740899	0.339175361586131
54910	-1.07358863435553	8.83715144986985	-6.36568351721698	0.000468441182067127	0.0173273403196532	0.336086916574188
23177	-0.842170074284564	5.17305120047772	-6.3593927691814	0.000471142689577854	0.0173964226371207	0.329981697282489
5176	-2.29969391392996	10.0809690789323	-6.35139849729259	0.000474601186608638	0.0174931624647163	0.322216039998031
3030	-1.24170463584166	9.36352921233026	-6.3493325463632	0.000475499618666769	0.0174953669217392	0.320207866383192
55312	2.16570244711187	10.1073275923052	6.3467851128008	0.000476610081579541	0.0175053512709725	0.317730938056756
9818	2.98439182565092	7.84227162688886	6.34085695368321	0.000479205608298836	0.0175697493854663	0.31196369790312
101929188	-0.920898036241473	5.78394267620571	-6.33768742363953	0.000480599870916203	0.017589955275533	0.30887839280059
127254	4.23657650978113	7.78112923022222	6.32791082432625	0.000484929499781455	0.0177146541417715	0.299353631250402
26011	1.94181391246225	8.40934434671395	6.3261696235355	0.00048570521374237	0.0177146541417715	0.297656020416425
6196	-1.19948722262725	7.38346181953534	-6.32404897450788	0.000486651867155042	0.0177182046292993	0.295587944874816
50810	1.94715012465955	8.10481840576125	6.3146762039356	0.000490860883834268	0.0178095958091916	0.286440748167404
5825	-2.05587580717189	5.20842988747585	-6.31465731419314	0.000490869408028241	0.0178095958091916	0.286422301856769
54875	-1.14114654711232	4.42272847369814	-6.31127195698078	0.000492399788803059	0.0178341048507108	0.283115687866613
79885	-1.44180750671712	8.18324232531375	-6.30920946821719	0.000493334795939207	0.0178370026219822	0.281100463313658
2072	-0.995056274560946	6.093638452851	-6.30717631154242	0.000494258468401383	0.0178370551504728	0.279113372907558
5588	-1.36750021440333	7.96021609267443	-6.30544565353271	0.000495046253097679	0.0178370551504728	0.27742151589597
5010	-1.36601662841479	7.14763136840212	-6.29521336365094	0.000499732999986267	0.0179748790443336	0.267410895196707
55252	-0.770599855058522	5.17386874477844	-6.29009280624456	0.000502097189006045	0.018028832284069	0.262396294825349
84988	1.02671219731244	8.19802039122485	6.28640804058106	0.000503806278937766	0.0180544237194591	0.258785721603704
1358	-1.05246822048041	5.35081905898478	-6.28071609074982	0.000506459278173619	0.0180544237194591	0.253204996592009
79641	-1.20042070667007	10.3477570500012	-6.27979786857773	0.000506888734260629	0.0180544237194591	0.2523043323186
57452	1.63803683592429	8.01493415000124	6.27961883420001	0.000506972517224459	0.0180544237194591	0.252128708909324
51497	-1.00096746703455	9.98135179308366	-6.27926742987047	0.000507137009855384	0.0180544237194591	0.251783987722714
57181	2.56846309723499	9.95607267335048	6.27635449880793	0.000508502877410592	0.0180547985584476	0.248925852664224
7048	-1.13795034945314	4.98666321566186	-6.27555514686231	0.000508878417810717	0.0180547985584476	0.24814134926971
59342	-0.9162840224133	5.10602722647875	-6.27350516466142	0.000509842943883666	0.0180583081414279	0.246129076249948
90233	-1.0102889518191	5.14633789776692	-6.27142540895302	0.000510823588147044	0.0180623757558028	0.244087032109501
26059	4.14357137525266	9.03459695023767	6.2627790709648	0.000514923392483495	0.0181765343722347	0.2355915836146
100507140	-2.70296625163048	5.83168247222826	-6.2600489271747	0.000516225641871864	0.0181917218593426	0.232907109698375
116068	1.70336806697395	8.09637826560733	6.25095626044375	0.000520589631445078	0.0182687243638277	0.223959703741984
23052	-2.16780002344262	7.45293601367149	-6.25088424602257	0.000520624360298529	0.0182687243638277	0.223888797766241
54768	-0.734628873358621	6.11960403994131	-6.25002730477062	0.000521037819790888	0.0182687243638277	0.223044995828783
57467	-2.8345607394259	10.2920038942877	-6.24052557168982	0.000525647168029541	0.0183994147977052	0.213682676722417
6860	4.02292477829076	9.96647318448405	6.23407754937521	0.000528801356212462	0.018462911386718	0.207322701280285
55656	1.75279427003196	8.86708379864779	6.23100300917792	0.000530312850878229	0.018462911386718	0.20428827375636
9044	1.43255873383209	8.14063618225521	6.22963510583602	0.000530986901638352	0.018462911386718	0.20293782876766
23390	0.990003965944599	10.4394632524453	6.22960612996728	0.000531001190299625	0.018462911386718	0.202909220126818
285175	3.77640709909025	7.64222550777248	6.22505388351281	0.000533251405968796	0.0185103008840616	0.198413333607385
158219	2.71274911160453	6.54264230126137	6.19988567921336	0.000545888178500227	0.0188853561621754	0.173508833963674
347734	-1.56103010511535	9.24300442635888	-6.19870408924361	0.000546489698823564	0.0188853561621754	0.172337627642708
54518	-0.909914753968971	4.53053474215496	-6.19815028013858	0.000546771887736264	0.0188853561621754	0.171788623616283
5589	-1.62347558321166	9.53335861263899	-6.19490870875026	0.000548426905583569	0.0189112100897263	0.168574387173879
348980	4.97265083632609	7.84909135759624	6.19085486383415	0.000550504598843684	0.0189515296057375	0.164552826335975
29780	0.747196232051693	6.99937623960076	6.18688499706345	0.00055254786300609	0.0189631702928011	0.160612526801247
25924	2.57998722154497	9.36252585214817	6.18551466405341	0.000553255150018457	0.0189631702928011	0.159251929177055
7754	3.7847472327341	7.5587453786356	6.18490590878011	0.00055356968211657	0.0189631702928011	0.158647421217148
26585	-3.19946994672739	5.43091192147251	-6.16965589911074	0.000561515287212023	0.0191691636024919	0.143488235888185
23230	3.47095637295149	7.59253027735979	6.1681058074589	0.000562330099482539	0.0191691636024919	0.141945697456069
7428	-1.20919430397571	6.3298813128723	-6.16808780432963	0.000562339570737467	0.0191691636024919	0.141927780230373
23204	0.886323516246803	12.386358351174	6.16483961497076	0.000564051358011631	0.019196149153081	0.138694405286689
8038	-0.743533368812734	4.71809913593462	-6.16064659738205	0.000566269766532709	0.0192170576647188	0.134518497125061
388610	2.3178859052123	9.14597953601654	6.15981056771289	0.000566713262521634	0.0192170576647188	0.133685607309017
8887	1.51503595505801	10.9702434594488	6.15846255824304	0.000567429178480817	0.0192170576647188	0.132342470323596
84527	-1.79091447535045	7.42197972893966	-6.1518621805795	0.000570949342445792	0.0192921005222506	0.125762559529182
7276	-6.67925629366223	9.78233088999932	-6.15084411782335	0.000571494493469029	0.0192921005222506	0.124747152136823
80303	-1.74655299431623	11.5588151006861	-6.14602776577052	0.000574081520981478	0.0193481238945325	0.119941544205942
4329	-1.03532313045811	5.10110607879266	-6.13007462057241	0.000582745318326538	0.0196021295685666	0.104002525166242
83696	-0.621542892913828	6.07784105144262	-6.12853850116225	0.000583587305801064	0.0196021295685666	0.102466023865642
85414	-3.05013425650812	7.99725003657472	-6.12695763072213	0.00058445525556768	0.0196021295685666	0.100884440577815
284370	1.30533011935905	8.06574692315648	6.12521121581979	0.000585415787852399	0.0196021295685666	0.099136860926631
1155	-1.15915613548915	11.9489845919835	-6.12346397802587	0.000586378554939253	0.0196021295685666	0.0973880614307951
55063	-0.706625771348973	7.35664514725378	-6.12187471969044	0.00058725582304449	0.0196021295685666	0.0957970381662685
2181	1.99679993107622	10.4099136391616	6.11364362721907	0.000591823127641482	0.0197230257010489	0.0875515512099447
8537	-1.89888411687105	9.69604551767011	-6.10966364286102	0.000594045918492341	0.0197644542567588	0.0835614458245466
81563	1.78138895040237	9.04101200235598	6.1080299593397	0.000594961042720952	0.0197644542567588	0.0819230109991098
57619	1.42422905902808	7.23239943971638	6.10578436601404	0.000596221530266728	0.0197748387351741	0.079670319546425
9168	0.994874007956891	13.4364221352843	6.10050890894771	0.000599194594929363	0.0198185689213467	0.0743756027056968
26118	-2.00613310103468	8.18892829570405	-6.10007480209201	0.000599439986068919	0.0198185689213467	0.0739397494869687
23765	-1.27094402780534	8.33440707257925	-6.09429510487476	0.000602717945783078	0.019895414216656	0.0681344595383493
8367	-1.00175474385422	6.34612325571054	-6.07952567062952	0.000611186661606473	0.0201430902597697	0.0532798161700194
23199	0.940482177526055	8.9240368140182	6.06364091626403	0.000620444991433233	0.0204159675256784	0.0372715780353836
10007	0.726205900361981	9.54345530941007	6.05975987476534	0.000622731001704408	0.0204589199331612	0.0333553416647705
2317	-1.25727382502514	7.19643161455717	-6.05348949640557	0.000626444472830901	0.020548560679557	0.027023926209738
2823	0.99946544689263	13.0562293959156	6.0489025438594	0.000629176791365374	0.0205792940420838	0.02238905468153
6777	-1.13933604825187	6.88069792676986	-6.04838447135373	0.00062948623612717	0.0205792940420838	0.0218653962918598
261729	3.41075601649025	8.98921972124497	6.04656297319291	0.000630575580104089	0.0205792940420838	0.0200239786935414
57560	1.56799861300676	9.83854889306892	6.04530824118824	0.000631327206736344	0.0205792940420838	0.018755271651349
7709	-0.697528575215085	6.60961353292322	-6.03954526602131	0.000634792420779518	0.0206599679911112	0.0129254507930074
5026	1.56724365824686	7.89054721415292	6.03780698942045	0.000635841832836708	0.0206618883436751	0.0111661541540586
6885	1.21388477958595	7.79663460695266	6.03583155106253	0.000637036796314737	0.0206685251084262	0.00916634522157445
387338	-1.07997846055071	4.3845580595389	-6.03269913096731	0.00063893682381373	0.0206979813950342	0.00599422807515015
1298	-2.51878634055038	8.32178319862137	-6.02917386585446	0.000641082783183469	0.0207154934388148	0.00242274206504511
4176	-1.36363611223548	8.55956673221391	-6.02747884417216	0.000642117497205062	0.0207154934388148	0.000704913553604136
81576	-0.868231330324496	8.20605222439415	-6.0245781013504	0.000643892605652609	0.0207154934388148	-0.00223573776712893
118442	-2.51765693024694	8.45070045021999	-6.02410634481623	0.000644181819519897	0.0207154934388148	-0.00271408960734032
105370109	1.73733065328419	8.49504173165912	6.02352002062601	0.000644541474056671	0.0207154934388148	-0.00330865169446515
55288	1.45345676175399	9.64769008193641	6.02206450159064	0.000645435276350762	0.0207154934388148	-0.00478481682721377
9478	4.96026278658828	9.88445473328814	6.01455763386907	0.000650067320872093	0.0207980570932098	-0.012402605251074
153733	1.40817449226626	5.41494460487056	6.0145053435994	0.00065009971724711	0.0207980570932098	-0.0124556942417193
2760	-1.87378883631299	6.79581290694105	-6.01305576383698	0.000650998527555652	0.0207980570932098	-0.0139275597147437
6940	1.02946631291503	7.3364813568431	6.00521745624873	0.000655882991054833	0.0208439778992977	-0.021891181503447
79814	-1.1347655800821	4.93754607594556	-6.0045570816744	0.00065629638834047	0.0208439778992977	-0.0225624846454995
7750	1.50796296123848	9.19178208736734	6.00344003269947	0.000656996334433576	0.0208439778992977	-0.0236981509850462
9665	-0.66231636274607	4.41947423521047	-6.00290985460923	0.000657328839946224	0.0208439778992977	-0.0242372230682628
92822	-1.11424529817334	7.44182927745577	-6.0019381811378	0.00065793872533619	0.0208439778992977	-0.0252252933381598
3475	1.27117963911471	9.69580268103409	6.00115509012144	0.000658430708256025	0.0208439778992977	-0.0260216897466092
79829	-1.02863589101124	7.19712330177034	-5.99943650230472	0.000659511878345865	0.0208465709182598	-0.0277697622602648
5295	1.99164673268039	10.2947734737141	5.99202573443096	0.000664196993514878	0.0209592272084944	-0.0353121495310429
991	-1.01952305479503	5.91661213519861	-5.9892536369687	0.000665959154366551	0.0209592272084944	-0.0381353502985613
2864	-1.00707716864872	4.33769691343476	-5.98889117093142	0.000666189955236646	0.0209592272084944	-0.0385045736345369
11080	0.924316221125684	9.33503115375555	5.98747186690828	0.000667094567464302	0.0209592272084944	-0.0399505047228832
151742	2.50464699431151	9.38408763898376	5.98490233348169	0.000668735817551349	0.020979197933468	-0.0425689236458648
201229	-1.17308439927722	6.12319603798909	-5.97816422329329	0.000673061336965606	0.021083191609274	-0.0494393859772417
84947	-0.961964048783278	4.16431360310443	-5.97598870690997	0.000674464632651453	0.0210954740125556	-0.0516589213237939
149473	0.709209200947737	7.30662687745732	5.96867578699063	0.000679205984731628	0.0211352438621582	-0.059124417387765
57616	1.17826299092622	7.5950701680251	5.96856335190023	0.000679279174915531	0.0211352438621582	-0.0592392537830548
54812	0.805312679137554	10.0353759443379	5.96726872690215	0.000680122558127218	0.0211352438621582	-0.0605616494963535
10128	-2.02878623582978	6.82802162489387	-5.96722531995443	0.000680150856011681	0.0211352438621582	-0.060605991417658
55031	1.48375481166975	9.86871985624815	5.96622762009661	0.000680801642957065	0.0211352438621582	-0.0616252505067845
65977	1.58625746690728	9.73681764664411	5.95824311555782	0.000686035183928592	0.0212660713330138	-0.0697870616313292
6293	-0.683749729803171	10.0961743594502	-5.95240969296553	0.000689887432256439	0.0213537561004953	-0.0757553880547368
7707	2.52083227140395	9.80891534892824	5.94670577011978	0.000693677743778018	0.0213674049254881	-0.0815956040630814
100507524	1.5908640341485	8.88442297054509	5.94640805413927	0.000693876222210458	0.0213674049254881	-0.0819005529626171
392	-1.13502409932511	11.0427908402784	-5.94527312371864	0.00069463343379879	0.0213674049254881	-0.083063164592649
54557	3.17846666990254	10.113318645244	5.94497672193555	0.000694831342700901	0.0213674049254881	-0.0833668239740586
51136	-1.52044998562735	5.54015111485953	-5.94405150573135	0.000695449522788152	0.0213674049254881	-0.0843147701054656
221037	2.11233589987874	8.72881078597492	5.9397688195721	0.000698319069041859	0.0214240182622813	-0.0887041576026322
222553	1.59856975194087	9.92617294281448	5.92838404001885	0.000706012341081559	0.0216282370919875	-0.100384493210315
23508	3.92937292995941	7.83427814685848	5.92452896646075	0.000708639013187658	0.021675982003612	-0.104343573130214
3667	1.61103075009874	7.88572142314202	5.92305104845148	0.00070964891709649	0.021675982003612	-0.105861891164198
9774	2.27151124619739	7.77237902372595	5.9195084934891	0.000712076254078215	0.0216857173769953	-0.10950247461767
6546	4.39707589867028	8.2841046825391	5.91922397393686	0.000712271610511138	0.0216857173769953	-0.109794940183638
283417	2.06409566064351	6.92904009118786	5.91803869455678	0.000713086095322537	0.0216857173769953	-0.111013438469504
56884	3.4551647216116	7.33579739518772	5.91076851716096	0.000718104932916362	0.0217999699605258	-0.118491488437592
5860	-1.5633335553904	12.8164797569325	-5.90922016309089	0.000719178943507825	0.0217999699605258	-0.12008502871573
4336	-2.47304678441558	11.1636375099789	-5.90532100697061	0.00072189160408649	0.0217999699605258	-0.124099399480507
644353	1.14092293104485	8.30082093440846	5.90529989260932	0.000721906324781285	0.0217999699605258	-0.124121143292869
84327	-1.45470464945537	8.4168592732239	-5.90227451719713	0.000724019081604542	0.0217999699605258	-0.127237328031627
150291	-0.755094949847448	7.52571178650398	-5.90200176552995	0.000724209898439416	0.0217999699605258	-0.127518326939126
2077	-1.01233228877435	8.38107015261363	-5.90165427695103	0.000724453083208322	0.0217999699605258	-0.127876337054931
80208	-1.07415508296175	4.83392279822331	-5.90058394076772	0.000725202720381792	0.0217999699605258	-0.128979183579291
1124	-2.67082359022243	7.31085601652369	-5.89777019130948	0.000727177572058833	0.021827882745743	-0.131879131343546
100289137	-3.25462955504832	7.70168260425436	-5.89365713319968	0.000730075260948328	0.0218295303365731	-0.136120104841139
1028	-3.6651358006754	8.60001297065343	-5.89196127405502	0.000731273794522335	0.0218295303365731	-0.137869366700992
100128288	-1.12086424829849	4.85158397695837	-5.89133487555808	0.000731717056452601	0.0218295303365731	-0.138515588280759
9776	-0.975277648051275	8.51516139956351	-5.8910002911214	0.000731953944315171	0.0218295303365731	-0.138860782626709
4152	-0.752261388361136	6.3169070653344	-5.89027980204606	0.000732464348365507	0.0218295303365731	-0.139604170014525
54552	-2.448093594101	7.2989072405939	-5.88387782008865	0.000737017243866001	0.0219338855086056	-0.146212683262299
11076	-2.08017051757122	9.48392175327216	-5.88147912669064	0.000738731322772728	0.0219535795665023	-0.148690179810088
11135	-2.61642352756803	7.91026835398697	-5.87804705257626	0.000741191656171448	0.0219953632020608	-0.152236353180901
128869	-1.312101356049	8.3180432901343	-5.87526481759632	0.000743192915929015	0.0220234241649306	-0.15511224772675
4628	1.68509284291639	11.2626143037095	5.8729945031377	0.000744830460662594	0.0220406426529689	-0.15745976145647
7547	-0.726091920073181	4.87040508278848	-5.8678088466956	0.000748586060228853	0.0221080243432525	-0.162824355583107
4212	1.11233521579967	9.96777715157907	5.86692680726185	0.000749226977791176	0.0221080243432525	-0.163737191749018
387914	-3.18785126494274	6.15360622072505	-5.8629193064862	0.000752146745579776	0.0221466746946689	-0.167885937640425
23379	1.48531101979818	8.92187064443219	5.86221669103002	0.000752659973086004	0.0221466746946689	-0.168613540201087
8789	-1.34244860082505	5.60248512336878	-5.85471094776144	0.000758167240485414	0.0222773027760658	-0.176390369448839
9625	-1.1792282471385	10.2327231102176	-5.84392044693289	0.000766164346842774	0.022480619695969	-0.187583932630285
54536	2.26894359690654	8.1950523292277	5.84021017561961	0.000768936027958961	0.0225302576057301	-0.191436434587803
3964	1.65111926034533	8.45932715949731	5.82942916469147	0.000777054026283264	0.0226940375090302	-0.202641308263648
203328	-1.21040676821768	6.18893815494104	-5.82934914343501	0.000777114641159593	0.0226940375090302	-0.202724534508492
6533	-0.937709734542865	5.19953863298491	-5.82845918563384	0.00077778912946777	0.0226940375090302	-0.203650195176704
30836	1.91245027329694	9.30772854045615	5.82590857832044	0.000779725857787387	0.0227091645378771	-0.206303721566284
11059	2.08206916580013	6.70251230051349	5.82491120486284	0.000780484659843634	0.0227091645378771	-0.207341579884212
79572	1.68030830536277	8.28320838771526	5.82141678610199	0.000783149780385821	0.0227494729354343	-0.210978907301349
83986	-1.55121027246407	8.13123433813578	-5.81890017644683	0.000785075491892274	0.0227494729354343	-0.213599463662772
79192	-1.08772271785577	4.41831804315573	-5.81881412847081	0.000785141430040873	0.0227494729354343	-0.213689080992352
9670	-1.34964230136905	9.7416619653057	-5.81545843650405	0.000787717749029086	0.022792465575929	-0.217184754686449
9750	0.647498473270142	6.94461018791511	5.79988745797888	0.000799797494673569	0.0231099381355679	-0.233425304619113
283999	-3.16723187435968	8.59873422392571	-5.78657041201817	0.000810294242542967	0.0233758894139133	-0.247341189342562
22905	-1.80416509256133	8.27231811860891	-5.78537677087099	0.000811242639040995	0.0233758894139133	-0.248589686722966
1676	-1.26827863599165	8.56073360173067	-5.78325234050294	0.000812933677264965	0.0233923067242782	-0.250812230570496
19	-0.648831079053619	4.43204079055372	-5.78032091712453	0.000815273595894753	0.023414811011393	-0.253880048567079
219287	-1.36623039108019	10.1937491587886	-5.77794134660568	0.000817178588983935	0.023414811011393	-0.256371199596466
6398	0.816440804730681	5.92967668625367	5.77439999336196	0.000820022942347448	0.023414811011393	-0.260080042562238
54460	1.06538927897488	10.3447197466742	5.77300088329842	0.000821149752043944	0.023414811011393	-0.26154579633208
9026	-1.61329435520117	10.1595476227336	-5.77263883302411	0.000821441622350636	0.023414811011393	-0.261925135692849
10556	2.24585009325689	6.55568789032977	5.77156790552382	0.000822305644419296	0.023414811011393	-0.263047308370978
6638	3.73435198256509	6.87752311238797	5.77138150998724	0.000822456132410008	0.023414811011393	-0.263242639178006
57608	2.19258855199546	7.99624410534363	5.77106162204329	0.000822714468843282	0.023414811011393	-0.263577872707945
23303	-2.36330676004455	8.94863092069197	-5.76969760910534	0.000823817049293569	0.023414811011393	-0.265007476753816
3356	4.7036907494325	9.45488857636996	5.76433993485017	0.000828163969679303	0.0234850797094827	-0.270625247399969
2619	-0.808430607127383	4.84110555231299	-5.76387694511649	0.00082854082380305	0.0234850797094827	-0.271110898014681
666	-2.23543920357843	9.9928606006911	-5.76049204624236	0.000831301858164272	0.0235235781708261	-0.274662360988569
7738	3.42120562042427	7.67685562003123	5.75907727924715	0.00083245893860186	0.0235235781708261	-0.276147210642918
145270	-2.67109637916727	8.95425922446537	-5.75441258114014	0.000836286862005337	0.0235235781708261	-0.281044923766689
10787	1.98105516420424	10.939343237599	5.75421577563885	0.000836448798501257	0.0235235781708261	-0.281251625804581
123606	-1.6136900259234	5.38498542557878	-5.75327762167824	0.000837221220165896	0.0235235781708261	-0.282237028612747
115294	1.77559500215897	9.47039520699792	5.75289279793657	0.000837538293844696	0.0235235781708261	-0.282641268364412
57396	-0.692035349576754	4.01788720973049	-5.75258489053971	0.000837792089968544	0.0235235781708261	-0.282964725628278
5926	1.32627059222388	7.68080970296381	5.74339902154406	0.000845403587781911	0.0237053893122396	-0.292620476161382
100147773	-0.739640714255227	4.67733190846458	-5.73287018317763	0.000854223733442084	0.0239205577544547	-0.30370213655454
54556	1.1276796464971	8.22714045608159	5.7279377742667	0.000858391247884769	0.0240050378195336	-0.308898763185995
163	1.227719576959	10.2593653518234	5.723268867639	0.000862357204494335	0.0240770351247948	-0.313820854769836
51382	1.32184191900356	11.1601198683322	5.7221930057466	0.000863274004091004	0.0240770351247948	-0.314955483578543
9069	2.52883779759394	8.98113672472313	5.71935059875912	0.000865701450581187	0.0240886194642865	-0.317953918154664
9856	2.17138958071228	8.11210068651011	5.7190031679259	0.000865998686521662	0.0240886194642865	-0.318320496715091
6351	-2.42589619525976	6.98352250319627	-5.71455382917805	0.000869815375075179	0.0241625677161363	-0.32301651857505
81887	-1.3370018843587	8.71391604555727	-5.70625057236503	0.000876988701747964	0.0243294392232261	-0.331787425634151
100128079	-3.1688945446679	7.4192401294824	-5.69138953384468	0.000889994137903481	0.024560501448105	-0.347509205431162
10559	1.18737952117572	9.46317568795382	5.69006646485544	0.000891162479145708	0.024560501448105	-0.348910384491722
51208	-0.766310949437599	5.53296464029684	-5.68918410231165	0.00089194261152086	0.024560501448105	-0.349844973602558
105373418	-1.20396831333851	5.87836549973778	-5.68903023375838	0.000892078731550609	0.024560501448105	-0.35000796057436
50809	-1.38415043969901	7.20030071861464	-5.68883772112925	0.000892249071015156	0.024560501448105	-0.350211886321723
164684	-1.65659803677262	5.42299866348824	-5.68868823158375	0.000892381367925586	0.024560501448105	-0.350370241894599
26266	-3.80960482092897	7.31754214464732	-5.68534027319363	0.000895350068116601	0.0246097406074421	-0.353917572848371
1176	0.768559193406128	11.2739466068845	5.68318837629685	0.000897264059914381	0.0246298984446498	-0.356198434742516
2039	2.24799734494786	9.83367645042225	5.67931239277741	0.000900723148605809	0.0246923604812278	-0.360308325687452
88455	-1.60352892055332	9.58689679462252	-5.67418251369203	0.00090532434507886	0.0247859271483401	-0.365750980073108
57693	-1.44684148539251	5.90300809246415	-5.669101873076	0.000909907443353364	0.024866206828196	-0.371144987006124
57406	-1.42706767222492	9.21225313271587	-5.66829191027366	0.00091064049548182	0.024866206828196	-0.372005237736954
53844	3.66934466578979	9.63920013671797	5.66541258359971	0.000913251794456553	0.024878436472459	-0.375064068761763
11260	1.12856695001794	9.70317258317052	5.66479530583084	0.000913812707030384	0.024878436472459	-0.375719978813338
51592	0.955763652200636	9.97655019336998	5.66328082050778	0.00091519054261161	0.024878436472459	-0.37732947199779
4863	1.66309221263233	7.10802471906099	5.66238881115797	0.000916003160234482	0.024878436472459	-0.378277588462792
114821	1.65251417343419	5.50153232942611	5.66123992768534	0.000917050984916162	0.024878436472459	-0.37949889901985
83593	-0.808267175890311	5.40982396968169	-5.65587853358184	0.000921958628456616	0.0249299604369628	-0.385200704521175
78996	-1.37834073040526	5.33189048188	-5.65447087383719	0.000923252043072755	0.0249299604369628	-0.386698402397134
221002	1.85004207403702	10.8625240753496	5.65437955201755	0.000923336023687536	0.0249299604369628	-0.386795574939748
10420	-2.27256937177472	7.8418016684655	-5.65395104409962	0.000923730199298833	0.0249299604369628	-0.387251551581519
2890	1.9495188982502	9.53585006803106	5.65229670919835	0.000925253763973094	0.0249388165684841	-0.38901217394857
9951	1.76032246373193	8.94349707034385	5.64913553390132	0.0009281729211537	0.0249852173949787	-0.392377505513623
64744	1.03093160263044	10.2486185240765	5.64673098882208	0.000930400309036561	0.0249873796111698	-0.394938271906109
83989	0.718929743101503	9.71207709518079	5.64646320279381	0.000930648737315643	0.0249873796111698	-0.395223505515487
89790	-0.72359273337054	4.63910352650254	-5.64308061668582	0.000933793231314078	0.0250166164142952	-0.39882734233773
55035	1.40360114032693	7.66581214269063	5.64271272247184	0.000934135949896269	0.0250166164142952	-0.399219396004207
57451	3.8672593154228	8.93934431817383	5.63554436105151	0.000940842068168719	0.0251639067001741	-0.406862259271445
51363	1.27104554073472	9.87438826105846	5.62105637400923	0.000954561681680435	0.025498163640483	-0.422331113918472
55323	-1.29590141012605	10.6524521900883	-5.61763262966042	0.000957836603863431	0.0255463437482252	-0.425990928665758
81545	-0.610811106578334	5.54648136506182	-5.61641213966419	0.000959007093707527	0.0255463437482252	-0.427295968119534
9710	-1.70832516957477	8.68312834986774	-5.61496929041931	0.000960392907464757	0.0255463437482252	-0.428839038977935
4884	3.65610269942296	9.56682768105994	5.61406402827603	0.000961263533810602	0.0255463437482252	-0.429807329836531
79905	-0.614996248022611	3.77441860184762	-5.61018167992126	0.000965007414536891	0.0255588922496423	-0.433961283891747
25796	-1.34119286851539	6.11130099779269	-5.60939530451938	0.000965767737351066	0.0255588922496423	-0.434802929853436
79923	-1.26927687260114	4.85326453609636	-5.60903393538099	0.000966117360104092	0.0255588922496423	-0.43518972687225
163404	4.23115911264199	7.9049386643159	5.60849785640939	0.000966636275763004	0.0255588922496423	-0.43576356086188
55749	1.35830775253087	9.63224860493856	5.60333746897787	0.000971647498339623	0.0256267171463137	-0.441289438800853
5387	-1.50582599755347	8.74610460038359	-5.60332648599955	0.000971658194935007	0.0256267171463137	-0.441301203631656
345778	1.251847972003	9.00576640128001	5.60010936240394	0.000974797135713371	0.0256746003439741	-0.444748072910107
4644	1.68941880012347	7.29355348604454	5.59832682493065	0.00097654125904344	0.0256746003439741	-0.446658530736573
6330	2.20929590528417	9.5164634161861	5.59768941032808	0.000977165788185	0.0256746003439741	-0.447341796076214
87	2.13428097268899	10.7271870381751	5.59552704573657	0.000979287786510187	0.0256979896882711	-0.449660128277943
23433	-1.35996216961277	6.94720464204125	-5.5917747281376	0.000982982357874833	0.0257521101525143	-0.453684647425325
105371708	-0.980416907499394	5.23962769618651	-5.59092721893966	0.000983818991062886	0.0257521101525143	-0.45459390978038
79683	-1.09239684034217	4.2625158409113	-5.58724011769121	0.000987468100760795	0.0258152374913179	-0.458550840044607
5801	3.96833975967547	7.22940009235662	5.58473032734564	0.000989960729873419	0.0258480109469578	-0.461245391193228
163255	3.37584647816562	7.40665333825911	5.57635496166179	0.000998330130426312	0.0260339539761922	-0.470243709130304
254887	2.4210369129303	6.57241636769071	5.57355834805238	0.00100114243441132	0.0260746984602859	-0.473250523936564
10110	-1.36458262912027	7.09188258829499	-5.57022374248441	0.00100450738948691	0.0261083279909973	-0.476837202666709
154661	3.35291546799529	8.33986600822431	5.56979930450518	0.00100493660132158	0.0261083279909973	-0.4772938372422
5291	1.6681557055163	9.61480095230074	5.56750879946478	0.00100725642798638	0.0261086147553708	-0.479758529853227
5256	-0.637462688983816	5.11732122566041	-5.56610734840674	0.00100867878603155	0.0261086147553708	-0.481266921417599
84541	1.50198873002843	6.20926493008097	5.56571880520225	0.00100907352498687	0.0261086147553708	-0.481685162041496
2888	1.7042680151925	5.95473082910647	5.56485315317531	0.00100995360500356	0.0261086147553708	-0.482617054498948
1314	-0.865269895128542	3.98129596656605	-5.56329944045129	0.00101153537748521	0.0261152451800485	-0.484289922777299
5577	2.65131784836078	10.421761282388	5.56214378702386	0.00101271370677113	0.0261152451800485	-0.485534424297525
7504	2.80686709087123	7.98352583986368	5.56082234999831	0.00101406296274198	0.0261177549737323	-0.486957685148754
54874	1.71763913300666	8.00206373922756	5.55367624205802	0.00102139459180128	0.0262741479336108	-0.494658694096657
2235	-1.0072368483585	6.98396887255674	-5.5503173240641	0.00102486126906989	0.026330856890808	-0.498280917244827
10083	-3.0513828503642	7.51158442256556	-5.54763584218033	0.00102763826573802	0.0263697287820745	-0.501173740332748
26278	2.70117242651343	9.63600443189322	5.545250003778	0.00103011619544938	0.026400840380178	-0.503748470124598
100287896	1.16003392185433	7.58571276684539	5.54037543851293	0.00103519980708018	0.0264624690293694	-0.509011457309033
57477	-0.956524793138561	5.22198492201195	-5.53867617838258	0.00103697855917263	0.0264624690293694	-0.510846907512359
23232	-1.86494065345544	5.09399602740681	-5.53838305957833	0.00103728573720654	0.0264624690293694	-0.511163559987971
55144	-1.23304862434089	10.1031644530029	-5.53808838016837	0.00103759465372564	0.0264624690293694	-0.511481910577761
8675	-2.69124774885249	7.28604854064907	-5.53329384959118	0.00104263537266188	0.0265585581739587	-0.516663299687914
56123	-0.860231315824337	6.91060798319396	-5.52657347397281	0.00104974718412399	0.0267071045795058	-0.523931385163511
3843	2.13243715297959	8.21617120705204	5.52358177684046	0.00105293064840866	0.0267121800415197	-0.527168956508177
2595	-0.737824634291412	4.71842092943083	-5.52285638020076	0.0010537041750687	0.0267121800415197	-0.527954160693278
22986	2.07296068657687	6.54109620230195	5.52277785550917	0.00105378794814355	0.0267121800415197	-0.528039164052595
10926	1.68160687079823	5.65912028746019	5.51962736412571	0.00105715518826168	0.0267650140018387	-0.53145030497844
3628	-1.59131159765636	10.1844223912701	-5.51806763480632	0.00105882669512225	0.0267748394104731	-0.533139594505847
23097	-0.766263134701778	5.27551763729228	-5.51589010591405	0.00106116524247102	0.0268014882426519	-0.535498576876573
100128782	-0.85094019705659	5.72662105745841	-5.5090977105741	0.00106849725199564	0.0269540382964123	-0.542861291075482
23630	-1.11631689873834	5.78202694173088	-5.5068426703085	0.00107094400643962	0.0269831326839895	-0.545307117724512
23221	1.37423104790049	7.84226186664426	5.50110394584548	0.00107719904090851	0.0271079932345397	-0.551534611243914
6566	-1.41039438885509	6.55965315569694	-5.49849945126755	0.00108005138603339	0.0271470265246127	-0.554362470494323
4306	1.70197956700209	9.41136864659019	5.49700086927036	0.00108169642008804	0.0271556566978058	-0.55599000839922
146713	4.29113504421709	8.71689070840219	5.49353902339414	0.00108550734896879	0.0272185748968593	-0.559750969970994
8751	-0.89295478983932	7.88026364163517	-5.48968172388639	0.00108977137484291	0.0272407715650911	-0.563943555470532
55331	-1.21927765322729	8.33435675563762	-5.48924322005934	0.00109025730527455	0.0272407715650911	-0.564420308734666
9508	3.35567144548142	6.28006716242727	5.48919580963919	0.00109030985796429	0.0272407715650911	-0.564471856264638
1299	-2.49371207434915	8.00918801400313	-5.48727752392056	0.00109243859389987	0.0272603095516074	-0.566557802207143
9586	-1.73643712398689	7.42165404214888	-5.48497045727394	0.0010950049460677	0.0272603095516074	-0.569067200645647
23220	-1.01390637388936	10.0741688840426	-5.48494230963297	0.00109503629891915	0.0272603095516074	-0.569097821524573
57654	-0.862476384975682	4.72675286244079	-5.48379182670916	0.00109631865179746	0.0272603095516074	-0.570349489737099
56287	-1.07088322980811	4.67000698613325	-5.47950944697923	0.00110110672286733	0.0273043130695565	-0.575010157689182
51366	1.58510567780657	8.9682445218809	5.47853255549442	0.00110220225779627	0.0273043130695565	-0.576073708695628
22873	1.38923458270122	8.28742242835227	5.47809383242189	0.00110269466191115	0.0273043130695565	-0.576551394772103
63982	4.55401083486896	8.93153772502711	5.47747636685303	0.00110338809743016	0.0273043130695565	-0.577223743796569
124222	-1.55565918200765	9.04828864443664	-5.47600636157331	0.00110504093589975	0.0273043130695565	-0.578824628569035
9716	0.941727882147995	7.23888233626973	5.47520675341069	0.00110594116306084	0.0273043130695565	-0.579695557470382
10390	-0.896365794749336	4.75289797123507	-5.4723865099042	0.00110912287199553	0.0273504980562301	-0.582768077015863
57684	-0.823208564135346	4.56292288729289	-5.47111448655565	0.00111056128974948	0.0273536359229676	-0.584154255236919
1181	-0.82301959065429	6.69563265927587	-5.46910324123977	0.00111283990293219	0.0273774363855793	-0.586346464739337
285800	-2.72347736831932	10.6274012055077	-5.46651628242467	0.0011157784833009	0.0273963778868135	-0.589167034204206
148203	-1.77223129125132	8.16872416516924	-5.46611395582169	0.0011162362766653	0.0273963778868135	-0.589605777732557
9890	4.18204851684462	9.13991350216882	5.46381792799034	0.00111885288483363	0.0274283300627487	-0.592110073210549
9181	-0.878853827991061	5.59808213777781	-5.46086011857383	0.00112223382862829	0.0274482555718481	-0.595337284889695
7011	-1.18210801694865	4.78962076240128	-5.46027646884404	0.00112290232719611	0.0274482555718481	-0.59597424154643
134	-0.80436423964937	9.15601507007501	-5.45883050663058	0.00112456042431187	0.0274482555718481	-0.597552477869026
5954	1.40216646801646	9.54295708666443	5.45850984052999	0.00112492850704295	0.0274482555718481	-0.597902518282227
9668	1.58491065075852	8.25457355450054	5.45331989710948	0.00113090472866752	0.0275618393101188	-0.603569918435158
23007	1.58253217780444	7.77324322142596	5.44698271938618	0.0011382503670444	0.027708493765788	-0.610495299630366
55176	-1.20900713415221	8.78726500990937	-5.44433952430193	0.00114132999790284	0.0277510797392179	-0.613385522864294
101928323	-1.26350460435309	6.9011658151957	-5.44248972136114	0.00114349079647413	0.0277712514505743	-0.615408797801032
3761	3.83839524028435	9.99179074561342	5.43625745769043	0.0011508047133111	0.0278874276154161	-0.622229108958992
64081	-0.985529928512613	4.77116076270152	-5.4350387396631	0.00115224107708983	0.0278874276154161	-0.623563467790865
3557	-0.591450911738885	5.01367682811275	-5.43500178620996	0.00115228466132148	0.0278874276154161	-0.623603930968997
4886	2.83323104334987	7.28040174641172	5.42462788079057	0.00116459350046802	0.0281190168174401	-0.634970833566186
202020	-2.35556095405818	7.94621699960806	-5.42402031680098	0.00116531894749523	0.0281190168174401	-0.635637030844086
51633	1.51744201363794	7.46469439130246	5.42353624588929	0.0011658973035704	0.0281190168174401	-0.636167855063547
89953	-0.87456468073279	5.03789322915142	-5.42182151312098	0.00116794861710062	0.0281359631061814	-0.638048472511636
161725	-1.58906743953448	7.03730860379231	-5.41388318624306	0.00117749806149709	0.0283332924555391	-0.646760241930818
11221	-1.51732672297229	7.13283591357638	-5.40895277471919	0.00118347321140898	0.028427646762943	-0.652175572321277
100288911	2.51922767741644	9.07146524526962	5.40810728668064	0.0011845012688816	0.028427646762943	-0.653104566082954
8491	2.05793377309656	8.25618231084633	5.40728073404025	0.00118550727081586	0.028427646762943	-0.654012853277173
1949	1.00020171185647	9.12762192416711	5.40435822158935	0.00118907197177841	0.0284803897534341	-0.657225146629972
6822	-0.605368536760526	4.55158661894266	-5.40273899661069	0.00119105217901884	0.0284826361596898	-0.659005452468927
50717	-0.761063400228752	4.65972722021274	-5.40065793250808	0.00119360262082664	0.0284826361596898	-0.661294093326188
57571	-4.06126232035082	10.3756449718488	-5.39973598926933	0.00119473446354807	0.0284826361596898	-0.662308194754917
1573	-1.79732732435529	8.49463793351291	-5.39823736425418	0.00119657685190842	0.0284826361596898	-0.663956883679105
9376	-1.25903816732556	6.19218584083165	-5.39799337753344	0.00119687710732586	0.0284826361596898	-0.664225332356521
83591	2.20915429376128	6.11261646284631	5.39652914596882	0.00119868079952094	0.0284826361596898	-0.665836546279899
1119	-1.92593834601542	8.01031457713465	-5.39649509921697	0.0011987227757745	0.0284826361596898	-0.665874014369008
4194	-0.642334380516522	4.25883698105109	-5.39348677488121	0.00120243825839976	0.0285384151839998	-0.669185300044868
1839	-2.1153416765873	8.42716984930481	-5.38980178924351	0.00120700707961261	0.0286142973805436	-0.673243162122008
114786	2.75896078820256	6.48211721817557	5.38856134977361	0.00120854941416266	0.0286183403839517	-0.674609557829745
7584	0.833269300990009	6.88014469109547	5.38724145786216	0.00121019296628986	0.028624768325101	-0.676063716370495
23062	0.767639881420452	7.49491555539611	5.38452243604483	0.00121358664764112	0.0286725307396252	-0.679060120708193
55213	-0.585060502204767	4.89112227335271	-5.3819991075072	0.00121674563193006	0.0286866291267885	-0.681841818322515
2263	-1.56894468264126	10.5684614819081	-5.38122597681984	0.00121771536838844	0.0286866291267885	-0.682694294670835
57171	-0.671675916272905	8.86604333569282	-5.38075338139744	0.00121830857091049	0.0286866291267885	-0.683215434418449
7103	-3.61618286158972	6.47975047365759	-5.37637471740257	0.00122382011747008	0.0287839180278024	-0.688045395461307
4325	1.8758648098307	6.60932143557485	5.37055497637541	0.00123118892611412	0.0289246209195865	-0.694469229651657
1756	1.91510884067922	9.19694140078476	5.36868297618079	0.00123356977326348	0.0289479556915892	-0.696536580729083
146691	-0.921878363982225	7.99560292775344	-5.36738277090221	0.00123522643895947	0.0289542628871601	-0.697972764601003
57534	0.977373101942016	9.01710264867752	5.36364068111077	0.00124000839128511	0.0290317088532479	-0.702107569523933
23677	-1.35708948534676	9.35599017230801	-5.36262210949295	0.00124131359874878	0.0290317088532479	-0.703233384727102
29953	4.22991552096413	7.59288602474263	5.35950232068514	0.00124532092273814	0.02908215462561	-0.70668258049157
9941	-0.958180992598949	7.46761112718912	-5.35877396912869	0.00124625856750529	0.02908215462561	-0.707488037917993
9857	1.36600867010508	9.24735294455172	5.35172188988802	0.00125537813313321	0.029238440342689	-0.715290629761288
23299	-0.69679308138624	4.85671790925888	-5.35142868286537	0.00125575891798722	0.029238440342689	-0.71561519640944
10906	-0.858999934356937	7.43719963952162	-5.350092543582	0.00125749578864315	0.0292462398469046	-0.717094397967186
92255	1.95350618997085	10.576617956061	5.34627192704987	0.00126247715733045	0.0293023352608637	-0.721325514387348
80351	0.970637822894274	9.73561637360954	5.34590790608194	0.00126295292592983	0.0293023352608637	-0.72172875689897
55885	3.08992823297414	8.23204353400346	5.34410643793006	0.00126531037245737	0.0293023352608637	-0.723724606282401
101930421	-2.05226050692583	7.36619308475854	-5.34378785407066	0.0012657277925639	0.0293023352608637	-0.724077614585935
100506759	-1.48942003291256	7.45583012883072	-5.34287049606988	0.00126693061093371	0.0293023352608637	-0.725094179157804
100287482	1.53564294205777	5.9925143474265	5.34074715960107	0.00126971959978376	0.0293343192587917	-0.727447607379228
253782	1.94148437017077	9.67021892222955	5.33787365149468	0.00127350490282973	0.0293892248703913	-0.730633535109467
55356	-1.73718334192694	9.17870367113557	-5.32937470779736	0.00128477491324151	0.0296165461215961	-0.740063501682148
118611	-2.83482738034499	6.37964607242677	-5.32718529474089	0.00128769626462907	0.0296511252457965	-0.742494447049872
1452	-2.06973537573158	5.2814439882029	-5.32532959063108	0.00129017817741856	0.0296755205482977	-0.744555412115462
139065	4.65516889318158	8.19161551066611	5.32009602838442	0.00129720674845097	0.0298043250949164	-0.750370547010993
154743	2.05021347549202	8.22436763140304	5.31673916610626	0.00130173754151069	0.029871776414726	-0.754102523076972
84062	0.916383696750573	9.24430475616159	5.31580152225954	0.00130300625718535	0.029871776414726	-0.755145235792483
7569	0.928608896621544	7.10916336940081	5.31271765210687	0.00130718879525718	0.0299347669008291	-0.758575571012611
5364	-0.94152068758419	6.73243247356181	-5.31045576390872	0.00131026607758232	0.0299723365246955	-0.761092452495396
5685	1.36183829157958	9.70640236999925	5.30836156030529	0.00131312246767472	0.0300047764738553	-0.763423406469209
23314	2.51171684397604	9.40287612895374	5.30099666846867	0.00132322339351047	0.030173024610903	-0.771625951303184
219749	3.10447605249014	8.59507975026952	5.30088423260213	0.00132337827240803	0.030173024610903	-0.771751236131477
54961	-0.880816319983253	7.84955016934619	-5.29711997057605	0.00132857523887685	0.0302584461063851	-0.775946729606643
283981	-1.76956759257665	7.83412254520217	-5.29406842232999	0.00133280501865845	0.0302864904499051	-0.779349370418969
64856	-1.78812993072233	8.84997507030439	-5.292912252277	0.00133441153768726	0.0302864904499051	-0.780638915455628
101927272	-0.572150664370159	4.21228983097213	-5.2924651238429	0.00133503341254313	0.0302864904499051	-0.781137676359843
1495	-3.2831085641785	6.70034180149463	-5.29148709074448	0.00133639481246478	0.0302864904499051	-0.782228749712026
3709	2.30825549512557	7.30331062815978	5.29100577244657	0.00133706536786322	0.0302864904499051	-0.782765749378383
26032	1.92377124165365	7.29506341356344	5.28830205276039	0.00134083910886916	0.0303390298147814	-0.785782874554916
4504	1.14993649852957	12.470702470267	5.28504108128028	0.00134540652916578	0.0304093943786093	-0.789423258934749
377677	1.10437576912863	6.76716329481164	5.27556367618061	0.00135878016601632	0.0306784327093425	-0.800012130657497
101928304	-1.41163495175356	6.61739127737593	-5.2736793449337	0.00136145687689224	0.0307042393461424	-0.80211900438885
644242	4.40862236456219	7.20905976599292	5.27262545894423	0.00136295650838101	0.0307042393461424	-0.803297581235793
1755	-1.01474052981204	6.80404833155433	-5.2716553928541	0.00136433850416422	0.0307042393461424	-0.804382563854549
26019	1.54617699846349	8.74670830201996	5.26717818317707	0.00137073730100973	0.0308030969510937	-0.809391930194413
6770	-3.14748137787389	7.16291512300073	-5.26651758875003	0.00137168426169907	0.0308030969510937	-0.81013128926593
272	-1.75318847957779	8.99206310506124	-5.26271783930029	0.00137714544935221	0.0308727419019168	-0.814385328248701
58526	-1.35890973871524	9.77398701450512	-5.26230149978285	0.00137774531256277	0.0308727419019168	-0.814851572221412
11072	1.29517358373531	8.85376892811229	5.24745417871596	0.00139932996108935	0.0313227700088477	-0.831495080284832
5747	-2.58476975997617	7.51248820373888	-5.24597096557774	0.00140150694987337	0.0313311995523608	-0.833159494629939
1123	2.45758605384615	12.9612129925797	5.24515227523608	0.00140271020908374	0.0313311995523608	-0.834078340253996
701	-0.716042138970302	6.51553623293011	-5.24005338687396	0.00141023033233077	0.03146548148993	-0.839803208285471
23670	1.82268540115574	7.20462519743946	5.2385621408676	0.00141243823268981	0.0314810752247595	-0.841478248839721
284252	2.22421967016832	9.70106743341964	5.23592676306616	0.00141634957985007	0.0315345623637484	-0.844439228462011
65109	0.947395589748286	8.79370368875555	5.23189276299312	0.00142236024171696	0.0316293822279141	-0.84897359595056
105	-2.77746988067975	8.06469849863012	-5.23096117879669	0.00142375236020692	0.0316293822279141	-0.850021069558918
8500	-0.906504480521421	7.49272520391602	-5.22938076487849	0.00142611755348965	0.0316293822279141	-0.851798377692385
7108	-1.78706347395385	8.5098358038212	-5.22901015347001	0.00142667283464994	0.0316293822279141	-0.852215214187347
7101	1.92907344789461	8.5912639652068	5.22747488338974	0.0014289756862532	0.0316468054847286	-0.853942187125465
54165	0.937500423435978	8.80248230329144	5.22533263234833	0.00143219594927746	0.0316606983415336	-0.856352508234223
122622	-2.45276811029278	7.15638764276633	-5.22503881520867	0.00143263825301542	0.0316606983415336	-0.856683144449123
116842	-0.838028082850494	6.1412687310863	-5.2233318580115	0.00143521088478034	0.0316839888659127	-0.858604255156054
93664	3.08002787993937	8.75836522406276	5.22149154232042	0.00143799030514202	0.0317117904290411	-0.860675932896362
51463	-1.19720255228303	5.04411822065205	-5.22007703692802	0.00144013072399453	0.0317254563505531	-0.862268604839653
56924	2.63382191524742	8.99359551442621	5.21890863231646	0.00144190143625741	0.0317309575561203	-0.863584398749953
391712	0.906060784434877	5.36343187697581	5.21540822922314	0.00144722089458563	0.0318092973033634	-0.867527558893324
8218	-0.689186902768022	6.91886116075577	-5.21456158956721	0.00144851080616409	0.0318092973033634	-0.868481557230731
51104	-3.72039080575644	7.42365281361215	-5.2107365727565	0.00145435454424306	0.0319040425888526	-0.872792916080702
4330	0.637315001506704	8.01233188183238	5.20883854844895	0.00145726408249881	0.0319118032813025	-0.874933065297792
55728	1.99663991470701	5.9875569749867	5.20850731211509	0.00145777251235055	0.0319118032813025	-0.875306610483433
84245	-0.748999455476976	7.56565975702981	-5.20751470356122	0.0014592973027688	0.0319118032813025	-0.876426101298055
7342	1.14763837919576	9.72642235364794	5.20565326273614	0.00146216156298628	0.0319178822645062	-0.878525873920798
4753	2.20185612865889	11.4139627166645	5.20439996029607	0.00146409360696561	0.0319178822645062	-0.879939930486138
5051	-1.61477354890049	5.950834722773	-5.20435358743182	0.00146416514845808	0.0319178822645062	-0.879992255756322
79570	-0.734970795665187	7.43019884750526	-5.20275623667612	0.00146663184439377	0.0319382813546376	-0.881794834376813
79022	0.975978864105191	9.07766206901223	5.19119095461971	0.00148463088634534	0.0322965271646888	-0.894857187907099
10443	-2.37880929915422	6.49785326831431	-5.18715501588582	0.00149097012552136	0.0324006445402361	-0.89942017966948
23284	2.09415305118564	9.11850603897997	5.18386979455065	0.00149615259358084	0.0324567144557343	-0.903136183664268
84978	-1.85809856081316	7.43643908454063	-5.18298208812896	0.00149755641791811	0.0324567144557343	-0.904140564789265
3045	-0.739885393746313	5.43087684077901	-5.18148336496153	0.00149992985576152	0.0324567144557343	-0.905836533668195
134147	1.15054226740605	9.26921957923476	5.1803897270055	0.00150166444231987	0.0324567144557343	-0.907074312672611
8997	4.08948507522837	8.6453209486737	5.17978626760828	0.00150262253270089	0.0324567144557343	-0.907757383018891
7220	1.04020274760559	8.74833489897329	5.1796210473528	0.00150288496617004	0.0324567144557343	-0.907944409169375
1290	2.32393187996951	7.72651904950839	5.17766583924236	0.00150599449027897	0.0324748511343688	-0.910157971767745
51018	2.01980906885725	6.20423542139652	5.17713618961341	0.0015068380739176	0.0324748511343688	-0.910757704194887
54843	-0.790018271217376	4.76471603630474	-5.17289004028521	0.00151362015419268	0.0325873515549718	-0.915567190999753
57335	0.876884944056037	7.25647783129821	5.16836458356106	0.00152088599557373	0.0327100243707827	-0.920695959585919
28984	-1.15075268952712	11.7505101831241	-5.16724573598118	0.00152268837417708	0.0327150616499302	-0.92196443095288
9618	-1.30340917623688	8.11647777367364	-5.16546112049391	0.00152556820503427	0.0327432138821243	-0.923988084744779
11264	-0.519524934238719	7.56770619296961	-5.16287660843689	0.00152974964211641	0.0327992158621094	-0.926919607233852
3708	3.57310558042995	9.57888641436831	5.15891561082914	0.00153618299152335	0.0328983256738311	-0.931414337852364
57532	0.771390919151735	8.89007688708449	5.15735689597121	0.0015387229145151	0.0328983256738311	-0.933183718460473
10171	-0.988116577476883	8.19293379432709	-5.15703014030031	0.00153925595804826	0.0328983256738311	-0.933554681666357
286499	2.09177273022531	6.96579174461576	5.15614274179406	0.00154070463342039	0.0328983256738311	-0.934562217726793
8605	-1.52558157902621	5.50337658713037	-5.15460723985989	0.00154321494197999	0.0328983256738311	-0.936305872588387
7150	1.87611195480024	7.91607554172244	5.15422912431419	0.00154383380474934	0.0328983256738311	-0.936735298843089
2245	1.31063275743294	7.90276915074714	5.15096738568163	0.00154918384968524	0.0329754755353524	-0.940440533728907
150726	2.6471890665462	7.12336046501682	5.15009666822384	0.00155061554501873	0.0329754755353524	-0.94142990712766
6558	-2.15374121978907	6.84336706393754	-5.14463413006135	0.00155963129561391	0.0331334298259647	-0.947639395709997
8715	3.35127186440424	8.73399623599805	5.13971340971483	0.00156780304219251	0.033273150626877	-0.953236745135319
100506299	1.10327758069957	5.37142848051104	5.13604433867228	0.00157392738480635	0.0333227800767163	-0.95741266063891
102800310	-0.612338975079243	4.59425682166031	-5.13511140075076	0.00157548889280718	0.0333227800767163	-0.958474791145135
90990	3.05170267794699	8.81343188655597	5.13510054849521	0.00157550706700401	0.0333227800767163	-0.958487146969242
8434	-0.541608967295449	4.35435039015397	-5.13362388005583	0.00157798222262039	0.0333227800767163	-0.960168568378372
4649	1.2088431564984	9.30875645376891	5.13336804585195	0.00157841148776511	0.0333227800767163	-0.960459908942294
10894	-0.786601908786781	6.32369387267559	-5.13258551304619	0.00157972531377013	0.0333227800767163	-0.961351106796147
2287	1.27910140120075	11.0110162594878	5.13055247858637	0.00158314438094403	0.0333611697729843	-0.963666877593696
55623	1.84248648374536	8.81524369829317	5.12721902721431	0.0015887683659116	0.0334458987382925	-0.967465236568581
825	-2.30320053644696	10.6443660662287	-5.12585467413433	0.00159107665935556	0.0334607270841488	-0.969020345701682
84830	-0.624643405077033	4.73649025955194	-5.12482318109362	0.0015928242914984	0.0334637465954074	-0.970196238751959
6319	-3.13649196539888	10.5470128086138	-5.12325853488206	0.00159547933293166	0.0334858046716503	-0.97198022184261
7571	1.79311889921821	7.1707838077245	5.11743634509162	0.00160540256766365	0.0336602094136675	-0.978621762030644
283298	-0.805200612851102	4.95250767175988	-5.11536047640773	0.00160895732511074	0.0337008712012653	-0.980990977353901
286262	-1.10906089065496	8.46762354479371	-5.11389457778461	0.00161147286314615	0.0337197059889218	-0.982664409979159
116154	-0.757431416206806	10.4317840573456	-5.11134025612777	0.00161586669741267	0.0337777665745723	-0.985581118121756
64919	1.95168760839761	7.17851313457902	5.10616466610096	0.00162481067747298	0.0338807263512657	-0.991493938532775
150275	0.951329345546521	9.0202319537337	5.10389641384139	0.00162874790706836	0.0338807263512657	-0.994086538568396
79703	0.968550386416136	6.56954612982152	5.10321778193538	0.00162992794898902	0.0338807263512657	-0.994862359184016
28962	1.38575446211427	8.05052546611331	5.10275097955383	0.00163074020545638	0.0338807263512657	-0.995396053177794
83641	-2.25649709175699	10.2303551837016	-5.10202779736868	0.00163199946825583	0.0338807263512657	-0.996222929268227
145581	3.5078935728417	8.22831560320175	5.10147749241207	0.00163295843219794	0.0338807263512657	-0.996852191910693
100505894	1.27376051955597	8.01793350111762	5.10066546206632	0.00163437463155139	0.0338807263512657	-0.997780814175378
51704	-3.58173856933862	8.34609200411232	-5.10048380272143	0.00163469163760187	0.0338807263512657	-0.997988569669465
6387	-0.93892319688487	6.20528697135586	-5.10007317117676	0.00163540846686437	0.0338807263512657	-0.998458208217584
9456	4.10826398950406	9.39798932194311	5.09691513059788	0.00164093314545413	0.0339386541794929	-1.00207088806948
23057	3.21744167469033	7.93874217301616	5.09661558567334	0.00164145825266553	0.0339386541794929	-1.00241363292532
51571	-1.57451453858315	6.25105103177306	-5.09118470770479	0.0016510113435893	0.0341023749009504	-1.00863004979733
5068	-0.668260700674652	4.52503475868629	-5.08710858001988	0.00165822224228393	0.034215871528406	-1.01329863294196
81556	-0.795162531575224	4.91161241894308	-5.08554933887648	0.00166098993670717	0.034215871528406	-1.01508515747682
10609	1.22363256459391	6.91789566737498	5.08530370489521	0.00166142641445093	0.034215871528406	-1.01536662926301
65264	-0.687963879305896	10.0918821992922	-5.08354950772583	0.00166454725601941	0.034246336148991	-1.01737702256432
54108	-1.12280360682311	6.93225714008941	-5.07958897168674	0.00167161747257314	0.0343579149880009	-1.02191766372607
79960	1.65585112536651	8.241064110932	5.07782278849035	0.00167478122738646	0.0343890609898979	-1.02394329253405
163933	1.44094841669299	7.57403650945396	5.07565828851452	0.00167866762098561	0.0344349694287136	-1.02642638066796
54904	1.06793169331492	5.96080771486656	5.07412599310798	0.00168142497867948	0.0344576502015828	-1.02818463178723
3269	1.91272153339438	6.80891466248451	5.07244098205028	0.00168446299649269	0.0344672456065946	-1.03011852075634
7058	-2.26707147114168	8.8057225021584	-5.0720340987312	0.00168519751312082	0.0344672456065946	-1.03058556435804
9282	-0.572838640364107	4.67580580836469	-5.0708105037405	0.00168740853852568	0.0344786649664278	-1.03199022375887
22863	-1.34890206491066	8.26188516001062	-5.06977127275449	0.00168928896770713	0.0344833135462877	-1.03318341205486
9232	1.14340647875477	7.98755626531578	5.06551176337127	0.00169702083117677	0.034607281114379	-1.0380756244024
54429	-0.596427331717451	4.86513976495886	-5.05821001805331	0.00171036719779677	0.0348453910941759	-1.0464682347956
152330	3.62638249244706	7.62596207350828	5.05630014462591	0.0017138774624649	0.0348828406067734	-1.04866474678852
114882	1.59409432621423	10.2371062739194	5.05518787322784	0.00171592548039664	0.034890484768065	-1.04994420056307
22879	-0.971887962687434	7.724903530591	-5.0535233864984	0.00171899540211457	0.0349188725208513	-1.05185921526691
58486	1.49923457691833	8.66934555726627	5.05001636485057	0.00172548375214453	0.0350165778572365	-1.0558954403833
3766	-3.10955767535732	7.04516519837411	-5.04646191620202	0.0017320877993631	0.0350547149575172	-1.05998811632351
23258	-1.54194263347029	11.2626626793973	-5.04624370766718	0.00173249414327977	0.0350547149575172	-1.0602394280263
120534	1.57970719794744	8.45368085794146	5.04593751716875	0.00173306450529881	0.0350547149575172	-1.06059208088146
55800	2.85284022032565	10.0680889085387	5.04539035736053	0.00173408426019355	0.0350547149575172	-1.06122230327181
1000	1.43754964172837	10.6259038623824	5.04199123340897	0.00174043433759902	0.035120128888352	-1.06513843572919
6926	-0.842818196196366	5.73312225533833	-5.04185624548261	0.00174068705160368	0.035120128888352	-1.06529399089948
54149	-1.42517302592559	5.37186972865785	-5.03998436365414	0.00174419567662896	0.035156918073269	-1.06745135902101
53344	-0.504414367704922	4.77839705145176	-5.0377087562628	0.00174847169064086	0.0352090891989862	-1.07007472883179
57343	1.54298403089747	7.20872374998024	5.03538646899793	0.00175284750487148	0.0352631674509439	-1.07275270739927
1942	-1.51286093774199	8.71112054873854	-5.03367352019881	0.00175608300684363	0.0352723846650623	-1.07472853350876
27327	-0.727517535635195	5.1943523511766	-5.03335405516761	0.00175668716647492	0.0352723846650623	-1.0750970735391
79605	3.45219781197651	8.84484748601468	5.0260036350759	0.00177065236694737	0.035518605460823	-1.08358083805962
2891	2.70763358852595	11.5042388123762	5.02317551095126	0.00177605859600914	0.0355728768898601	-1.08684716982803
5742	-1.33090083512059	5.94970632727249	-5.02269232046222	0.00177698410485064	0.0355728768898601	-1.08740534823988
147694	-1.20058344427539	8.08488499668684	-5.02191541496553	0.00177847332931282	0.0355728768898601	-1.0883028972605
11037	-2.02503339564841	6.12984535994358	-5.02003049140353	0.00178209227832354	0.0356111198375343	-1.09048089960971
5379	-0.911529566786058	8.27637261441194	-5.01830688596015	0.00178540871093579	0.0356432502655908	-1.09247296507012
132332	3.98264222678893	7.55583688258507	5.01523512911572	0.00179133627074229	0.0357273970174241	-1.09602426201373
79567	0.992706936986677	8.73220824972382	5.01262297249874	0.00179639424900034	0.0357709895385838	-1.09904531716729
349152	3.25866474578672	7.9937136198775	5.01176377705071	0.00179806141553403	0.0357709895385838	-1.10003923087751
3993	-0.855173646628304	5.17070418500538	-5.01145246771514	0.00179866590096704	0.0357709895385838	-1.10039937941562
25782	1.42157961797783	9.14055654223723	5.00910552885674	0.0018032303905722	0.0358276118172545	-1.10311497923072
8495	-1.60707055025187	8.63638037968617	-5.00751952621631	0.00180632228810454	0.0358548958843357	-1.10495057940418
4659	2.92992870906271	7.67523639650239	5.00228267342192	0.00181657363915525	0.0360241057605103	-1.11101425124401
51804	1.7238838988647	6.4817590105542	4.99003546891899	0.00184080280746543	0.0364646826045276	-1.12521110080061
100506022	-0.929793643673976	5.79177526700844	-4.9890337624926	0.00184280044577397	0.0364646826045276	-1.12637326198211
23621	-1.54559004090281	10.1926909510718	-4.98812460959137	0.00184461560754361	0.0364646826045276	-1.12742817419967
285704	1.60867027221408	9.61454027291577	4.98685930597364	0.00184714516479119	0.0364646826045276	-1.12889654252287
116442	2.07221757334975	8.54857681770835	4.98527506958109	0.00185031778870651	0.0364646826045276	-1.13073536582237
124583	-0.941528545313306	6.3125370927964	-4.98515183286065	0.00185056484016784	0.0364646826045276	-1.1308784224332
1759	3.21385221672462	11.4430286993531	4.98485956906912	0.00185115088591631	0.0364646826045276	-1.13121769945098
154807	-0.757464446959486	4.5250510325505	-4.98405083582828	0.00185277363439743	0.0364646826045276	-1.13215659122635
51747	1.10227471748079	10.4174245060495	4.97738756786737	0.00186620434399819	0.0366485041228739	-1.13989597921152
9107	1.42911359045378	9.50933365086424	4.97684678348387	0.00186729913038522	0.0366485041228739	-1.14052439202551
10226	-2.45992569684012	9.28186020896757	-4.97680499710777	0.00186738375431957	0.0366485041228739	-1.14057295126732
5814	1.68110326847194	10.0094898020175	4.97425040307226	0.00187256535234787	0.0367156563728207	-1.14354209838438
121601	-1.54310599663634	6.91296385285651	-4.97117163178806	0.00187883151813478	0.0367905506829096	-1.1471217835175
51209	1.86006911266029	8.45398144976079	4.97064184767133	0.0018799121382409	0.0367905506829096	-1.14773790628955
152404	-1.56535989881187	9.2229094350382	-4.96476618542982	0.00189194360580604	0.036964242849347	-1.15457394146852
10351	-0.928040242511613	4.78310035142374	-4.9645776449507	0.0018923310978383	0.036964242849347	-1.15479338441725
11322	-1.97415552425489	8.43223437810493	-4.95811492725643	0.00190566714898955	0.0371899233510009	-1.16231858651125
79596	1.79094276127314	8.16056106685205	4.95611235717116	0.001909820803403	0.0372322283681992	-1.1646516541054
137970	3.40650004673952	7.6108983937529	4.95466961103592	0.00191281955911194	0.0372322283681992	-1.16633287897545
390980	1.20550840085787	6.39716429020739	4.95449204477941	0.00191318899485713	0.0372322283681992	-1.16653981762291
55266	-0.533143362106923	4.16511054610631	-4.9525134600353	0.00191731093806749	0.0372776708200969	-1.1688460128953
146923	1.21083725995566	8.46345545545739	4.948152295668	0.001926431529148	0.0374201252896514	-1.17393136494647
201931	0.634321105824969	8.13870802748467	4.94648211524689	0.00192993723424486	0.0374533493775034	-1.17587964083257
23234	0.738849913502037	9.16862636717589	4.9431609885736	0.00193692946125615	0.0375541100564366	-1.1797549997833
101929407	-1.86411210175298	5.37267315230159	-4.93921665229821	0.00194527055714158	0.037680811850592	-1.18435972106859
550643	1.6870013343945	6.53114057038981	4.93818843083551	0.00194745152490345	0.0376880646684006	-1.18556047753897
29063	-1.10856970054916	4.86029402338817	-4.93676096199649	0.00195048386715507	0.0377117650014728	-1.18722773809579
845	-0.994029134658639	6.32497048505132	-4.93588663317455	0.00195234378911987	0.0377127741931654	-1.18824909117317
64409	2.48923340526551	8.85554056901538	4.93343742669937	0.00195756443292335	0.0377637943398495	-1.19111075948942
1039	2.01315546039172	8.26343970900164	4.93255624236637	0.00195944654656033	0.0377637943398495	-1.19214056125973
401505	1.09559049277131	9.71763655671796	4.93210293290165	0.00196041555316159	0.0377637943398495	-1.19267036974011
55605	1.74616358886235	10.6717855583198	4.93051113022677	0.0019638224744977	0.0377945244123349	-1.19453104436538
5780	0.786278744566503	8.33406330259155	4.92122274819049	0.00198383463163243	0.0381444774978026	-1.20539592450765
55793	-1.61009873391781	8.4050049198607	-4.91555082054888	0.00199616692446642	0.0383462563335345	-1.2120369159422
1783	-1.09801993162445	11.8599524795368	-4.90881570661065	0.00201092215444197	0.0385941655804677	-1.21992902731195
79992	-2.7036744057789	8.17427998318196	-4.90045713732804	0.00202940361408237	0.0389130681957596	-1.22973297524798
152048	-0.618803382882744	5.27362080137761	-4.89325861374021	0.00204547215063938	0.0391851607039841	-1.23818471278484
23122	-2.55858524439603	7.4056904502475	-4.89211329114722	0.00204804180875464	0.0391983928571003	-1.23953014810992
3732	-0.835930768447742	8.71193044254746	-4.88978392138992	0.00205327913060851	0.0392626115698943	-1.24226711920561
4900	3.03854399549441	12.4066522153275	4.88768828319089	0.00205800370896052	0.0393040273959193	-1.24473015837635
23625	1.07029979076805	8.59836788423198	4.88558212298032	0.00206276423630331	0.0393040273959193	-1.24720623123744
54850	-0.808709515331586	8.5550298958865	-4.88521713849221	0.00206359045484747	0.0393040273959193	-1.24763538727624
26034	3.19628468599868	10.1617648418516	4.88447270134824	0.00206527678873808	0.0393040273959193	-1.24851077357242
55858	-2.07888446887544	9.47559599026333	-4.88375264812614	0.00206690935027953	0.0393040273959193	-1.24935756622347
441027	1.41725200994482	9.18735526054618	4.88368983045819	0.00206705184374497	0.0393040273959193	-1.24943144438626
221477	-0.923923713206295	5.28762876015038	-4.88299309909175	0.00206863302083786	0.0393040273959193	-1.25025089122752
360023	2.00494837449032	9.17454695712792	4.88123004046843	0.00207264017647679	0.0393443306293529	-1.25232480479404
9817	-0.679780607872994	9.42763715045395	-4.8795141932326	0.00207654834707157	0.0393826832878246	-1.25434363296735
23627	-0.805650146432941	4.65862681749988	-4.87650465269039	0.00208342302876144	0.0394771764087386	-1.2578856647664
23228	2.00132166886118	8.2648190763158	4.87080206130656	0.00209651920023878	0.0396892772734859	-1.26460098840106
55704	-1.34836039068965	5.36903305869352	-4.86940670457726	0.00209973764931802	0.0397141675793949	-1.26624489602384
57189	-0.741176591652945	7.17655026483534	-4.86683162002457	0.00210569167496206	0.0397907062708863	-1.26927944460288
780776	1.84853796621754	7.51957348228042	4.86553683695917	0.00210869254500595	0.039796491885427	-1.27080562981889
57030	3.03292651016027	11.0583747070236	4.86337882618319	0.00211370469500356	0.039796491885427	-1.27334988028319
10633	1.94461524740378	8.20858646614011	4.86278908866166	0.00211507671834473	0.039796491885427	-1.27404529106549
163081	1.93761556866981	6.99068450530838	4.86212055671531	0.00211663325854122	0.039796491885427	-1.27483367871437
23301	2.29656943396327	7.62073701705549	4.86199627236566	0.00211692277014163	0.039796491885427	-1.27498025244261
5654	-0.931730589057731	11.8861630144296	-4.8617727823767	0.00211744348541961	0.039796491885427	-1.27524382939624
64881	2.99430535971546	6.89408093228962	4.8605421367448	0.00212031336059516	0.0398145610519678	-1.27669534866298
1996	4.01944433546197	9.36523502312349	4.85780032235433	0.002126722910469	0.039899004818529	-1.27993008048955
6484	-0.839594387723359	7.67315419846706	-4.85671880295107	0.00212925712499408	0.0399053913207455	-1.28120634538831
9223	-0.72808772302737	6.42167424978266	-4.85602314007753	0.00213088898146441	0.0399053913207455	-1.28202736727272
163050	0.715855715832767	7.02008098203576	4.85402139402628	0.00213559238115948	0.0399229872284416	-1.28439023743837
26038	3.53666363175789	9.15435049626427	4.85336725731484	0.00213713188232556	0.0399229872284416	-1.28516251463523
10391	-0.544221133927714	11.2200080255287	-4.85318137160422	0.00213756958748774	0.0399229872284416	-1.28538198406656
57628	2.57762283266406	7.94458233541857	4.85154208353704	0.00214143395247018	0.0399533599872656	-1.28731766614647
57699	3.00795481608358	8.84358219870031	4.85040231762503	0.00214412536506277	0.0399533599872656	-1.28866374851763
6433	-1.119415647577	7.51598850166138	-4.85005714366866	0.00214494119383269	0.0399533599872656	-1.28907144339233
440145	1.99644789029775	9.29374904716714	4.8475975617093	0.00215076452266546	0.040026092303164	-1.29197704760136
6518	-2.81264281134952	6.86719554369022	-4.84605118301232	0.00215443477164423	0.0400586615027112	-1.29380431582113
1365	-1.12387236983002	4.62164248250687	-4.84332588868146	0.00216092013364715	0.0401434691256873	-1.29702552189182
23053	-0.73630903680875	9.67158251084208	-4.84070867869407	0.00216716879190742	0.0402237325060255	-1.30012003295258
6876	-1.25242200181757	9.48105482648229	-4.8368843396971	0.0021763357756233	0.0403205535387551	-1.30464368006226
79957	-2.35998497954721	11.7331550467993	-4.83664916980384	0.00217690089042225	0.0403205535387551	-1.30492192467158
81855	-1.32140094653066	6.43000389204492	-4.83534837366625	0.00218002966991243	0.0403205535387551	-1.30646113126438
163786	0.499113029835933	5.31455121712731	4.83531242368302	0.00218011621089616	0.0403205535387551	-1.30650367381015
122060	-1.36777063019058	11.0708082979042	-4.83101372387106	0.00219049197664002	0.0404513660185304	-1.31159208523017
23133	-0.6584191459861	7.44120357535131	-4.83077607889114	0.00219106718439936	0.0404513660185304	-1.31187346938465
5617	-1.0262964219809	5.15040668229258	-4.82850969651145	0.00219656132115608	0.0404812447614547	-1.31455741470741
85377	-1.37101655410065	7.98483076187206	-4.82784230810374	0.0021981821231036	0.0404812447614547	-1.31534791228024
80726	-0.872236206032155	5.90019454062503	-4.82770865505598	0.00219850686965431	0.0404812447614547	-1.31550622761142
79723	1.02892838493355	7.1863187121198	4.82174168349651	0.00221305991561855	0.0407048066702222	-1.32257700762389
8131	-0.811810788700981	7.47736205582086	-4.82113293327611	0.00221455064570522	0.0407048066702222	-1.3232986713434
40	1.53054757057519	8.22467920485102	4.81064682607566	0.00224040598570378	0.0411437937268945	-1.33573859442441
399959	1.76815733789837	9.94428842485238	4.8094509982657	0.00224337582852224	0.0411620989750492	-1.33715829199112
2281	2.7868320389758	9.60653513275304	4.80765849445072	0.00224783574287824	0.0412076882846448	-1.33928677451593
7374	0.691293008949689	8.41345760456175	4.80137455607694	0.00226354900951228	0.0414593146939818	-1.3467523912638
101927944	-0.687252507519085	4.67256349024396	-4.79484443252097	0.00228000774019887	0.0417241416456394	-1.3545168302056
6252	1.15051659214615	13.1001481713658	4.79263943898479	0.00228559537160198	0.0417897376357236	-1.35714006908492
114224	-1.78471368443799	7.25912068064346	-4.78845501787648	0.00229624105182974	0.041947618934564	-1.36212022294123
4552	-1.38665671930407	7.66978699209051	-4.78526872015695	0.00230438445435126	0.0420072168048382	-1.36591422616113
72	-1.24554247122549	6.33011610990032	-4.78475730275606	0.00230569450853447	0.0420072168048382	-1.36652332693021
22835	0.931975825948997	7.46451744548667	4.78435741325673	0.00230671944957848	0.0420072168048382	-1.3669996250408
642394	-0.758738692995327	7.43970801181536	-4.78314387951581	0.00230983292042091	0.0420072168048382	-1.36844518246403
83892	-0.836400672208564	7.75968385510153	-4.78271642928722	0.00231093071211179	0.0420072168048382	-1.3689544130013
26009	0.98380916276598	8.39226986417365	4.7824618007132	0.0023115849339447	0.0420072168048382	-1.36925777060889
5342	-0.620200428626958	4.19192655320174	-4.78154237217379	0.00231394895748497	0.0420083587898432	-1.37035323485594
105373942	-2.05761125802739	5.69120654337482	-4.7808717174915	0.00231567503634933	0.0420083587898432	-1.37115237540687
23555	-2.14366853617145	8.3862504239127	-4.77850770890517	0.00232177079232839	0.0420823477580841	-1.37396983169488
84946	0.778644870481489	7.6743998490765	4.77753903085395	0.00232427375806421	0.0420911450874441	-1.3751245598546
25957	1.40198301669848	9.47268003206933	4.77667310774148	0.00232651376140271	0.0420920512148156	-1.37615691792636
10368	3.50414425879312	8.44142094497697	4.77438411893639	0.00233244660087632	0.0420920512148156	-1.37888641054663
101928673	-1.24740694372746	6.67797553148685	-4.77358557556202	0.00233452031442597	0.0420920512148156	-1.37983881654604
7542	-1.12156466778598	8.30863045230288	-4.77343523672378	0.00233491095467432	0.0420920512148156	-1.38001813336754
728392	0.839555912882604	12.3534288238532	4.77327581043678	0.00233532528732749	0.0420920512148156	-1.38020829300324
149478	-1.27700971038561	5.11970408312959	-4.77243825017111	0.0023375033674575	0.0420920512148156	-1.38120737706362
4781	0.789735419436392	10.7666673761149	4.77207554383294	0.00233844728971198	0.0420920512148156	-1.38164006450069
23313	-1.48501162839921	9.83951191810293	-4.7705503434563	0.00234242118696396	0.0421272334503812	-1.38345975792764
10672	-1.56188737150891	5.10151006648335	-4.7692374881867	0.00234584784850425	0.0421525218049059	-1.38502638854724
348110	-0.69296816529568	6.65938799832717	-4.76786140806533	0.00234944552964596	0.042178263594058	-1.3866687463863
5905	-1.33502286814732	8.90359017751289	-4.76666038239978	0.00235259056678476	0.042178263594058	-1.38810241099821
57489	0.867233102059986	4.44176050924641	4.76637226358327	0.00235334573978926	0.042178263594058	-1.38844637108053
57621	1.00110686857607	6.76783920142372	4.76358799617107	0.00236065737062393	0.042250129684446	-1.39177091634463
55677	-0.788852071270214	4.01849402466968	-4.76330347457555	0.0023614059635732	0.042250129684446	-1.39211071473291
6446	-1.78034101899762	11.361275690854	-4.76215739863444	0.00236442403631885	0.0422607822881244	-1.39347957460237
146227	1.92718608909279	5.72315979683726	4.7605684498889	0.00236861548202594	0.0422607822881244	-1.395377726776
9016	1.13207953382622	9.04261770604496	4.76044355327425	0.00236894529430055	0.0422607822881244	-1.39552694406237
26515	-0.872666185639161	8.03258071775733	-4.76000481444223	0.00237010426982578	0.0422607822881244	-1.39605113572786
3145	-0.915208278698707	8.14630239938361	-4.75912342667583	0.00237243445985967	0.0422662064061421	-1.39710427913073
131096	-2.94349760336811	6.17753365101018	-4.75567855741326	0.00238156643321342	0.0423926953325072	-1.40122158091498
51763	-0.608418169143529	8.03298998631483	-4.75110104268306	0.00239376158294893	0.0425379911314594	-1.40669540933323
8612	-2.91059703502713	7.91266697349771	-4.7509349905954	0.0023942052751865	0.0425379911314594	-1.40689403560492
128218	-3.23581402060632	9.00805808994909	-4.75000873801922	0.00239668190965024	0.0425379911314594	-1.40800206663877
23114	-1.12233660532036	10.8470977666324	-4.74955915867945	0.00239788503358241	0.0425379911314594	-1.40853992361756
80209	-1.39400834595616	6.52347131412003	-4.74361676312116	0.00241385092805324	0.0427848411733617	-1.41565203242083
65065	-1.06377870147871	4.90519522010271	-4.74216036377819	0.00241778199564325	0.042818139213166	-1.41739593170656
79152	-3.06247287056409	9.94091574666535	-4.74096836606052	0.00242100470629134	0.0428194039633397	-1.41882347533872
57484	2.04424765265488	8.4834770639204	4.74061594873378	0.00242195842568981	0.0428194039633397	-1.41924557384054
79762	3.32715455525486	10.4443950978676	4.73791747928029	0.00242927496932088	0.0429123915410434	-1.42247822017604
205327	1.57463541294015	8.79304792852728	4.73567580848818	0.0024353716887793	0.0429836921923129	-1.42516448437658
29789	1.7088524530194	10.6005472295833	4.73389700151222	0.00244022167720328	0.043025812137369	-1.42729662843268
976	-1.86017181481678	7.28884068691677	-4.73328861913201	0.00244188292448686	0.043025812137369	-1.42802596862117
158471	-3.19454886203354	7.0171197652382	-4.73038996060509	0.00244981531276056	0.0431291536327518	-1.43150170818844
140803	-0.544224219426813	5.24549592563833	-4.72539011543693	0.0024635652907838	0.0433346535382223	-1.4374999553983
55192	-1.12008642960998	6.7456305333588	-4.72456592341299	0.00246584012748462	0.0433381269920674	-1.4384890928369
4665	0.816387308823781	8.24396059772809	4.72195474874546	0.00247306264255356	0.0434284788290845	-1.44162352425338
340371	-1.3241595257826	9.38048104633229	-4.72066445349523	0.00247664029766411	0.0434298284636032	-1.44317276668046
22981	-0.830256279822751	7.37276463154413	-4.72042566335673	0.00247730303286779	0.0434298284636032	-1.4434595070054
158880	1.23829150570382	7.26154014370634	4.71713257954665	0.00248646278924394	0.0435538091597037	-1.4474147430688
54931	2.3232269518501	7.75174755213903	4.71492628825038	0.00249262071641172	0.0436025979906604	-1.45006558514917
100128977	0.867793245188142	6.28531140689421	4.71411085913259	0.00249490093821387	0.0436025979906604	-1.45104550461174
196872	-0.669461494362351	6.57491300474497	-4.71389024067436	0.00249551826291097	0.0436025979906604	-1.45131064416799
4179	-1.38314503788701	7.4839637040691	-4.70901284651181	0.00250920951209209	0.0438051287374603	-1.45717419664251
103910	0.801647373639533	11.279074313903	4.70683716236057	0.00251534379894862	0.04382574510357	-1.45979095028299
3020	-0.980650042227142	6.31378357183898	-4.70660423497046	0.00251600152086899	0.04382574510357	-1.46007114103502
138046	2.97291921528087	9.63206154352749	4.70635954003903	0.00251669267731171	0.04382574510357	-1.46036549598665
51439	0.848431748586393	10.7085198663209	4.7041711623816	0.00252288329836374	0.0438925253419968	-1.46299840322126
6496	-0.936931398715835	4.73731893760286	-4.70301511169441	0.00252616045088524	0.0438925253419968	-1.46438957938281
10409	2.30000388806364	12.1250526328739	4.70220772991948	0.00252845201391515	0.0438925253419968	-1.46536129275159
2675	1.96256648078902	7.79703556214247	4.70203473646846	0.00252894331612886	0.0438925253419968	-1.46556950959218
80723	-0.940107306287394	5.41644788717314	-4.70010770210727	0.00253442329552593	0.0439404338995635	-1.46788921792523
340146	-0.609454695975955	4.19679011137086	-4.69958354907934	0.00253591613532137	0.0439404338995635	-1.46852027611013
374969	0.921455079752603	8.48963820172214	4.69875900717794	0.00253826649427443	0.0439446602519113	-1.46951307459856
688	1.30279294827854	5.00841100512141	4.69608272282232	0.0025459119782261	0.0440404773546874	-1.4727361973899
92345	1.04297256935209	8.49038017547246	4.69385328696376	0.00255230050451627	0.0441109746960289	-1.47542200181701
6877	0.670014900833847	6.75018912852055	4.69255581860172	0.00255602666011643	0.0441109746960289	-1.47698541252088
3757	0.984141120083742	6.93771060646477	4.69155430533739	0.00255890701406211	0.0441109746960289	-1.47819238166239
57458	-2.93718592052777	8.11511196126338	-4.69141021357192	0.00255932171951043	0.0441109746960289	-1.47836604577956
63939	1.9052049794788	10.0010362748891	4.69098032638841	0.0025605594073862	0.0441109746960289	-1.47888417870891
101927641	-0.559943247496868	4.35989400261609	-4.68999581238478	0.0025633964322117	0.0441234128455449	-1.48007089647718
9256	1.78516641788484	8.58689477966683	4.68777140489554	0.0025698192903353	0.0441734385847142	-1.48275270661913
823	0.624598952039895	8.12740749787156	4.6872137878916	0.00257143218685635	0.0441734385847142	-1.48342510411436
55638	2.29835997913654	10.2199345522388	4.68679130357979	0.00257265496502865	0.0441734385847142	-1.48393458462815
653238	-1.00951735487481	8.3879905512639	-4.68513072005046	0.00257746739655865	0.0442196750222094	-1.48593737231885
27107	1.94994961430457	9.04959310387462	4.6834995746375	0.00258220427364646	0.0442526369085518	-1.48790506486019
441273	-1.90033757318258	7.05044901392005	-4.68300890331639	0.0025836310878447	0.0442526369085518	-1.48849705364862
54936	-0.792729997429326	9.60372057626158	-4.68220082385589	0.00258598280061263	0.0442565817771786	-1.48947207140519
11101	1.12158106602904	8.64242748180524	4.67957182348126	0.00259365034964908	0.0443514209789993	-1.49264487684716
148156	1.00753866558948	7.95142075407135	4.67862180337263	0.00259642733037461	0.044362544607924	-1.49379166661336
196743	-0.776885348488553	7.21143659332537	-4.67485549915615	0.00260746913696788	0.0445147472466644	-1.49833940856536
167359	1.2234472155783	8.60172736916854	4.67180847862202	0.00261644044675127	0.0446313823386141	-1.50202021258586
93487	-0.842892315572443	5.61815906565098	-4.66748740252512	0.00262922190750175	0.0448127675116842	-1.50724250616056
23108	2.83680719647248	9.70989761606652	4.6651130113663	0.00263627477441715	0.0448902884000961	-1.51011332101904
57513	-0.814562634721975	8.15620890611132	-4.66450852263203	0.00263807370235442	0.0448902884000961	-1.51084433010832
9079	3.27932724649898	9.91111136782892	4.66143145005596	0.00264725211705733	0.0449962607143682	-1.51456630293524
7403	-0.980993272218683	4.77575210626305	-4.66072168520627	0.00264937427242159	0.0449962607143682	-1.51542502714213
54020	0.718269153004075	7.39257793187154	4.65920763595319	0.00265390752060983	0.0449962607143682	-1.5172570890563
85445	-0.521440448276527	3.91897750514641	-4.65883520071072	0.00265502395953178	0.0449962607143682	-1.51770780465839
153830	1.24236194953093	10.4655862749593	4.65848295726264	0.00265608035099325	0.0449962607143682	-1.51813410393558
150472	2.03243833558416	7.85187061624771	4.65809562740174	0.00265724250791399	0.0449962607143682	-1.51860288807611
10395	-0.670735083032907	9.8800919804465	-4.65592984036115	0.00266375124172115	0.0450525265267064	-1.52122455558082
7291	1.86898663304353	6.67941774048532	4.65555339267359	0.00266488437033629	0.0450525265267064	-1.52168031548698
10628	-3.63262616564125	9.24079823819962	-4.65441430461458	0.00266831635748778	0.0450740209311013	-1.52305952512829
727800	2.28777912241307	7.67357842692495	4.65167731894733	0.00267658281446995	0.0451770798345243	-1.52637428169398
54682	0.961354914880838	9.3546286319221	4.64915629778001	0.00268422221685035	0.0452693968374551	-1.52942849629166
140825	-0.678504321675899	5.04441810086012	-4.6483332544961	0.00268672151996482	0.0452749469705218	-1.53042582256213
79156	-0.900088997368282	7.63589181884668	-4.64711499825008	0.00269042570488224	0.0453007756700995	-1.53190223975621
9918	-1.38337496010252	6.56481776186871	-4.64395058645995	0.00270007387477804	0.0453806579618199	-1.53573828185696
23359	2.34539786626408	8.51280582254384	4.64308671666128	0.0027027144651674	0.0453806579618199	-1.53678576939803
401190	4.09822385815391	8.02793076840649	4.64230797682624	0.0027050973014054	0.0453806579618199	-1.53773013008238
729993	1.63085998772931	7.95598998856655	4.64216155363926	0.00270554559711784	0.0453806579618199	-1.53790770461011
22808	0.920734110600299	7.273390674271	4.64199803573552	0.00270604632846822	0.0453806579618199	-1.53810601460415
124411	0.907236029705811	7.52571055870024	4.64047060680507	0.002710728668079	0.0454043053711468	-1.53995863547124
10067	-0.982936764250764	9.2606865596616	-4.64011852762576	0.00271180924611489	0.0454043053711468	-1.54038572338755
2776	0.937681618334194	11.3762093451211	4.63903289747812	0.00271514420826054	0.0454236876284934	-1.54170276092197
23061	-0.940675392025108	9.546605671169	-4.63677653470671	0.00272209016640764	0.0455034014836508	-1.54444065450925
55526	-0.633650639530144	8.82775080388872	-4.63585417118299	0.0027249352486748	0.0455039347190609	-1.54556008379114
3949	-1.44187672809459	7.22027539385985	-4.63521873690871	0.00272689720599622	0.0455039347190609	-1.54633135614429
1859	0.878436272374568	10.6636578305633	4.63389128082407	0.00273100091199771	0.0455039347190609	-1.54794278428856
92597	1.89245932506105	9.23926627305082	4.63338699006149	0.00273256167990336	0.0455039347190609	-1.54855502451355
10605	2.76399084438333	9.29344862155982	4.6329874111745	0.00273379907166103	0.0455039347190609	-1.54904016562928
25827	1.52146121301989	8.76156223468966	4.63253230033376	0.00273520919076323	0.0455039347190609	-1.54959275953146
283131	-3.09319459468893	6.054861609174	-4.62931293354837	0.00274520723890455	0.0456084474916307	-1.55350260665862
25907	1.17913922543469	9.05997219012859	4.62910198613534	0.00274586377382265	0.0456084474916307	-1.55375885274611
5438	-0.969264256053727	10.8540228929179	-4.62675169179649	0.00275319045701306	0.0456937623820259	-1.55661430736293
1432	1.0420850122325	8.8488221485594	4.62450584061718	0.0027602118772296	0.0457738793185724	-1.55934365916777
2036	0.996726063628815	8.34606238270766	4.62291304020792	0.00276520367403713	0.0458202375280084	-1.5612798347043
5878	-0.845623636886556	9.69005852899605	-4.62113078195324	0.00277080113415834	0.0458678571627394	-1.56344677105816
6461	-0.764756657257947	7.40951976425468	-4.62059867756113	0.00277247473311353	0.0458678571627394	-1.56409381763804
23109	3.47403228533258	9.89876986827081	4.61862902158668	0.00277867957565141	0.0459340834447224	-1.5664893242293
5357	1.11989755276039	6.19766705181727	4.61593945407333	0.00278717725375382	0.045998610793699	-1.56976134915444
9873	1.24145010180654	6.914738910969	4.61536573653126	0.00278899364990461	0.045998610793699	-1.57045945508429
100505501	1.7331065040279	7.25404537484221	4.61530130870157	0.0027891977113426	0.045998610793699	-1.57053785473203
10308	2.39634593742683	6.2992020643891	4.61449799405589	0.00279174343423954	0.0460042271130374	-1.57151542946819
29904	0.81022346673879	8.47600787441141	4.61348793398792	0.00279494800615993	0.0460200934333052	-1.5727447381779
5211	-0.666811459388841	9.04120728514538	-4.61280465563641	0.00279711813217482	0.0460200934333052	-1.57357642076979
51090	-2.57911112360891	11.2784899616908	-4.60796188551691	0.00281255282514549	0.0462375705580655	-1.57947305960228
23013	-1.27088765768026	5.96165745645175	-4.6046455902714	0.00282317702728664	0.0463756843647669	-1.58351310575332
84708	4.47969226528903	8.90931944867381	4.60310812642263	0.00282811763603084	0.0464202912060389	-1.58538667759737
219736	0.957010541446206	6.24766548298552	4.60196656745287	0.00283179223202693	0.0464440641073473	-1.58677802890103
79863	-0.713418953965541	7.62468027627678	-4.59688944408839	0.00284819956455862	0.0466764645057518	-1.59296852713607
7013	1.59923726207047	8.96313467757052	4.59502489010185	0.00285425160864512	0.0467389301880333	-1.59524295373553
4798	-1.01806454478559	5.73035534949628	-4.59160793481755	0.00286537964478343	0.0468499401043188	-1.59941241624809
91750	0.992430299065323	8.34790428165631	4.59141174199024	0.00286602005089959	0.0468499401043188	-1.5996518703421
90693	-1.03864590787977	5.79250338319069	-4.5908765304281	0.0028677678800314	0.0468499401043188	-1.60030512804182
50650	2.2023435164195	10.091702997433	4.58818157727952	0.00287658675754943	0.0469347750128979	-1.60359514540245
653390	-1.71551274897668	5.86577819068689	-4.58791512553295	0.0028774603221885	0.0469347750128979	-1.60392049189789
2902	3.37102478487211	7.56012851275678	4.5871392279906	0.00288000579009136	0.0469395943694421	-1.60486795062756
57631	1.55401713085909	7.3426850306438	4.58639923259562	0.00288243580717713	0.046942526002599	-1.60577165459595
84451	1.58673819264424	6.567876560116	4.58379872298712	0.00289099352887337	0.0470152074457073	-1.60894813747114
80167	-1.25359181566878	6.37995319594853	-4.58359998872444	0.00289164868169862	0.0470152074457073	-1.60919093091125
26959	-0.640867591756514	4.49051859732452	-4.58299031172205	0.00289365958969841	0.0470152074457073	-1.60993581037784
1627	1.44463050690692	9.42564544230961	4.58014284169812	0.00290307205649118	0.0470975374168789	-1.61341549091519
124751	-1.11738419145988	7.37780455887989	-4.58009154606575	0.0029032419287751	0.0470975374168789	-1.61347818685627
9753	0.722125926498533	7.05950056241019	4.57830051221222	0.00290918010851354	0.0471414645113642	-1.61566752540524
51527	1.47325211677939	9.79628959819482	4.57791227312266	0.00291046909647383	0.0471414645113642	-1.61614216901223
5138	2.48627933090141	10.0049801707716	4.57722879782763	0.00291273983746944	0.0471416435137995	-1.61697781114875
92	0.763294259665462	7.20802356876697	4.57612173218903	0.0029164220712724	0.0471485019587456	-1.61833150218128
7514	0.93042455962256	11.1470281848313	4.57574279914229	0.00291768363669545	0.0471485019587456	-1.61879489473621
60680	3.47774168830414	9.70563395603588	4.57398624455633	0.00292353958658464	0.0472065656774991	-1.62094325078036
3052	1.39120416252871	8.59143193463301	4.57202804163683	0.00293008319012972	0.0472756345804224	-1.62333878977445
100506233	-1.01942482556805	7.63375623465016	-4.56976231474903	0.00293767474968552	0.0473614919844972	-1.62611126622178
105372480	0.642274942186284	8.25732312768103	4.56633958734632	0.00294918445350374	0.0475103367328147	-1.63030100671496
55421	-0.813335575461947	7.60020517079034	-4.56035556435084	0.00296942770163337	0.0477995375860149	-1.63763032305461
117154	3.42830162920701	7.94578466755278	4.5591104363942	0.00297365920359547	0.0478307465731756	-1.63915606254574
127829	-0.569951255269761	10.1551015623806	-4.55832418771004	0.00297633467996487	0.0478368983770626	-1.64011962850921
1371	-1.37526583584979	9.36543454713459	-4.55736233288696	0.00297961135406844	0.0478526959727297	-1.64129853259234
150159	-0.663198431435634	4.66124474369244	-4.55572430530976	0.00298520072218556	0.0479055826663348	-1.64330651859117
22983	1.74436055626687	8.18715036558462	4.55349249686665	0.00299283498312682	0.0479911786456508	-1.64604305572423
7874	1.50943648330854	10.3765971841735	4.55051328689666	0.00300305968167001	0.048118149830261	-1.64969720969197
599	-1.58192518330743	6.59522685041943	-4.54690089049318	0.00301550958636549	0.048280553331356	-1.65412982264475
253430	0.86118094593055	6.79179528012436	4.54591721551181	0.00301890968913743	0.0482979247966144	-1.65533719321311
100506725	-2.47581137081643	8.98294993373419	-4.54495663568577	0.00302223407399422	0.04831405919668	-1.65651635962297
90249	4.12443867263561	8.67954511294196	4.54372722521877	0.00302649476629058	0.048342753862454	-1.65802573713166
26528	-0.802416056048789	7.97944709719031	-4.54310216285654	0.00302866356524913	0.048342753862454	-1.65879323035906
2911	2.86851322979021	7.85068053338411	4.54125558649396	0.00303508078260148	0.0483992784146846	-1.66106092942118
79842	-0.623819028313006	7.09506417013998	-4.54074875506504	0.00303684476295763	0.0483992784146846	-1.66168343811499
26022	-3.55962479384805	9.32346010080685	-4.53864415473068	0.00304418182619564	0.0484791765328958	-1.66426880529639
170463	1.39972240128196	8.61279745201686	4.5330880630442	0.00306364628515259	0.0487519365376455	-1.67109736927322
25926	0.698950098979092	8.42908997650402	4.53043881028692	0.003072975964704	0.0488631284875417	-1.67435502663143
79171	-0.82029827320749	9.21182709830386	-4.52925098877111	0.00307716927274672	0.048892540265074	-1.67581598213817
26037	1.65389500928747	9.69299159223981	4.52630018953896	0.00308761386891197	0.0490011631626692	-1.67944623929915
647190	-2.02982247671148	7.93820610434627	-4.5259930252718	0.00308870336300019	0.0490011631626692	-1.67982420858743
22795	-1.71530849652063	5.455540475761	-4.5217931748865	0.00310364290572113	0.0492007585859834	-1.68499362455073
79719	1.33388976030266	6.97995251806233	4.52048873898955	0.00310829931548892	0.0492243111500079	-1.68659974887199
9826	0.998641619024635	8.41657071274621	4.52005546724647	0.00310984767019991	0.0492243111500079	-1.68713328488188
9666	1.63168631302215	7.15291370885696	4.51623246732351	0.00312354685999488	0.0494036653473943	-1.69184221934761
401022	-4.03183206175553	7.49679818565581	-4.51511517616508	0.00312756316382594	0.0494297141846491	-1.69321885226634
1821	3.23371074283524	7.33970325692265	4.51152546520245	0.00314050588946938	0.0495966948267299	-1.69764308909331
64430	1.21119182969823	6.43043887594903	4.50981156933192	0.00314670632187869	0.0496376020850198	-1.69975612308113
26507	3.08797752356099	7.55928374815025	4.50929149507981	0.00314859050369274	0.0496376020850198	-1.70039740307938
11243	-0.947740182417769	8.07790877849714	-4.50883809163438	0.00315023416549545	0.0496376020850198	-1.70095650814518
91452	-1.14406057796141	6.70421451920854	-4.50794121781214	0.00315348828737931	0.0496513755858922	-1.70206256230946
5999	3.96704130707766	11.1056661501843	4.50533330520392	0.00316297178771505	0.0497631353207477	-1.70527942587175
10529	1.40999182784007	11.638993868836	4.50448351513823	0.00316606883025302	0.0497683531838112	-1.70632786815722
196528	-1.70866320685722	5.86506154907223	-4.50393363962596	0.00316807463465158	0.0497683531838112	-1.70700634496835
11141	1.44101519652439	7.90783184857534	4.50179937161643	0.00317587327287888	0.0498533244686224	-1.70964020062471
3572	1.57525952134896	7.2109074902853	4.50085619285193	0.00317932644774274	0.0498700062803075	-1.71080438028952
23085	-0.7445475334017	6.55777447528771	-4.49791769977187	0.00319011164129345	0.049987997638439	-1.71443228031419
79982	2.6305893015517	8.57541041981182	4.49749049041453	0.00319168301345818	0.049987997638439	-1.71495982847019
7586	-1.72817136839707	8.61740609886514	-4.4968509357662	0.00319403704592269	0.049987997638439	-1.71574964780471
1621	-0.695236017441954	5.3216881463269	-4.49556942343419	0.00319875975917452	0.0500243823807337	-1.71733244276117
84128	1.49572391430478	7.30695407619478	4.49414167858879	0.00320403051061444	0.0500692767883434	-1.71909614580806
149111	1.98433676514509	7.10004023101688	4.49339215041969	0.00320680137442614	0.050075067569819	-1.72002216817824
142940	1.79741991993705	9.18355183795903	4.49272273354624	0.0032092783311172	0.0500762636826979	-1.72084928793682
10432	-1.27680221108977	4.96586837107333	-4.49092044040834	0.00321595768750218	0.0501239358931289	-1.72307651113682
9796	3.28665751410628	10.379923642061	4.49028935888708	0.00321830014290103	0.0501239358931289	-1.72385650162499
57168	2.96643865560992	8.77552920325005	4.48995513996126	0.00321954146758665	0.0501239358931289	-1.7242696070275
5977	-0.960528997294613	9.56374292226488	-4.488545789444	0.00322478179519413	0.0501377625124967	-1.72601179816594
8459	1.43976942296015	9.17070742886355	4.48842370419262	0.00322523618501441	0.0501377625124967	-1.7261627301263
7716	-1.55390804026569	9.33291127799146	-4.48769386110108	0.00322795407533381	0.0501426492327729	-1.72706507061918
200504	-1.2252640744724	5.19906326123795	-4.48477165416973	0.00323886169094119	0.0502208294397699	-1.7306787549637
10165	-2.66944739680904	7.03764593659612	-4.48463252342092	0.00323938203868463	0.0502208294397699	-1.73085084065302
94081	0.879442921189415	8.26951168491355	4.484411509086	0.00324020882110681	0.0502208294397699	-1.73112421122862
563	-2.10220127055978	6.2106639984155	-4.48060537355773	0.00325448383398253	0.0503667641018361	-1.73583315956303
51361	2.71646588268603	6.65064217139284	4.47956321167194	0.00325840465416661	0.0503667641018361	-1.73712290878427
5305	-1.6878734977794	7.2801708277356	-4.47898871868582	0.00326056825257241	0.0503667641018361	-1.73783395576441
127262	1.24693320587552	10.3744482228456	4.47801303705817	0.00326424642260128	0.0503667641018361	-1.7390416677545
105374336	1.12093460247687	6.58801599169847	4.47737565918623	0.00326665172632659	0.0503667641018361	-1.73983070154966
9444	-3.11220143766008	8.40165267611474	-4.47727687373653	0.0032670246938078	0.0503667641018361	-1.73995299730874
64343	1.78089790515859	7.54850383599322	4.47685811886777	0.0032686062405298	0.0503667641018361	-1.74047142978526
259282	1.09570651152474	8.83364053579067	4.47677012751741	0.00326893867289263	0.0503667641018361	-1.74058036942538
9341	-1.6432125319558	11.5384978151771	-4.4745153205335	0.00327747017546676	0.050422949703983	-1.74337238800881
26297	0.975667367336516	7.65242803761411	4.47440925192867	0.00327787211492825	0.050422949703983	-1.74350374683115
51773	1.46137147114844	6.71303983514943	4.47362870104262	0.0032808316404355	0.050422949703983	-1.74447045956558
100526820	-1.62835181766193	6.0212979747608	-4.47325406108892	0.00328225317313819	0.050422949703983	-1.74493448453885
55178	0.747845171191837	8.31322590683312	4.47240506590126	0.00328547712850186	0.0504261356801327	-1.74598612036709
443	-3.58409884095906	9.3070305080032	-4.47147612549581	0.00328900869327023	0.0504261356801327	-1.74713690955126
57476	1.83485592801486	10.0727119128969	4.47129127400305	0.00328971194807116	0.0504261356801327	-1.747365922904
79751	1.99926572735541	8.40667881250004	4.46858929563599	0.00330001051002941	0.0505468570192611	-1.75071401397746
9220	-0.607991753915006	5.70393267517375	-4.46644403950238	0.00330821261460767	0.0506078109349888	-1.75337305314634
140597	1.3449405228319	11.7778892955474	4.46627976423061	0.00330884163145071	0.0506078109349888	-1.75357670097911
400916	0.577018378979112	11.2066779373564	4.46407496911562	0.00331729674110967	0.0506727729232714	-1.75631032915407
7027	-1.09003895570049	6.5512270356713	-4.46255024741181	0.00332315787851134	0.0506727729232714	-1.75820120014552
353500	-0.736220123531272	7.42779462064107	-4.46205490925311	0.00332506446561071	0.0506727729232714	-1.75881556635052
1399	-0.944810578207838	5.72737381518414	-4.46163110052858	0.00332669669512059	0.0506727729232714	-1.75934124470167
22990	-0.827771746061361	6.39733548505159	-4.46155902164463	0.00332697438353049	0.0506727729232714	-1.75943065170932
1196	-0.83821163369984	8.90072172829577	-4.46138039010527	0.00332766268358172	0.0506727729232714	-1.75965223059542
100874034	-0.804401206729472	4.67112016976088	-4.45916057212394	0.0033362292446626	0.0507661666682357	-1.76240615462171
5166	-1.11070126231889	4.85624499406461	-4.45797077043333	0.00334083091273479	0.0507769173727116	-1.76388254308683
27245	1.17847202127118	7.47708274101	4.45771949590305	0.00334180364072155	0.0507769173727116	-1.76419436970619
2965	1.59399107414858	9.06319360661712	4.45597677308198	0.00334855868246134	0.0508021700575496	-1.76635731988146
4154	-0.674338609654213	5.23166007836501	-4.45579176857977	0.00334927667537268	0.0508021700575496	-1.76658696234182
57683	2.27788516161501	7.01821547943207	4.45504027814127	0.00335219492765678	0.0508021700575496	-1.76751982662463
6624	-0.889618205688359	9.44893716488116	-4.45478002559246	0.00335320622036458	0.0508021700575496	-1.76784291187057
6456	2.80569013216489	10.93711998636	4.45300350057242	0.00336011851312747	0.0508699509585379	-1.77004862013651
440279	3.50389650909619	6.34334678820178	4.45197735266955	0.00336411836121768	0.0508935730614382	-1.77132289124195
112476	2.31177780168479	9.61546374180315	4.4479493312521	0.00337987043654388	0.0510948239472307	-1.77632645108565
80055	1.53310276967871	7.61519047929793	4.44620885070556	0.00338670210500008	0.0511610277440345	-1.77848922462251
26575	2.92451986665298	6.96510829115563	4.43772678128236	0.00342021559711373	0.0516299115680077	-1.78903594507217
80818	0.929838845763337	8.79881256225685	4.43654177501433	0.00342492689337782	0.05164350100121	-1.79051027595308
3364	-0.717680200901564	7.37558479236647	-4.43625533463982	0.0034260667906085	0.05164350100121	-1.79086668433679
7226	0.75620361045178	7.51045832376923	4.43517777880139	0.00343035872416307	0.0516708618797761	-1.79220756444674
4232	1.05673078944809	9.03293826770459	4.4331247165709	0.00343855264208977	0.0517569157426239	-1.79476282980691
23511	-0.716055163087937	8.43160821217114	-4.43047249290019	0.00344917001150939	0.051859253919485	-1.79806477495347
340075	-0.695226300378558	5.62303290399936	-4.43018494919702	0.00345032328828708	0.051859253919485	-1.7984228236983
6262	3.15180718605919	7.86674054869873	4.42431215472831	0.00347397164337148	0.0521737076152106	-1.80573838622748
117283	-2.86444418059796	7.00390875537799	-4.42363203894968	0.00347672190364395	0.0521737076152106	-1.80658592744164
57453	-1.12992675139985	8.67915157789097	-4.4231315439331	0.0034787473536937	0.0521737076152106	-1.80720967558147
54963	-1.04461834485701	8.39418002926042	-4.4223676361209	0.00348184133075163	0.052182596150963	-1.80816177921512
150622	-2.60841780960527	7.6270260494215	-4.42144090082927	0.00348559888870716	0.0522014099183122	-1.80931694446749
284358	-0.736519626648561	6.96944519990863	-4.41817761473081	0.0034988661106187	0.0523559870435141	-1.81338564219109
56155	-0.519105481994019	4.55035197246432	-4.41766884693726	0.00350093959954473	0.0523559870435141	-1.81402012602705
1540	0.724159676007202	9.76919880576556	4.41631437536669	0.00350646640974629	0.0523704012944611	-1.81570947964224
7270	1.67356090507935	9.09130685388966	4.41620231363411	0.00350692410163753	0.0523704012944611	-1.81584926031764
339488	-0.979066604997835	7.22932273901103	-4.41395811786806	0.00351610399572276	0.0524699295842405	-1.81864897259852
391	-2.0555241511118	9.67949675921392	-4.41250094154943	0.00352207884940546	0.0525215217700476	-1.82046726404831
6712	2.25285741120201	8.20349853576312	4.41022876992018	0.00353141790154392	0.0526231716157209	-1.82330317098306
108	0.811988509935814	11.6813217573992	4.40583474656829	0.00354955615494791	0.0528297494117811	-1.82878961443268
6304	2.30951742879345	11.4070642000608	4.40564408209298	0.00355034554095087	0.0528297494117811	-1.82902774793582
221184	-1.83213692783561	10.3538426665764	-4.40058694770863	0.00357135421840899	0.0531044844650381	-1.83534597177061
3759	-1.46658314893159	9.44377812737536	-4.39487938914382	0.00359523063915928	0.0534174675717132	-1.84248152244169
1303	1.2422676413568	6.65271898757874	4.39391955169573	0.00359926328090491	0.0534174675717132	-1.84368199495509
10382	-1.81080814825654	11.3835032148773	-4.39367120758083	0.00360030748521052	0.0534174675717132	-1.84399262291422
4837	0.874874897530841	6.75462155524406	4.39311559899335	0.00360264485060879	0.0534174675717132	-1.84468761043286
27244	1.2500794036847	10.2534002537409	4.3907394893176	0.00361265979890558	0.0535279181283865	-1.84766032021111
55902	-1.02564933215407	8.71732167154961	-4.38916609825678	0.00361930838970862	0.0535814214168757	-1.84962923864753
6734	-1.17148015221534	6.6825899243378	-4.38866999793141	0.00362140754471262	0.0535814214168757	-1.85025012994981
1819	-0.875538503745122	7.85017335055643	-4.38602566494791	0.00363261933296526	0.0537092165303481	-1.85356026474042
8543	2.41977296757721	8.32519663713263	4.38322825755808	0.003644522042275	0.0538272986565998	-1.85706318179067
80025	0.5563945092299	9.43121379396895	4.38258918986835	0.00364724727758546	0.0538272986565998	-1.85786359138
83698	-0.687493061991514	5.42418884503694	-4.38233162120589	0.0036483462899258	0.0538272986565998	-1.85818620467408
91775	-2.24760521081255	7.42422306036783	-4.381061877875	0.00365376948864578	0.0538692148919634	-1.85977674886301
440823	2.73600486756851	9.9263608520473	4.38024789078572	0.00365725080707923	0.0538824621026038	-1.8607965198402
54558	-1.00745341770266	4.7877344030098	-4.37818141403448	0.00366610538774969	0.0539466949798359	-1.86338587802618
55831	-1.12942015123996	5.25852122621683	-4.37802365158619	0.00366678235458764	0.0539466949798359	-1.86358358604637
9699	2.52086921805788	9.23018213519578	4.37617418120169	0.00367472886804148	0.0540255064447367	-1.86590162807199
165140	-0.45675479508322	7.83404777013506	-4.3750743015574	0.00367946370667907	0.0540419814695512	-1.86728041562551
2109	-0.86039874823123	9.73674569559062	-4.37430060415958	0.00368279842382758	0.0540419814695512	-1.8682504185328
1435	-0.970111176990986	5.73453419117299	-4.37404858241307	0.00368388538712266	0.0540419814695512	-1.86856640401409
10915	1.34172568929995	9.31241369500746	4.37350958197337	0.00368621127558103	0.0540419814695512	-1.86924223673551
6095	1.82597568463142	6.55900449347515	4.37156020824251	0.00369463678616428	0.0541274667366286	-1.87168685587655
8499	2.34840005604825	8.77330246361685	4.37090581204259	0.0036974699757566	0.0541309604450766	-1.87250763427706
79589	2.78517765211084	6.92041276704674	4.36961904898353	0.00370304800350574	0.0541746055043035	-1.87412175199916
4118	-2.17745987808772	11.6272377338046	-4.36815666039711	0.00370939867905344	0.0542099802566108	-1.87595648255381
338811	3.43996945003425	8.60752962639567	4.36715242728382	0.00371376672423158	0.0542099802566108	-1.87721659535467
25837	2.8198055726392	8.79210679377788	4.36712197960747	0.0037138992494322	0.0542099802566108	-1.87725480354448
83931	0.445393806945176	7.88008970103186	4.3666716326953	0.00371586002142428	0.0542099802566108	-1.8778199516019
9798	0.63576458401674	5.37078382935623	4.36358616431822	0.0037293247782929	0.0543683951954902	-1.88169279414544
79591	-0.653645126496901	4.91739719769261	-4.36126132435746	0.00373950592234703	0.0544767985435791	-1.88461186823716
441461	-0.745510641759108	9.44988040950576	-4.36062787465272	0.00374228531698348	0.0544767985435791	-1.8854073725424
58473	-1.46939501911718	12.5284935197725	-4.36007613354647	0.00374470806290682	0.0544767985435791	-1.88610031491462
7726	-0.750747821058823	8.05946952114866	-4.35868520205257	0.00375082348710042	0.0544767985435791	-1.88784741968299
6925	1.81233376390255	10.8286791943414	4.35838270267949	0.0037521549321069	0.0544767985435791	-1.88822741873593
1128	3.43035115404858	8.02610170776538	4.3583206058195	0.0037524283149805	0.0544767985435791	-1.88830542640947
64798	-1.71487882665284	8.63905694864333	-4.35344541451012	0.00377396049207355	0.0547512960957152	-1.8944316100004
9653	1.23559623415839	7.94828912545919	4.35202800717429	0.00378024638856557	0.0547976297313735	-1.89621341216352
11073	1.59939800792666	8.07572401750239	4.35102169538253	0.00378471620497782	0.0547976297313735	-1.89747861880313
26505	-0.923713146856398	8.08364072738977	-4.35095014338669	0.00378503424613696	0.0547976297313735	-1.89756858495676
203197	2.42266012909963	8.69617689377871	4.34938565691799	0.00379199563133371	0.0548603417897946	-1.89953589345129
2037	-2.59466571258749	8.99429485005339	-4.34864296683052	0.00379530529064261	0.0548701725387292	-1.9004699416212
27315	-0.791489321113553	8.14820832440387	-4.34771580272138	0.00379944151548566	0.0548919313684639	-1.90163611304242
3053	-1.99537043720793	5.18616270872357	-4.34708594880956	0.00380225424099233	0.0548945522322367	-1.90242840776401
5793	-1.44729442038735	4.92275369327626	-4.34244221078058	0.00382306301620525	0.0551489429651576	-1.90827165117408
83787	0.983773204806123	9.00303640373734	4.34188762395328	0.00382555656219426	0.0551489429651576	-1.90896971175096
10199	1.32696781102584	8.2423567474643	4.34111694516513	0.00382902469732005	0.0551489429651576	-1.90993984627768
5980	1.17984591101729	8.5445921907577	4.34041438017184	0.00383218934777215	0.0551489429651576	-1.9108243180125
57698	-0.63963675984596	11.271808902143	-4.34021408434497	0.00383309209565135	0.0551489429651576	-1.91107648787905
114788	2.26627206198031	7.98671850757983	4.33810598405549	0.00384260775564858	0.0552120782995585	-1.91373093140057
29763	-1.02797213954925	6.61018325657467	-4.33806934879684	0.00384277335303226	0.0552120782995585	-1.91377706720403
56006	-0.781524908753557	8.11635659947324	-4.33688269040043	0.00384814152046653	0.055251155127304	-1.91527157031763
9874	1.59331623470307	9.63254709037628	4.33503775479799	0.00385650408304499	0.055333141802259	-1.91759554989537
6311	-0.509244749032442	9.28929152975251	-4.33403740034469	0.00386104681572945	0.0553602465084177	-1.91885586767097
10982	-2.11585413028957	10.6103127005868	-4.32911533700118	0.00388348499546935	0.0556437252578857	-1.9250592639489
64766	-1.26002161261764	8.3436178909504	-4.32817559114917	0.00388778540507259	0.0556671098974773	-1.92624406997711
84811	-0.795796162352642	7.33390931234372	-4.32630861130427	0.00389634462194259	0.0557012631850548	-1.92859830829729
127281	1.61427166163379	10.539956604703	4.32610240014753	0.00389729128119362	0.0557012631850548	-1.92885837070095
55854	1.73126259647934	10.156262742067	4.32590872402276	0.00389818062746524	0.0557012631850548	-1.92910263052207
728215	2.02875031720924	8.21394838516476	4.32354833784471	0.00390903742165102	0.0558181647436575	-1.93207995579406
404672	1.44509870987371	5.19630260524247	4.32229113383517	0.00391483369940585	0.0558626953741483	-1.93366610574741
51024	-1.70356958361228	11.2341356844288	-4.31967522992987	0.00392692472222439	0.0559969265584725	-1.93696723276417
2644	0.892815495367604	6.98358756744094	4.31868787119478	0.00393149915672733	0.0560238629833645	-1.93821349735064
5649	1.05998352707078	8.63521344034609	4.31632489480012	0.0039424708042625	0.0561418606952385	-1.94119670041865
375743	1.21428551066895	9.41361854306968	4.31197616146517	0.00396275132404513	0.0563921678869233	-1.94668910773782
115939	-0.582612838458251	8.79250739778427	-4.30835320186699	0.00397973537285006	0.0565752127520603	-1.95126707832734
2752	-0.98511258969387	11.8780161905963	-4.30807606324925	0.00398103788323384	0.0565752127520603	-1.95161735323489
79598	-0.532015106335856	5.33834009837715	-4.30624253466058	0.00398966709345434	0.056659247722018	-1.95393504196795
8514	2.73687117011901	9.70046916486295	4.30559143332987	0.00399273637826409	0.0566642628049968	-1.95475819628772
5031	-0.633563784035791	5.77228691556085	-4.30366279845183	0.00400184329103865	0.0567373028334588	-1.95719685167892
80204	2.21217934341923	8.62026290955201	4.30335003746622	0.00400332229751948	0.0567373028334588	-1.95759237476245
64426	1.25503478189275	8.43081187832706	4.30118942063816	0.00401355611908958	0.0568429772600128	-1.96032513756697
2913	-1.09996281759591	11.0218948719186	-4.30062632378969	0.00401622799737604	0.0568429772600128	-1.96103746350565
22824	2.82028631643739	7.65648605177239	4.29913111672986	0.00402333227111011	0.0568955052474962	-1.96292915803127
114787	2.06620307429131	7.44217676099469	4.29869777933968	0.00402539381388671	0.0568955052474962	-1.96347746835746
587	-0.960848337348483	7.55872804231172	-4.29435068372114	0.00404613933750443	0.0570560441758627	-1.96897952211221
84134	1.62457131721238	8.49229814977882	4.29375598062406	0.00404898661243501	0.0570560441758627	-1.96973245348943
23219	-0.653012981477559	7.16747709896892	-4.29337695388752	0.00405080244522196	0.0570560441758627	-1.97021235328408
23042	-0.52765675586302	4.7054753806381	-4.29333784241345	0.0040509898708864	0.0570560441758627	-1.97026187502017
1496	1.40520318007107	9.91833932438788	4.29209085134037	0.00405697059698768	0.0570560441758627	-1.9718408990046
81533	1.13717497378165	10.3475714604848	4.29193735176874	0.00405770747547468	0.0570560441758627	-1.9720352869142
8506	1.91186535353934	10.2015533427448	4.29153460612541	0.00405964157014216	0.0570560441758627	-1.97254533075542
7978	1.0130473473195	6.0615762013043	4.29152382781803	0.00405969334453562	0.0570560441758627	-1.97255898092531
122525	0.903935000097291	6.86524930394419	4.29109973458469	0.00406173108777458	0.0570560441758627	-1.97309608720322
644794	-1.28350338819585	6.31553837121091	-4.29005137018574	0.0040667732769102	0.0570560441758627	-1.97442393936897
256586	1.46338708669632	10.2943631755295	4.29003828758529	0.0040668362424268	0.0570560441758627	-1.97444051077451
80335	0.901485148768758	11.7078912584438	4.28854042391376	0.00407405247929371	0.0570816275615137	-1.97633799044523
7320	0.799748157115349	10.3331752881301	4.28826790683377	0.00407536690396039	0.0570816275615137	-1.9766832493884
55294	2.72271277345313	9.80248353726855	4.28795675830989	0.00407686823251152	0.0570816275615137	-1.97707746538174
595	-0.887328869249393	6.26951260773636	-4.28669126552178	0.00408298069529244	0.057128868722462	-1.97868095980341
54676	-0.788050448670177	7.08247897208471	-4.28412874378675	0.00409538902675045	0.0572640790054075	-1.9819286571541
64849	-1.93013983777192	8.2248093108353	-4.28226653042569	0.00410443248061251	0.0573520900271522	-1.98428942471998
29110	1.27584679656675	8.67136419847343	4.27947510651507	0.00411802986772189	0.0573934963795697	-1.98782916443837
84901	-1.69304276284958	6.61394022283416	-4.27935557743274	0.00411861322114305	0.0573934963795697	-1.98798076305931
7627	0.930833074664767	7.20664588921756	4.27925563308831	0.00411910106279493	0.0573934963795697	-1.98810752405099
8851	2.83445340347248	10.7839706774447	4.27865011156904	0.0041220580613931	0.0573934963795697	-1.98887554918584
8996	-1.03908555881807	6.17717541898988	-4.27862248620598	0.00412219302286452	0.0573934963795697	-1.98891058969441
25980	-0.793962968690124	8.34069213855043	-4.27827268692574	0.00412390236185289	0.0573934963795697	-1.98935429148981
8303	0.883779622487181	11.8626976150435	4.27483516303778	0.00414074204754879	0.0575894403973085	-1.99371560196962
27230	1.06677603320352	10.2122629650054	4.27240730665935	0.00415268143002511	0.0577121862565909	-1.99679699817002
64288	1.37392874317591	7.28921683358931	4.27191636106359	0.00415510036225671	0.0577121862565909	-1.99742020781196
84516	1.71719483714733	9.15936942646141	4.26692869064209	0.00417976361120144	0.0579885930406861	-2.00375367613953
6642	-1.80520020637196	9.53722774051559	-4.26676816754691	0.00418056005815319	0.0579885930406861	-2.0039575754499
23350	0.846518104484092	9.33311227612132	4.26570282119035	0.00418585010745085	0.0579977347271307	-2.00531089714749
8440	0.756820229189803	9.50257602782577	4.2648632156616	0.00419002444310704	0.0579977347271307	-2.00637757974957
10746	-0.460815578222185	3.9166735896943	-4.26465798263569	0.00419104551721576	0.0579977347271307	-2.00663833582012
3854	-0.67462711908783	5.95233085855492	-4.26439800099277	0.00419233937151343	0.0579977347271307	-2.00696866124253
80349	-1.17710007703034	7.7314066273637	-4.26371427435544	0.00419574419297838	0.0580063720039198	-2.00783743447439
27075	2.5714636366025	11.0744813169888	4.26220827067589	0.00420325458305374	0.0580717199415014	-2.0097512808531
10181	-2.05843006764774	8.81365819651379	-4.26137252354792	0.00420742884115291	0.0580909202409874	-2.01081350702753
124808	0.964296661638437	8.13043207789188	4.25988713934928	0.00421485912588075	0.0581240738488055	-2.01270167844786
51312	-0.762952274645807	7.17324598732275	-4.25977865823096	0.00421540234556815	0.0581240738488055	-2.0128395892616
112942	1.99481264954605	9.28271563559833	4.25694976806976	0.00422959540116787	0.0582449337698166	-2.01643655917354
3706	3.86388425237462	7.89413176695604	4.25670812210231	0.00423081023099319	0.0582449337698166	-2.0167438717094
169834	2.25866523095368	6.043940604946	4.25613483713544	0.00423369385787553	0.0582449337698166	-2.01747298079048
6888	-1.73552264851439	11.5262549958228	-4.255808704699	0.00423533527604313	0.0582449337698166	-2.01788778139236
8985	-1.56934382339331	9.98117496746093	-4.25368814536034	0.00424602519186093	0.0583534766486184	-2.02058526949008
84133	0.867610132466227	9.591286439826	4.25217157823516	0.00425368863419801	0.0584203109194462	-2.02251486131766
51335	1.02000387732169	12.6046615467759	4.25125326979941	0.00425833641998277	0.0584227430962198	-2.0236834341144
94015	-2.67395018847944	10.78885922827	-4.25103013625183	0.00425946660192457	0.0584227430962198	-2.02396739712901
96764	1.01530006455362	6.76675685011602	4.24808659452813	0.00427440687296795	0.0585891433533886	-2.02771410221621
4761	2.60899774728976	8.14829881464234	4.24314936802146	0.00429959660329718	0.0588957218240222	-2.03400144805726
79857	-0.502725040684868	4.39402963616619	-4.24136672230853	0.00430873196010937	0.0589821300208672	-2.0362724840616
100462953	-2.34270867975654	6.87579145530583	-4.23921632888367	0.00431978045061434	0.0590883040933971	-2.03901266407473
57541	-0.496234236301691	5.01420512423932	-4.23875538298518	0.0043221528159584	0.0590883040933971	-2.03960012496138
57539	0.810586564020912	7.8232257605967	4.23608159031479	0.00433594255776859	0.0592150420650827	-2.04300842747075
7083	-0.529266299244112	5.53902019132149	-4.23551658214248	0.00433886273614566	0.0592150420650827	-2.04372878685881
145407	1.04203076323127	6.07972758073863	4.23530852327124	0.00433993861171084	0.0592150420650827	-2.04399406459057
79161	1.25509817937707	8.30853440323634	4.2339010445823	0.0043472244564712	0.0592666851153161	-2.04578879125473
160335	-2.0987038777305	8.29964089731809	-4.23348024230526	0.00434940537395978	0.0592666851153161	-2.046325429985
53358	2.60957860403806	9.54738718258108	4.2309563032147	0.00436251175916469	0.0594064754044998	-2.04954471332848
56936	1.82607474467961	7.15369182710577	4.22830999140977	0.00437630051191271	0.0595553693930352	-2.05292112537175
55915	-0.952100622345743	8.35405558376538	-4.22600723541342	0.00438833835846563	0.0596802573887287	-2.05586006489179
29101	0.972782331193462	10.3220394811049	4.22470715064872	0.00439515082208873	0.0597339651142769	-2.05751968145919
54985	0.844293552406379	8.91174257067289	4.22370384848964	0.00440041613265314	0.0597665894266991	-2.05880061770461
57801	0.918790780812059	7.47324709145363	4.22273622380333	0.00440550081428442	0.0597967195755377	-2.06003614902645
1894	2.10508979303913	5.95946555233933	4.22132678910114	0.00441291874586932	0.0598584596074939	-2.06183606959619
100874314	-0.562523177486116	4.4722404752122	-4.21548435973887	0.00444381533598813	0.0602383856656169	-2.06930037793528
4355	-1.10740352597556	8.9633716008382	-4.21373335079829	0.0044531217262886	0.0603253412037875	-2.07153848524094
55081	2.24280157977436	8.63736492848559	4.20945954164665	0.00447592705651857	0.0605949320266648	-2.07700314875662
6742	-0.599903537328947	4.86609947721234	-4.20737301584639	0.00448710776124655	0.0606987772919034	-2.07967207397677
84274	-0.877171784211688	9.16185479142657	-4.2069428217017	0.00448941680382547	0.0606987772919034	-2.08022242799887
9899	2.71777193264557	10.7252084120678	4.20573977152089	0.0044958810805907	0.0607468077093803	-2.08176165817291
114294	-1.26582628973267	5.34012564821875	-4.20363670532901	0.00450720607932093	0.0608604098555296	-2.0844529334594
6785	2.98068277722776	8.36136281809924	4.20241321464867	0.00451380907087763	0.060910145431209	-2.08601893327034
54859	-0.959370569195689	5.42510865902921	-4.20128862390572	0.0045198877433099	0.0609404912774491	-2.08745854750369
151613	2.71116973530483	7.77938765065468	4.20091668863125	0.00452190012930166	0.0609404912774491	-2.08793471265164
84456	1.13499544643345	6.54740754072971	4.19398795753462	0.00455957017119871	0.0614053533079834	-2.09680897382013
85442	1.38026044246097	9.4555488931731	4.19349186581462	0.00456228058802484	0.0614053533079834	-2.09744464398105
50840	-0.442978152168321	4.47593135743509	-4.19292980973541	0.004565353554774	0.0614070959765927	-2.09816488318117
158228	-2.25208317235413	5.85143675801609	-4.19213120528565	0.00456972375179115	0.0614262737821308	-2.09918832669522
352954	-1.67952125051455	9.15516646700858	-4.18909867021691	0.00458636081547602	0.0616102120621125	-2.10307552448529
57512	2.64633316119039	9.54880053436444	4.18789410882537	0.00459298782722794	0.0616413065668514	-2.10461995657428
282973	-1.44935947526883	8.79454882076079	-4.18760409006914	0.00459458497322662	0.0616413065668514	-2.10499183794713
26207	-0.887809890679641	7.22988747601636	-4.18520681011286	0.00460781041901698	0.0617790109007276	-2.10806627946241
9534	-1.28954545664693	6.5804759857079	-4.18137733466249	0.00462902440806679	0.0620235755947909	-2.11297928115318
5154	-0.817233404648212	8.787363436903	-4.17701611051832	0.00465331558988584	0.0623090307035934	-2.11857719925627
100506215	0.868833714001586	5.41583067227071	4.17629636847678	0.00465733793326053	0.0623228890081341	-2.11950131317339
55832	-1.07484326685857	4.54915023537979	-4.1751083521062	0.00466398567318591	0.0623718391756439	-2.12102684069988
221442	-0.987303076158055	5.37850785775523	-4.17397168190269	0.00467035590858824	0.0624162765572603	-2.12248663537787
57863	1.53423641995241	9.05718267724967	4.17344830441471	0.00467329230095104	0.0624162765572603	-2.12315886082075
151647	-1.50092741441022	5.13613672777113	-4.17272335036889	0.00467736300068456	0.0624306762125919	-2.12409005964884
339479	2.09392182006443	6.39347850634519	4.17157978565773	0.00468379220998295	0.0624765173175602	-2.12555912336237
51274	-1.53546905342087	7.09811316708258	-4.1661050186264	0.0047147072777458	0.0628487049382319	-2.13259495232328
10428	0.835742019478774	10.0272071862256	4.16424080480156	0.00472528554501156	0.0629124984056113	-2.1349917615231
11046	-2.3661388767903	7.08119646861802	-4.16419880692024	0.0047255241588339	0.0629124984056113	-2.13504576403448
574036	-1.17073427764084	7.21483812013694	-4.16217007694435	0.00473706638602817	0.0630259432049233	-2.13765470265087
9851	0.859405270363046	8.36278699392276	4.16037143124584	0.00474732561248035	0.0631221841475877	-2.13996827585646
57463	1.81770159556218	9.08147220841827	4.15933800181249	0.00475323124662515	0.0631604523994228	-2.14129778383135
79414	1.18159246858986	7.07696504965764	4.15804929113093	0.00476060707797425	0.0631822424228504	-2.14295593826613
84957	-0.659823308940005	8.1157209759629	-4.15799322633918	0.00476092824699074	0.0631822424228504	-2.14302808126175
347	-1.73396285381803	12.1188833053097	-4.15685439041132	0.00476745728740637	0.0632286674697213	-2.14449361455391
9648	1.62457017658698	9.64623646821558	4.1557728113467	0.00477366722312219	0.063258412991759	-2.14588564777386
100505929	-1.53045013664063	5.22244214945118	-4.15540786913513	0.00477576457012848	0.063258412991759	-2.14635538223479
100505915	-0.77317851751318	6.23895913346692	-4.15434025998788	0.00478190603408216	0.0632682376884005	-2.14772966861229
64399	-2.03928776848129	6.42064802706479	-4.15314305817212	0.00478880335805107	0.0632682376884005	-2.14927097943126
81605	-0.570993350591891	9.51731834414323	-4.15312548066647	0.00478890470742604	0.0632682376884005	-2.14929361081765
54868	-0.813031912552153	7.27352883922814	-4.15279184475411	0.00479082885331988	0.0632682376884005	-2.14972318253714
10430	-0.703459673392057	10.1420601336103	-4.15264607435745	0.00479166980863161	0.0632682376884005	-2.14991087398286
79836	-0.617938881462458	6.0107539659578	-4.15082263668744	0.00480220307487069	0.0633672109727719	-2.15225897292089
26045	2.23161063741953	9.72663635404739	4.149810168214	0.00480806273330945	0.063369006302113	-2.15356297846393
1641	2.33346659232735	7.15047909654116	4.14974948343699	0.00480841419692479	0.063369006302113	-2.15364114216287
50854	-1.55417704686236	10.6922645058345	-4.14795228581461	0.00481883576408958	0.0634351378725441	-2.1559562361728
10826	-3.04612602815438	9.14848376161329	-4.14783553511671	0.00481951363857647	0.0634351378725441	-2.1561066477129
55280	-0.989997016241984	7.29353368827313	-4.14700054103759	0.00482436482643719	0.0634589527169815	-2.15718244233713
784	2.74445470863693	8.46806533594969	4.14539536333772	0.00483370581155893	0.0635417584377709	-2.1592508273679
93377	-2.81553770779488	9.69708960510912	-4.14436117221497	0.00483973463762953	0.0635809471097149	-2.1605836625172
5325	1.64323224713856	6.88822886519347	4.1426532223709	0.00484970932669038	0.0636718917390904	-2.1627851727659
285550	1.41926638747764	7.9822589669566	4.14100596540791	0.0048593510600917	0.0636978117741799	-2.16490886967119
5583	-0.771442685792745	5.75342814119191	-4.14069649337455	0.00486116482327052	0.0636978117741799	-2.16530789686072
9813	-2.16076993179372	8.30362485499479	-4.14003693986768	0.00486503284842105	0.0636978117741799	-2.16615836064
9422	-0.945186942943129	6.64390683871614	-4.13996399229285	0.00486546086620911	0.0636978117741799	-2.16625242721283
93100	0.582072484033406	7.96041269346169	4.13971024392511	0.00486695005119561	0.0636978117741799	-2.16657964435641
23534	1.12441084362154	7.5330962611401	4.13840108544887	0.00487464116864675	0.0637099932650769	-2.168268003576
56270	-0.540466062849474	11.2537611311563	-4.13830315714976	0.00487521702231478	0.0637099932650769	-2.16839430746012
4850	0.773119889909614	8.76289996746297	4.13754338918684	0.0048796872833304	0.0637099932650769	-2.1693742741849
114088	0.615066800155962	10.025368198191	4.1364657726128	0.00488603543673326	0.0637099932650769	-2.17076435942758
10228	-0.989335207140599	7.94892909681098	-4.13584522845304	0.00488969514810183	0.0637099932650769	-2.17156491802521
138199	1.82152731266536	7.23189117817281	4.13581092274561	0.00488989755712492	0.0637099932650769	-2.17160917721853
3875	-1.17949726141708	6.372840953903	-4.13550842841214	0.00489168272116303	0.0637099932650769	-2.17199944521338
5090	-0.79569243411976	8.25588868458319	-4.13540185707182	0.00489231182104559	0.0637099932650769	-2.17213694326388
27257	0.64460138712778	10.0819138851322	4.13278429834524	0.00490779156148281	0.0638717077702149	-2.17551464985038
51655	0.958884283530001	10.9484817971548	4.12970177478981	0.00492609036047585	0.0640354621333442	-2.17949367780975
2800	-0.686053563690939	7.44552720730831	-4.12963070814402	0.00492651312069876	0.0640354621333442	-2.17958543004383
10742	1.41483029165482	7.49096394997669	4.12847941185181	0.00493336751630829	0.0640829535801729	-2.18107194413583
10520	-0.564585738151138	8.13318616060632	-4.12798566220657	0.00493631034432642	0.0640829535801729	-2.18170951808378
6543	1.98030490719782	8.50094553888233	4.12564426816628	0.00495029183059881	0.0642244951305674	-2.18473343858092
528	2.13641411207477	8.44385346634652	4.12477558082077	0.004955490250941	0.0642519811156813	-2.18585556286163
9547	2.76327198024402	9.96810970478671	4.12401971055803	0.0049600184496555	0.0642707483830516	-2.18683204884159
23349	2.4698016851626	9.17126906094834	4.12172605867735	0.00497378702037526	0.0643523120484559	-2.18979567718011
408050	-1.84363531541109	7.49610643934302	-4.12165599775825	0.00497420825251965	0.0643523120484559	-2.18988621543272
56034	1.14964173205863	8.67541749684054	4.12143004573399	0.00497556702780938	0.0643523120484559	-2.19017821353743
6271	-0.802168718599642	9.21939037585401	-4.11924791055607	0.00498871051689415	0.0644723152687913	-2.19299858685575
57594	-0.57815261391297	4.88542809409091	-4.1186052414229	0.00499258875586492	0.0644723152687913	-2.19382936316533
132141	-0.537021745331522	5.38864892887679	-4.11835220350476	0.00499411664626434	0.0644723152687913	-2.19415648158778
23507	3.34089185503594	8.78103885946705	4.11669025685932	0.0050041646219252	0.0645328951275905	-2.19630522755131
7263	-1.57351089189738	8.93025854688499	-4.11655292862106	0.00500499589284064	0.0645328951275905	-2.19648279914816
2733	-0.990173544944078	6.53074165629792	-4.11582475617945	0.00500940618934072	0.064549865300819	-2.19742440651575
29954	-0.519747060552114	7.12435512059108	-4.11478156009291	0.00501573195121176	0.0645914814606047	-2.19877351381556
1360	-0.497332200183913	4.64987112660822	-4.11322345423348	0.0050251964541658	0.064673441349048	-2.20078883130952
1193	0.894706034810565	5.00528756762097	4.11117850427585	0.00503764813589988	0.0647937209686456	-2.20343440915563
55196	1.1703834836737	7.96182645027797	4.1082673371916	0.0050554329594395	0.0649824044361225	-2.20720171244848
222950	0.934950509197174	6.03715399993981	4.107461979843	0.00506036524916771	0.0650057511257	-2.20824414080809
51608	-0.824559171751999	6.24599682509296	-4.10447802908497	0.00507868632689371	0.0652009564010194	-2.21210732295454
3798	1.85397867789595	8.36412421873476	4.10342867538571	0.00508514660375083	0.0652437444326259	-2.21346619170319
4256	-1.30017347280518	8.21733949248492	-4.10157446479369	0.00509658409844877	0.0653502996077678	-2.21586772232416
114803	-0.540849043942477	3.95094832589072	-4.10043059190143	0.00510365410211198	0.065400756681978	-2.21734949869555
7087	1.87211721387144	8.15789525527059	4.09970649413725	0.00510813516705068	0.065417996227754	-2.21828759912541
7227	1.40615337310106	8.29324163650584	4.09905971739887	0.00511214140145848	0.0654291373725318	-2.2191255936416
57657	1.21125494002487	6.87535440451526	4.09573277992182	0.00513280379493579	0.0656533125505521	-2.22343712798502
9585	0.422036412299411	5.64459675994948	4.09297329249005	0.00515001184945736	0.065781119927543	-2.22701454337335
55794	-0.472242521254632	4.45808592875256	-4.09285884730435	0.00515072689778793	0.065781119927543	-2.22716293556141
9563	-0.671509554013493	4.46164626577683	-4.09261428245315	0.00515225529487131	0.065781119927543	-2.22748005043579
3785	3.13705022088009	10.4647737000351	4.09195400130539	0.00515638419073152	0.065793570022655	-2.22833624863357
222194	1.23088562232127	7.44139647852833	4.08972667159684	0.00517033915206142	0.0659313052507979	-2.23122495096194
203069	-1.02648940799248	8.47635387488352	-4.08847646407415	0.00517819036245014	0.065953194592986	-2.23284671668729
105374775	-0.438713669635587	5.37047422750238	-4.08834261074002	0.00517903173023099	0.065953194592986	-2.23302036481698
8545	-0.712701151174498	7.45792152577948	-4.08755623952968	0.00518397770342569	0.065953194592986	-2.23404057986973
790955	0.712343837309909	7.0718441653399	4.08744125802231	0.0051847013293307	0.065953194592986	-2.23418976132756
9479	-2.40413751368905	7.03804979738874	-4.08661240472894	0.00518992094030606	0.0659793605464138	-2.2352652065938
10479	1.32214771639978	10.9413491046822	4.08562431750481	0.00519615088104947	0.0659852004163239	-2.23654739465992
11152	0.419568768804069	9.52202857141527	4.08553630916856	0.00519670617793213	0.0659852004163239	-2.23666160551412
58508	-0.497890279240464	4.73429101451591	-4.08344594098515	0.00520991480513699	0.0660734080897179	-2.2393746770721
146330	1.94268847013431	12.7110137187124	4.08343447473045	0.00520998736015655	0.0660734080897179	-2.23938956084384
55785	-0.411792339077003	4.17306243168984	-4.08221872184974	0.00521768660442773	0.0661308492962158	-2.24096778118037
5500	1.20423523305663	10.4544391425648	4.08143212649592	0.00522267471930457	0.0661538797778579	-2.24198901251818
8733	-0.791412737143581	9.1670878770101	-4.08061901360041	0.00522783651938601	0.0661790809875188	-2.2430447693126
120114	1.81968175838504	7.02467591493068	4.07977976794525	0.00523317011454954	0.0662064250635128	-2.24413456161476
10458	3.00669445173643	8.7255544735602	4.07917119128686	0.00523704150863291	0.0662152484564242	-2.24492488779448
401097	4.32460572396857	7.12614151960912	4.07731351385697	0.00524887846327778	0.066248578708003	-2.24733769957532
55508	-2.19641228428159	8.19732528650953	-4.07729925015454	0.00524896946434247	0.066248578708003	-2.24735622774449
3857	-0.397442463962959	5.96294787297986	-4.07726243902902	0.00524920432385816	0.066248578708003	-2.24740404455656
8404	1.46086235062762	13.2229368770389	4.07610190262897	0.00525661463218268	0.0662744360572464	-2.24891165940872
51699	-0.650915461762131	6.52396531218359	-4.07558604535039	0.00525991220856846	0.0662744360572464	-2.24958185777664
83692	-0.875407783589441	6.66600577834066	-4.07503508601087	0.00526343669072968	0.0662744360572464	-2.25029770472772
10626	-1.83641735536502	6.805858427141	-4.07495326252967	0.00526396033682568	0.0662744360572464	-2.25040401971558
4281	1.09321116472444	8.12236158543555	4.07394356739843	0.00527042681619894	0.0663158288537649	-2.25171602095703
8349	-2.01693670119866	9.12175353256374	-4.07238300905756	0.00528043847006526	0.0663737940009708	-2.25374411738787
26050	2.07838641955666	9.04061038324027	4.07223381615782	0.00528139670413246	0.0663737940009708	-2.25393802716825
4090	0.798614249304377	5.87297140788564	4.07049419332665	0.00529258408836115	0.0664743463283506	-2.25619930599009
122953	0.929196977705183	8.56083655706917	4.06910067303781	0.00530156455693803	0.06654707568402	-2.2580110257167
3082	2.35654185785749	5.60313107439066	4.06612232182724	0.00532081474921231	0.0666345602393023	-2.26188416747891
256987	-1.70226106606958	9.96495738959388	-4.06603850704413	0.00532135758871529	0.0666345602393023	-2.26199318215384
11276	-1.07283831986093	4.81320156219584	-4.06560199255814	0.00532418572975992	0.0666345602393023	-2.26256095687856
400761	-0.688065224235805	5.94495277916477	-4.06558559230738	0.00532429201790545	0.0666345602393023	-2.26258228925543
51567	1.38712954760044	10.0779895973483	4.06555281452265	0.00532450445397934	0.0666345602393023	-2.26262492458175
467	-0.962319559275111	5.38118490886243	-4.06448168372458	0.00533145170227167	0.0666815020460381	-2.26401827449442
55197	-1.70504712270544	6.06867907312711	-4.0635682474479	0.00533738405241848	0.0666973120558668	-2.26520662819991
22982	-2.12109155183178	8.10435014096622	-4.06330271644642	0.00533910991914953	0.0666973120558668	-2.26555209973603
23563	-0.45728268980108	6.14605706397303	-4.06164787174094	0.00534987975216156	0.0667918560081355	-2.26770538930027
641	0.759108121452961	6.66008762519467	4.05606112706788	0.00538641586100761	0.0671298869136398	-2.27497791889418
260293	2.76754793190247	7.49296759832809	4.0559015119269	0.00538746374196564	0.0671298869136398	-2.2751857663322
25793	-3.02118256350052	9.99008662343898	-4.05568925267745	0.00538885758199871	0.0671298869136398	-2.27546217173248
9507	-0.501229906031503	5.58572194455574	-4.05525011174078	0.00539174254472021	0.0671298869136398	-2.2760340454402
2645	0.667023715774508	6.81352574828766	4.05505204492245	0.00539304431345318	0.0671298869136398	-2.27629198852042
11211	-0.660607325040565	4.81298203622389	-4.05277131369358	0.00540805910729289	0.0672766422756973	-2.27926261672899
7468	-0.74671256816911	5.69075762190342	-4.05153778597519	0.00541619900945905	0.0673377495442996	-2.28086959877863
57662	2.03572964064632	6.45945369758589	4.04968760423735	0.00542843345879775	0.0674372599909298	-2.28328035680554
1183	-1.51058949074683	7.99943773037229	-4.04935017001323	0.00543066804643669	0.0674372599909298	-2.28372008372508
64834	-3.4002316618549	9.59890926344952	-4.04836196583604	0.00543721805448938	0.0674523879861127	-2.28500795882159
25894	-1.10547267712845	6.6295052296626	-4.04819089585047	0.0054383528229624	0.0674523879861127	-2.28523092030845
26097	-1.015532731643	9.4388853847501	-4.04570763853249	0.00545485457701626	0.0675458940042564	-2.2884679305866
11012	-0.921087314957315	6.14110949294604	-4.04559864387994	0.00545558013157149	0.0675458940042564	-2.28861003000458
54517	0.742679213526754	7.49674587072107	4.04559490917675	0.0054556049945917	0.0675458940042564	-2.28861489907455
10732	-1.3528051251204	9.9878041167486	-4.04367264150091	0.00546841868064959	0.0676643834612763	-2.29112130773031
1346	1.55150256605647	10.1309638442464	4.04271272370739	0.00547482982740531	0.0677035565259808	-2.2923731338681
148266	2.1376490692149	5.8234595976715	4.04194325100072	0.00547997499947113	0.0677270369899092	-2.29337670083058
5998	-1.07907715062035	8.69227059189977	-4.0411278655831	0.00548543298623329	0.0677543534391941	-2.29444024522715
10769	2.65653652834057	9.00199605882591	4.03688077685886	0.00551395894287848	0.0680663973173556	-2.29998152770196
6302	-1.64458215352791	8.64595076051829	-4.03493706990079	0.00552706849978276	0.0681878787950727	-2.30251843189951
51252	-0.410020760298204	7.23356283055357	-4.03397260789655	0.0055335861667227	0.068227940076932	-2.30377744675447
9717	-1.50613214965366	9.54664190548255	-4.03179154950444	0.005548356622537	0.0683696490604648	-2.30662512790955
23154	2.26637463644229	10.8035411137206	4.03111147569986	0.00555297106179572	0.0683861170550073	-2.30751320638936
27304	-0.734181186555698	6.45726980827346	-4.03026307078088	0.00555873358869517	0.0684166962403296	-2.30862119812175
199953	-0.67336069740819	8.93275073620804	-4.02642518721992	0.00558488363496455	0.0686980202786736	-2.31363470629256
5087	-1.13190002276457	6.79584918321497	-4.02584171991646	0.00558887103582637	0.0687065571888095	-2.31439709490893
5893	-1.29267132311258	6.24864211345983	-4.0245311274296	0.00559783902732869	0.0687583024014663	-2.31610976862597
3801	-1.14255017441302	5.93197841977136	-4.02426354970341	0.00559967192887026	0.0687583024014663	-2.31645946903353
92935	-0.791221982793313	6.11971797120029	-4.02354332244736	0.0056046087542403	0.0687784399005654	-2.31740079551586
4293	2.82432910267484	8.94058886339748	4.02291347646714	0.00560892998648832	0.0687910037496292	-2.31822405857362
85315	-1.66508701123366	10.7368195779104	-4.01968078511515	0.00563116657679343	0.0689834236008747	-2.32245039861186
4145	1.72604963976803	7.89751208114717	4.01967123636495	0.00563123240304331	0.0689834236008747	-2.32246288472369
202333	0.805719018018055	7.28133019493938	4.0161692870555	0.00565543103768244	0.0692392032324713	-2.32704301340582
4092	-0.99075285220637	8.22027176732856	-4.01471436494357	0.0056655182656025	0.0693220188017592	-2.32894641537926
9745	-3.37625388381889	8.22341545454736	-4.01278668182895	0.00567891375169726	0.0694045190647081	-2.33146879395169
55002	-2.25608427467891	7.13485445910321	-4.01278657604446	0.00567891448775078	0.0694045190647081	-2.33146893238622
141	-0.583862165532214	5.56162317708931	-4.01154306344245	0.00568757416966113	0.0694696559294324	-2.33309636645822
9352	0.664909983367791	11.2814996420254	4.00796639073208	0.00571256286624725	0.0697340471127269	-2.33777858625344
101929609	-0.754607687519707	5.27061655429574	-4.006118324626	0.00572552186282294	0.0698513667264399	-2.34019863644917
10388	0.496995806665113	4.3311736919114	4.00531862713996	0.00573113952520712	0.0698790372734489	-2.3412460015735
7580	0.50465399533231	9.07376025160416	4.00438744508142	0.00573768847914892	0.0699180239789747	-2.34246569248339
10048	1.14994297086213	10.8742775108359	4.00201200422192	0.00575443217101935	0.0700811231475807	-2.34557770378528
3182	-0.743278015548539	10.7188394453637	-3.99924856546228	0.00577397844371743	0.0702781436947684	-2.34919908112856
9832	1.18624243972498	8.69116312520879	3.99784195224126	0.00578395571575541	0.0703585330274574	-2.3510428293873
58487	-0.66926413811642	5.78321444299992	-3.99687022051424	0.00579085940489649	0.070401462065822	-2.35231671967541
4790	-1.28370490458845	7.74758598619001	-3.99592720457628	0.00579756775454209	0.070441967673417	-2.35355309957116
220077	-0.68683495525613	5.91395454713434	-3.99501631240826	0.00580405570671056	0.0704625970657747	-2.35474748807613
51759	0.865327754844377	8.42521219267519	3.99474064993719	0.00580602072457419	0.0704625970657747	-2.35510896915087
22911	1.52862386601005	10.6178596483905	3.99410783609366	0.00581053441180395	0.0704763772668919	-2.35593883195756
6263	1.2533048588887	8.35656923958107	3.99179296196152	0.00582707870535561	0.070635976729302	-2.35897503214471
54491	-0.48748329352861	5.07320544681288	-3.98850017762891	0.00585070146324144	0.0708811462985732	-2.36329523879773
337876	2.23509567276692	6.92445429094334	3.98799422695146	0.00585434053485957	0.0708840697842371	-2.36395920044429
10725	2.06844068301439	7.79687824112887	3.98621676712264	0.005867144749316	0.0709978966126627	-2.36629207201186
57106	1.2967103960496	9.20622499555664	3.98507292006432	0.00587540092869119	0.0710565879271626	-2.36779359126115
6326	3.22032417391061	8.3743188254982	3.98334720831045	0.00588788115565591	0.0711662668999384	-2.3700592881556
1718	-2.0358804625795	10.5285794219874	-3.98054594482318	0.00590820184930453	0.0713705309671055	-2.37373802607477
10994	-1.22994645004286	8.20429155395955	-3.9791141940786	0.00591861772652324	0.0714549785941712	-2.37561871235634
26133	-0.773415129143656	8.31985949017302	-3.97851996366957	0.00592294663867882	0.0714658836183445	-2.37639935737218
64123	1.42822612551603	6.55290442904936	3.97667721357777	0.00593639306481425	0.0715867237677196	-2.37882052589738
134111	2.94798609870592	11.0673415737455	3.97596348339334	0.00594161012727867	0.0716082440642909	-2.37975842348325
26999	1.70430014120595	12.0936937325834	3.97456314152806	0.00595186069084867	0.0716903682058227	-2.38159880270957
101927021	-0.684003599092159	5.55915107063197	-3.97349413758267	0.00595969894153828	0.0717433579448191	-2.38300392187311
7776	1.21812381421349	6.44148995202637	3.97101930228466	0.0059778887729971	0.0719053506720682	-2.38625754377157
5471	1.65331529979832	7.83739006856578	3.97072593327304	0.00598004905646814	0.0719053506720682	-2.38664329107493
23392	1.05336965679592	8.76460581242262	3.96981785359545	0.00598674133433392	0.071944353523545	-2.3878373948464
100506963	-0.807329219622169	6.91639980189292	-3.96933214691617	0.0059903242299408	0.0719459666580455	-2.38847613813723
8776	0.914809965295397	9.68965101323295	3.96804997659509	0.00599979370818545	0.0720128469891712	-2.39016246328689
9144	-2.05277721849225	9.43582408452402	-3.96764386030022	0.00600279651587425	0.0720128469891712	-2.39069664298111
219738	1.29074594990984	8.45968679025458	3.96481081376803	0.00602378999550743	0.0722128382755923	-2.3944237339872
55841	-1.28857375586715	8.48504861970169	-3.9644606810205	0.00602639015615982	0.0722128382755923	-2.39488444325792
29956	-2.49361298138005	10.3028791198264	-3.96387266613191	0.00603075965840137	0.0722237129699021	-2.39565820188268
89797	-2.11705129024304	6.47992427023183	-3.96128034758635	0.00605006460527488	0.0723972558526372	-2.39907000028008
79094	1.03733489266266	7.22419260303919	3.96099533038907	0.00605219126675291	0.0723972558526372	-2.39944517747749
23371	-1.13695211954656	8.9803013355918	-3.95980166630209	0.00606110675132422	0.0724623547542268	-2.40101656627247
10046	0.662029213933286	8.0651994290045	3.95883024915433	0.00606837293309502	0.072480155770977	-2.40229553585275
79364	-1.13524714707113	7.12494183291207	-3.95846841689398	0.00607108187984163	0.072480155770977	-2.40277196060694
125	-0.636253613141981	4.79677474660949	-3.95820985044114	0.00607301851632958	0.072480155770977	-2.40311242709502
221496	-0.739278060312838	7.59093628393858	-3.95736358942419	0.00607936167766234	0.0725143758258386	-2.4042268076443
9379	2.33560824627406	9.55059815870627	3.95524033795687	0.0060953086358986	0.0726630450069238	-2.40702323250262
25791	2.28896527139569	9.80806724024255	3.95384572870832	0.00610580805962965	0.0727420312988066	-2.40886036362493
23306	-0.663059691467288	4.93530199601922	-3.95343447557315	0.00610890800668724	0.0727420312988066	-2.40940216600904
79675	1.31821698244149	8.76256434285389	3.95285888201855	0.00611324962691757	0.0727522040597572	-2.41016051950569
10447	2.18931458114609	10.3956898801657	3.95053457151202	0.00613081611715521	0.0729196612520479	-2.4132233337733
80816	1.53744733290662	7.41883248445818	3.94937959586913	0.00613956573806565	0.0729739330485969	-2.41474557748069
5453	1.20779987112028	6.01515398168541	3.9490091540065	0.006142374960854	0.0729739330485969	-2.41523385711102
4967	-0.644936584492102	6.31916735523745	-3.94655114262037	0.0061610509778681	0.0731212074021292	-2.41847427757362
107	2.45218539393267	9.76127025751291	3.94645518192595	0.00616178135427778	0.0731212074021292	-2.41860080162141
10300	1.4103952031827	9.5551902939863	3.94567776407212	0.00616770195100501	0.0731498567946939	-2.41962587623234
79085	0.993655439614207	7.96248327108222	3.94354248071813	0.0061839958785215	0.0732578358550749	-2.42244184220069
339983	0.844748753359763	10.0890951406247	3.94328818394704	0.00618593951881702	0.0732578358550749	-2.42277724825532
9731	-0.97526335402368	8.4998696178267	-3.94310488253557	0.00618734094413968	0.0732578358550749	-2.4230190205379
50619	-0.795706029786544	6.63649721155645	-3.94033813371091	0.00620853648894003	0.0734670948566459	-2.42666893097715
7404	-0.88983816785554	5.87657087093702	-3.93803437539809	0.00622624606072927	0.0736019227846921	-2.42970892470488
3959	-2.93596673958181	9.48286929351515	-3.93793820351695	0.00622698656480594	0.0736019227846921	-2.42983584825563
8927	3.04375466727012	9.02124884763222	3.93691805627183	0.00623484745581064	0.0736531073743611	-2.43118227921
10795	2.06235236262652	6.66823583092819	3.93545841245281	0.00624611392771822	0.0737444418562861	-2.43310904247719
3202	-0.714745423482809	4.56652957548644	-3.93404617339918	0.00625703580319362	0.0738316068587248	-2.43497352974152
10569	1.77250653363424	9.47743921264223	3.93352956096382	0.0062610363871266	0.0738370498068034	-2.43565565304003
55159	-1.30376644691429	5.49587697964224	-3.93289615061917	0.0062659452772929	0.0738531923021946	-2.43649204738995
79956	-2.17961630347003	8.63243130588977	-3.92865062469635	0.00629895724224202	0.0741626896211363	-2.4420996314311
58189	0.783980075727841	8.29698475840843	3.92819965758094	0.00630247504626237	0.0741626896211363	-2.44269543490864
104413891	1.48492808461821	6.02163330581702	3.92777653415071	0.00630577761691952	0.0741626896211363	-2.44325447945749
23253	1.48458107751321	7.60209289064614	3.92769378587418	0.00630642370759735	0.0741626896211363	-2.44336381227941
84324	1.20738445812025	9.36423286257732	3.92610172732172	0.00631886852599095	0.0742671747544919	-2.44546754815373
3675	1.08202376163828	6.47801958329891	3.92563242200154	0.00632254214512305	0.0742685102655163	-2.44608775646907
1497	-1.59944339543847	7.36095783599061	-3.92324154577198	0.00634129387481782	0.0744253654270124	-2.44924791197272
54665	1.36202102646646	9.15706169697319	3.92302053204973	0.00634303037720392	0.0744253654270124	-2.44954008076024
10109	0.580629629639223	10.4957231002401	3.91963569382722	0.00636969040384987	0.0746865509863038	-2.45401556187874
339230	1.07861641997407	7.91413062969011	3.91928616277292	0.00637245042448571	0.0746865509863038	-2.45447781290409
79027	-0.902026804882571	4.82478831707214	-3.91844835217467	0.00637907142453448	0.0747107002696487	-2.45558588155098
7172	1.56452380305673	7.29880705394648	3.91809147271525	0.00638189404590649	0.0747107002696487	-2.45605791333511
57731	1.5844663295206	8.9445242223571	3.91766682305282	0.00638525446173826	0.0747107002696487	-2.45661960678434
29951	1.70792327333423	6.81287038108194	3.91705747178093	0.00639007988954821	0.0747252503675755	-2.45742565548229
8227	-0.874785933847528	8.93359453985129	-3.91553643270909	0.00640214242925136	0.0748243671479226	-2.4594379214873
221981	1.79317134124094	8.40866037961112	3.91440111984204	0.00641116228950244	0.0748878318497199	-2.46094011100027
338758	2.5747087874097	8.95311044094776	3.91254829027948	0.00642591269591249	0.0749806705310541	-2.4633920901039
148808	2.97696337962749	10.2718084619601	3.91214907018931	0.00642909577370504	0.0749806705310541	-2.46392047211398
402381	1.40537561280568	6.93036212881732	3.91195549454972	0.00643063982244823	0.0749806705310541	-2.46417668480499
55846	-0.89595581117678	6.74818561937472	-3.91159871428503	0.0064334867342818	0.0749806705310541	-2.46464892617935
157506	-0.694511415690029	4.48925135750459	-3.90990798944291	0.00644699663825928	0.0750961718969096	-2.46688705729304
148014	2.34088079111823	8.44430856504385	3.90602167081723	0.00647816896543643	0.0754171657125752	-2.47203324261423
57600	-0.8602902940832	4.9613371281993	-3.90326743828719	0.00650036102731026	0.0756100172194774	-2.47568168547288
25847	0.679615409320682	11.1760115116686	3.90306653304625	0.00650198307409369	0.0756100172194774	-2.47594786174207
64423	-0.889419507282842	8.77147708062489	-3.90074942890391	0.00652072282483094	0.0757856933546646	-2.47901818564795
441108	-1.3557089587571	7.28679772246181	-3.90023008245677	0.0065249312115461	0.0757923802534938	-2.47970646385114
169714	-0.763555886334105	8.43403172108819	-3.89829899080758	0.00654060549213615	0.0759321712726458	-2.48226604344722
4301	-0.399110008933927	4.53543587526084	-3.89517237203491	0.00656607138441907	0.07618541780965	-2.48641140287905
2319	0.460628624151655	8.85031207416716	3.8929799962169	0.00658399293807878	0.0762861830877397	-2.48931897138977
55011	-0.411061223526975	9.85887344668962	-3.89292711826254	0.00658442585132928	0.0762861830877397	-2.48938910778995
9783	2.41969887849355	11.1737835443802	3.8926389842779	0.00658678536144245	0.0762861830877397	-2.48977129090093
121274	-0.854041040140215	5.03208007590572	-3.89189937802004	0.00659284620010348	0.0762861830877397	-2.49075236595814
113451	-1.76298784439018	7.68921024723669	-3.8914468173738	0.00659655781125349	0.0762861830877397	-2.4913527194402
65243	0.641144659215108	4.14687061224727	3.89142995961284	0.00659669611208333	0.0762861830877397	-2.49137508302371
653857	0.74454340281366	5.3678863899476	3.88981309545864	0.00660997565318004	0.0763974028125441	-2.49352021593107
53828	-0.780350124367764	5.30420219624058	-3.88674480468146	0.00663525676001608	0.0765813072221275	-2.49759204426256
23360	-0.818141029219259	8.62305473401929	-3.88663016597903	0.00663620337821456	0.0765813072221275	-2.49774420424226
9859	1.04978210017778	10.5666826788631	3.88654583936891	0.00663689979185153	0.0765813072221275	-2.49785613220171
9831	1.3997845170227	7.22213596634955	3.88607590928397	0.00664078219243756	0.0765837468759715	-2.49847989642789
7164	0.939393896376348	10.6074685928673	3.88456515665538	0.00665328041587098	0.0766598987156021	-2.50048542099223
80205	1.59385143747087	8.33817296027445	3.88438956170089	0.00665473476051938	0.0766598987156021	-2.50071854500911
10694	1.40266366314085	10.6279899623045	3.8832084798912	0.00666452600711442	0.0766931681460864	-2.50228669436878
51440	2.07951396228151	10.0647979839448	3.88288379634705	0.00666722042636888	0.0766931681460864	-2.50271781989941
338382	-0.509798479296538	5.58630857983288	-3.88271141067645	0.00666865147239002	0.0766931681460864	-2.50294672555091
153339	0.910695077617087	10.1694563170466	3.88197254174797	0.0066747889561748	0.0767214585144456	-2.50392789620056
84886	-1.8431777847841	11.4142599946669	-3.88078621013193	0.00668465630788654	0.0767925660215468	-2.50550343564316
3358	-2.08897461410644	7.35154151121337	-3.88011171398818	0.00669027359214042	0.0768147978421758	-2.50639931004141
51124	0.56382553123207	5.27226316407975	3.87912675550841	0.00669848575570775	0.076835901053885	-2.50770766394087
5567	1.11805755757042	12.52627650845	3.87871942158368	0.00670188516647183	0.076835901053885	-2.50824878091183
55633	-0.589581362047199	4.33035586746713	-3.87856663147099	0.0067031607668522	0.076835901053885	-2.50845175902183
146206	2.40806180664755	7.05739931652552	3.87747410964989	0.00671228968613569	0.0768755485207491	-2.50990324824553
344558	1.21912515535298	8.51885822521115	3.87727085854337	0.00671398952184857	0.0768755485207491	-2.51017330034467
8529	-0.466656439974404	5.16240468488143	-3.876684021961	0.00671890002368152	0.0768765980902695	-2.5109530419033
23322	1.50491674736804	5.569904959611	3.87637932589711	0.00672145119914924	0.0768765980902695	-2.51135791752702
254778	-2.24550908527836	8.68200254552729	-3.8752210688102	0.00673115882522102	0.0769041692056582	-2.51289711616437
84440	-0.453631640383261	4.02612878467765	-3.87521205362675	0.00673123444394266	0.0769041692056582	-2.51290909713845
6249	1.43247565126472	7.3981810137746	3.87280564247868	0.00675145263846145	0.0770508262216551	-2.51610758726092
65078	1.79736786205759	7.9352979770368	3.87280504219803	0.00675145769021117	0.0770508262216551	-2.51610838523159
1717	-2.05550837480291	8.86436475919878	-3.87189814874941	0.00675909452553884	0.0770958064471248	-2.51731400535888
9451	0.661283091508741	8.95418190894673	3.87009077530712	0.00677434248497649	0.0772097394302511	-2.51971707754744
23261	2.40667652041336	10.5357633166163	3.86983716020995	0.00677648513549946	0.0772097394302511	-2.52005432069341
9687	1.40583295682829	8.24295423751408	3.86931637415617	0.00678088729484997	0.0772177242058734	-2.52074686222428
7185	-0.821967290515176	5.99657365756077	-3.86771015489514	0.00679448430935312	0.0772887223298801	-2.52288306248356
7589	-0.551518189040109	8.06862902056518	-3.86750593722144	0.00679621520207994	0.0772887223298801	-2.52315468987631
79738	1.16035861428203	8.135397239058	3.86726755342648	0.00679823628968123	0.0772887223298801	-2.52347176889524
140730	2.76829820238932	8.22802083515442	3.8584255826369	0.00687366912631707	0.0780907832060996	-2.53523849981385
9559	0.65740320353345	10.6803166995016	3.85784022887821	0.00687869523081945	0.0780907832060996	-2.53601787957032
10844	-0.786729970112105	6.49466474139119	-3.85768667752685	0.00688001435781857	0.0780907832060996	-2.5362223365263
92344	1.73197434876314	6.49237241250946	3.85639672093817	0.00689110706854921	0.0781679770412243	-2.53794007719339
6741	1.76509906240551	9.17581234244514	3.85592866826029	0.00689513684053485	0.0781679770412243	-2.53856340850856
158038	2.771094083361	7.35130489359854	3.85558979106974	0.00689805607002655	0.0781679770412243	-2.53901472966233
80758	0.810097247419684	7.14467557811978	3.85464562536275	0.00690619666297639	0.0782177387529932	-2.54027227022561
8870	-1.05726723017555	8.02963342295328	-3.85390042668475	0.00691262920667538	0.0782481120508203	-2.54126489683196
285267	-0.730601398601983	5.40942871948917	-3.85230669823803	0.00692640832255551	0.0783615674756795	-2.54338806111376
23767	2.32594728507193	7.57359065943973	3.85128267724786	0.00693527774249918	0.078419384424942	-2.5447524562377
10920	0.58399567058647	10.878735207361	3.84719640790568	0.0069707946957273	0.0787782876176939	-2.55019847697682
284835	-1.38840475448569	4.88709111159099	-3.84664957956831	0.00697556272750819	0.078782049413563	-2.55092745249673
54413	-0.856892360656767	8.08775504263256	-3.8462922641703	0.0069786802471606	0.078782049413563	-2.55140381223465
6310	-1.10012884403345	6.83276626711237	-3.84504095155985	0.00698960980474895	0.0788627581106936	-2.55307216226611
1306	-1.51965399145736	5.26298242606628	-3.84455034643985	0.00699390010594737	0.0788685102758239	-2.55372633826694
126295	1.3389317504966	5.89850190351427	3.84148563955537	0.00702076619228073	0.0791287003259647	-2.55781362854135
342908	0.778760682125837	5.96344018817938	3.84051802557209	0.00702927206883622	0.079181789362884	-2.55910438379513
642968	1.72395174849907	7.80521495089385	3.84003737816846	0.00703350143425995	0.079186673999747	-2.55974559714036
55558	-1.23401479761726	5.87205327895587	-3.83876420875023	0.00704471794239186	0.0792119785118997	-2.56144424570857
83857	0.479941657205011	7.00383285948665	3.83869065699366	0.00704536652598516	0.0792119785118997	-2.56154238482912
221908	0.436376164788341	7.79252649324311	3.83848959037639	0.0070471398771971	0.0792119785118997	-2.56181066931689
157285	0.8355817251144	9.07375844959511	3.83775608523619	0.00705361333919801	0.0792420471095039	-2.56278943964852
6996	-1.3561791114542	7.84257804493468	-3.83715107387921	0.00705895770353923	0.0792594056034636	-2.56359680987274
1891	-0.675518110866969	9.83433285076495	-3.83446107407603	0.00708277363603981	0.0794840363609804	-2.56718717919553
54997	0.875946893859047	7.31180813476116	3.83377927509287	0.00708882393824301	0.0795039667174326	-2.56809734952385
222865	3.14337877781844	9.74484164387039	3.83328505214529	0.00709321322949203	0.0795039667174326	-2.56875715654024
84866	1.13120581590792	8.25901982041959	3.83297341670437	0.00709598245747577	0.0795039667174326	-2.56917322025523
2878	-1.62905257119756	9.78690285203382	-3.83176466548306	0.00710673478270894	0.0795622044980563	-2.57078715407635
51466	1.17618009018716	10.5163062792861	3.83153184773333	0.00710880784126051	0.0795622044980563	-2.57109803839602
29102	0.829674694688524	9.07653622175056	3.82975813502262	0.00712462314495007	0.0795970523645252	-2.57346675566248
2272	-1.88903830291194	7.48584054418488	-3.82957661986916	0.00712624379946745	0.0795970523645252	-2.57370918704174
84634	1.55425119304645	5.985115931046	3.82935364015	0.00712823522295228	0.0795970523645252	-2.57400700495967
5994	-0.445952992222487	5.49775964260874	-3.82900759407917	0.00713132695600399	0.0795970523645252	-2.57446920796383
79017	0.933152040265174	9.88862766963025	3.8288529435824	0.00713270914935473	0.0795970523645252	-2.57467577543623
80059	2.17706850620737	5.44676218965885	3.82861750907328	0.00713481391629097	0.0795970523645252	-2.57499025317582
23092	1.21876914838958	7.79474967440627	3.82783745589938	0.00714179240175848	0.0796323212642894	-2.57603225354491
9762	2.34129901342047	10.8835401938403	3.82737630216495	0.00714592148013234	0.0796357980333979	-2.57664830724783
6810	-1.11976300391776	9.37858102797448	-3.82258337118495	0.0071889917653213	0.0800730091874708	-2.58305298749255
27344	1.39664340232052	10.3107399153632	3.81768313629789	0.00723332076951246	0.0804842476667472	-2.58960448583125
84807	-0.693369629331898	6.06674116578392	-3.81764919931625	0.00723362881675539	0.0804842476667472	-2.58964987085914
4352	-1.28735536183438	5.69686488207681	-3.81717112006041	0.00723796988875108	0.080489620372668	-2.59028923943562
887	2.59104289664451	7.78886066471211	3.81633654367013	0.00724555488519366	0.0805310420963826	-2.59140545539946
9166	1.14425174322707	9.88081197917635	3.81367475132367	0.00726980469981352	0.0807575429432959	-2.59496617822161
6376	1.30648199064935	8.36012357024324	3.81177717673641	0.00728714655697528	0.0809071056261939	-2.59750521817366
80108	0.687063926814949	5.56265523993808	3.80867398979291	0.00731560425729309	0.0811481451224272	-2.60165853948962
116173	-3.46169957805325	9.91270273265458	-3.80856172760557	0.00731663603562868	0.0811481451224272	-2.6018088177709
115	1.59644945374869	8.99282612742887	3.80723551436089	0.00732883706499149	0.0812402756906761	-2.60358427278998
102606465	1.73326387433845	6.53897440103928	3.8058604178088	0.00734151137000836	0.0813375518858813	-2.60542543719824
2348	-4.31642651074152	7.23057478212295	-3.80387727357924	0.00735983239597134	0.0814581138665758	-2.60808121684694
5430	-0.568684443437506	8.63824833465567	-3.80383726731876	0.00736020250400228	0.0814581138665758	-2.60813479810232
5098	-0.456168519954965	5.1063978283962	-3.80244462413129	0.00737309892137344	0.0815575767220003	-2.61000013889903
4931	-0.903912348037998	7.70333973535634	-3.80067759601925	0.00738949794882955	0.081695657768141	-2.61236734151183
94274	-3.14267399044739	9.95119665534495	-3.79950003701391	0.0074004485609449	0.0817706392028918	-2.61394510988463
27336	-0.918582001097122	6.66229155914409	-3.79910573325073	0.00740411932960706	0.0817706392028918	-2.61447346764822
23649	-0.70529644908999	6.76195501632579	-3.7978939165657	0.00741541322550076	0.0818198688242008	-2.61609741329257
54497	-0.503828155752238	4.44109279332258	-3.79750670079095	0.00741902598017643	0.0818198688242008	-2.61661636245832
340485	0.826754719277991	5.17494537682942	3.79736561350587	0.00742034281542459	0.0818198688242008	-2.61680545393183
8853	0.835989008856259	9.08290617967032	3.79694386464748	0.00742428072709672	0.0818200446532973	-2.61737071761083
577	1.90764561466491	9.71529668331005	3.79407245424112	0.00745115232596557	0.082051220218996	-2.62121990476505
23639	1.03112671071749	7.07482285743836	3.79386226869764	0.00745312349319324	0.082051220218996	-2.62150170947004
23208	-1.30928007943649	9.17431627997032	-3.7933339578577	0.00745808063450707	0.0820624885005731	-2.62221006629246
3837	0.612564211681859	10.9510609742898	3.79176270413123	0.00747284507292889	0.0821815993207393	-2.62431703292785
646214	0.69926936988551	7.75775508838628	3.79027911694314	0.00748681514413293	0.0822918532860385	-2.62630676845183
90522	-1.41721236034903	8.27977963356662	-3.78869605572752	0.00750175346836803	0.082384544003935	-2.62843026307842
1827	-0.908168231635143	10.7094966265414	-3.78854865188362	0.00750314608414709	0.082384544003935	-2.62862800666885
9619	-1.48394241558808	7.70303637510721	-3.78672797245213	0.00752037055034369	0.082451585260647	-2.63107072131841
10485	-1.18093472497025	8.04768584746773	-3.78639381219567	0.00752353656297674	0.082451585260647	-2.63151909902131
5178	1.69343655694816	11.7410688956153	3.78620503955603	0.00752532574117101	0.082451585260647	-2.63177240204973
23137	1.29804200644064	6.24373208334699	3.7859022292636	0.00752819673655732	0.082451585260647	-2.63217873623328
262	-0.758035055124045	10.4006184925066	-3.78581615561813	0.00752901303429837	0.082451585260647	-2.63229423888013
50649	0.799273850942267	9.70256995014345	3.78414600312363	0.00754487149211749	0.0825819040233762	-2.63453563470554
8021	-0.805960255731105	8.50289575636174	-3.78291191130283	0.00755661296893636	0.0826670475920033	-2.63619208029191
3614	0.868449851213242	7.86923538142927	3.78067505043289	0.00757794611178387	0.0828358050937407	-2.63919503663845
27106	-1.19682671631249	9.51557093089621	-3.78013636386967	0.00758309346523726	0.0828358050937407	-2.63991832321774
9388	-1.69693807118265	5.17369928514795	-3.77979197894488	0.0075863862000573	0.0828358050937407	-2.640380745572
79979	-0.548566283398998	5.89457675998451	-3.77963143285745	0.00758792174931159	0.0828358050937407	-2.64059632439238
84154	0.78874140732182	8.52028587542751	3.77902219344547	0.00759375194131525	0.0828560946651249	-2.64141443524728
83937	-0.988808327813642	7.33447181358513	-3.77658697988555	0.00761710507278747	0.083067457411653	-2.64468506654863
25930	-0.388052118302276	4.83383145938234	-3.77588012043322	0.00762389841284018	0.0830981027631514	-2.64563457798064
64417	-1.71161952987159	6.26655700822109	-3.77538265904653	0.00762868329124689	0.0831068359383774	-2.64630285159875
27289	1.35987113012494	8.5636362187771	3.77467186846888	0.00763552580464102	0.0831093656297114	-2.64725776612368
2131	0.633727325883466	8.27261661542798	3.77453096404298	0.00763688303672499	0.0831093656297114	-2.64744707332421
56121	-1.21082613738292	4.82971686274178	-3.77327889656277	0.00764895492442206	0.0831936366434148	-2.64912936921085
2842	1.23741895549623	8.0090599677665	3.77250161841104	0.00765645961442768	0.0831936366434148	-2.6501738439256
84553	2.81152352509588	6.79989942548164	3.77248811264123	0.00765659008510001	0.0831936366434148	-2.65019199319116
84932	-1.1542078890822	9.58227039730616	-3.77158247149647	0.00766534446807571	0.0832093878464291	-2.65140906738773
5710	0.458998301206822	10.9079710933334	3.77151296083228	0.00766601684598009	0.0832093878464291	-2.65150248630623
100874114	-0.719373171713372	4.86019798125248	-3.76986469179198	0.00768197952238908	0.0833106096472503	-2.65371788093548
1135	-0.656541750366006	6.98953980878954	-3.76972550321781	0.00768332916121703	0.0833106096472503	-2.65390497834722
1730	2.08720794701148	5.92995017728307	3.76872527252308	0.007693035516636	0.0833251004738729	-2.65524957065996
101928725	-0.537107128865427	5.90574644753023	-3.76837036512726	0.00769648280647705	0.0833251004738729	-2.65572670064711
55190	2.97762713472801	8.9647798529916	3.76835337208231	0.00769664790591281	0.0833251004738729	-2.65574954618746
257160	-0.515721383494276	7.15179708675111	-3.7674852557678	0.00770508743141884	0.0833732022791804	-2.65691670117315
100129917	-0.393628843661564	3.90368951057107	-3.76641425993593	0.00771551324726488	0.0834318966050314	-2.65835676929604
4000	-1.98674178635634	7.52632697458583	-3.76543939249011	0.00772501671443379	0.0834318966050314	-2.65966772467672
90333	0.9368515764433	6.11199147677587	3.76536899985194	0.00772570343107113	0.0834318966050314	-2.65976239059128
50859	-2.32721671799972	6.02897254660589	-3.76528646487904	0.00772650868761004	0.0834318966050314	-2.6598733867436
55735	-0.732994495649652	7.78168539382129	-3.76474758419714	0.00773176856316086	0.08344550220624	-2.66059811771547
9905	1.57314967428708	8.77382683998466	3.76266581618691	0.00775212502583456	0.0835627395843487	-2.66339823875314
105374809	-0.46327189103393	4.26368383577383	-3.7624823677598	0.00775392167855241	0.0835627395843487	-2.66364501908308
55900	1.72082389866304	8.54947538793672	3.76237556997346	0.00775496784207402	0.0835627395843487	-2.66378868887725
9738	-1.54295845341608	6.43495226303007	-3.76199945799608	0.00775865336855927	0.0835627395843487	-2.66429466669783
8225	-0.588117565856303	8.59056348989515	-3.7603582007705	0.00777475853022356	0.0836799128573653	-2.66650286115841
7091	-0.865900638959328	10.7938388911046	-3.75991794584231	0.00777908484256068	0.0836799128573653	-2.66709525795083
57156	1.07949376421598	7.8036793126535	3.75966557369609	0.00778156605039252	0.0836799128573653	-2.66743485647702
60312	0.916563536497387	4.44192547609571	3.75858270407598	0.00779222217018361	0.0837245401224776	-2.66889209686014
55246	0.798619222788627	9.17998233398758	3.75842833678576	0.00779374254231864	0.0837245401224776	-2.66909984574711
9100	-1.1193030781091	7.39916344699372	-3.75682916345019	0.00780951201457891	0.0838507666742899	-2.67125222699148
5629	-1.68725222778673	5.96110007904981	-3.75544283590629	0.00782321088113743	0.0839546426966507	-2.67311842613017
57597	-0.666416430674411	7.05308289484482	-3.75238012709679	0.00785356810171405	0.0842274128537502	-2.6772422471372
57614	0.929740353634342	8.34127795667605	3.75206455308936	0.00785670335602521	0.0842274128537502	-2.67766723125619
55827	1.82988757722167	8.93747777493183	3.75107438762142	0.0078665496305178	0.0842744430694517	-2.67900078076809
100506599	0.78753659157079	4.8023482336875	3.75081115086702	0.0078691695474687	0.0842744430694517	-2.6793553300287
64762	-0.846233776490303	9.61701281120933	-3.74957881317445	0.00788144734583065	0.0843626241809744	-2.68101527621726
645369	1.49221804172985	7.52399688504493	3.74885073523486	0.00788871104983439	0.0843970717546898	-2.68199609097968
9871	1.56806262416602	5.84491873888687	3.74819697115136	0.00789523960234906	0.0844150640873342	-2.68287685948858
282974	1.08470247581093	8.73933298204374	3.74787214686041	0.00789848552863946	0.0844150640873342	-2.68331449403054
9946	-0.964639177611389	8.74940163724937	-3.74669602741282	0.00791025055992646	0.0844975151977398	-2.68489920050342
23116	1.44454609482774	9.65371505641829	3.74569513721797	0.00792027783510502	0.0845613286570936	-2.68624795709067
286122	-0.499187227750064	5.42632075015469	-3.74384802076916	0.00793881945459269	0.0847024805027344	-2.68873742460343
200186	-0.682343539574662	8.22350355673621	-3.74356955803134	0.00794161882194174	0.0847024805027344	-2.68911276715379
57192	-0.549350242363586	8.4826172767474	-3.74249679600041	0.00795241332925274	0.0847742702477622	-2.69055885588166
54862	-0.529507592549764	5.37518616010347	-3.74189190768664	0.00795850700641312	0.0847959004942751	-2.69137432029952
80243	-0.475156001757213	3.95804468599584	-3.74134316293122	0.00796403951131531	0.0848115325600103	-2.69211414106359
7675	0.738447751896796	8.7054134702834	3.73714391288324	0.00800651641862064	0.0852147568374157	-2.69777700455798
84899	-3.15469901957838	6.80124433278698	-3.73679343983113	0.00801007277145874	0.0852147568374157	-2.69824974484934
29978	0.99945593869406	11.0595652487884	3.73503513234518	0.00802794094257905	0.085361316994946	-2.70062172368404
10369	2.33374201040928	7.43296820252899	3.73326703147679	0.00804595262428249	0.0855092530044734	-2.70300735454165
1593	-1.43548012540751	9.0976419501603	-3.73244915037676	0.00805429935045461	0.0855543752796253	-2.70411103962745
23389	1.43875328093806	8.39512731376012	3.73201392399362	0.00805874483025582	0.0855580329001511	-2.70469839195716
112755	1.92193411165485	8.88259298740022	3.73118476284733	0.00806722146091796	0.0856044629286218	-2.70581744624036
9443	1.02807866918986	7.57815286014499	3.7307021253882	0.00807216002284729	0.0856133209947332	-2.70646886916189
7368	-4.19727143117709	8.7152651958408	-3.72958232987965	0.00808363101550045	0.0856914178076069	-2.70798040038243
7804	1.17400630156479	7.87324938479914	3.72832403333157	0.00809654207290159	0.0857429339404567	-2.70967909531615
221154	1.0424297824084	9.86499960051377	3.72830760787376	0.00809671075940464	0.0857429339404567	-2.70970127109072
91949	-0.640900058423592	7.95128652945911	-3.72778643851021	0.0081020650721847	0.0857561042800188	-2.71040491412168
51125	-2.65497701810532	9.54017900229978	-3.72679071569963	0.00811230555563892	0.0858182230774024	-2.71174936945723
55705	0.93696571796519	7.84504951959109	3.72641617622627	0.00811616116056538	0.0858182230774024	-2.71225512027576
284697	2.65328834641938	8.38456198978914	3.72483904778584	0.00813241853118115	0.0859140420310867	-2.71438497660135
10277	-2.3634740686727	7.61617878336601	-3.72448012823336	0.00813612332329007	0.0859140420310867	-2.71486973376965
1016	3.38973696927774	8.63630482346724	3.72433927236711	0.00813757775157834	0.0859140420310867	-2.71505997882808
1388	-1.68451502624062	6.07924582318688	-3.72121717236684	0.00816988858954051	0.0862115405943319	-2.71927751828147
22841	1.58092733227356	9.48880893154079	3.72051317636564	0.00817719366820167	0.0862216278476217	-2.72022871236618
3633	-0.58806201216266	4.3841047684259	-3.72032857179245	0.00817911041656809	0.0862216278476217	-2.7204781497297
286343	-1.46616268210082	7.65101560527681	-3.71964952105782	0.00818616522674941	0.0862489538126699	-2.72139572312026
8448	2.22921542423128	7.52966273783123	3.71876150689753	0.00819540104994603	0.0862489538126699	-2.72259575812937
23023	-0.598864994151448	7.54001132797924	-3.71865025798027	0.00819655890144107	0.0862489538126699	-2.72274610431358
9784	-1.04147562484648	10.0585933339224	-3.71848879931792	0.00819823964195784	0.0862489538126699	-2.72296430902936
376267	2.45525202029757	8.75720286440132	3.71737454069965	0.00820984905192843	0.086295908522775	-2.72447028352661
57507	-1.12203028925918	8.42447074438721	-3.71726648252178	0.00821097586126491	0.086295908522775	-2.72461633867715
10900	2.9542088372938	10.9817274387364	3.71545379131278	0.00822990348789313	0.0864512822580193	-2.72706667926052
57495	3.60258848573448	6.64077669634728	3.71460450460547	0.00823878791976184	0.0864702666435581	-2.72821487798317
3934	-0.650779628506218	5.83699675965272	-3.71448867006386	0.00824000048352955	0.0864702666435581	-2.72837148910549
80139	1.28981150249156	8.71858483855858	3.71406003195336	0.00824448919379758	0.0864738730824561	-2.72895103467098
2976	-0.735791683766898	8.81818300823614	-3.71334267666719	0.00825200734230991	0.0865076478509495	-2.72992100168862
744	1.57334420777621	8.06663772613205	3.71296175113622	0.00825600263020039	0.0865076478509495	-2.73043609691204
374291	-1.39526822475404	10.290719115982	-3.7108546540157	0.00827814089369802	0.086686612173647	-2.73328572446565
9557	-1.05473754389757	8.34744316094942	-3.71054565338329	0.00828139287039011	0.086686612173647	-2.73370366777691
135293	2.12618991483204	8.87295454969582	3.70938628546864	0.00829360672086049	0.086770924478732	-2.73527190722082
55660	1.32785014112527	8.87243363468239	3.70897951776949	0.00829789665376492	0.0867722907222274	-2.73582217341568
51430	1.25760207305304	8.55709810934765	3.70833612214955	0.00830468711349952	0.0867997908626387	-2.7366925919363
56901	-1.41763605453212	7.78815073379444	-3.70758205250012	0.00831265337287888	0.0868395466524783	-2.73771280985505
100506083	-0.411653283239052	4.03942800206508	-3.70608925330736	0.00832844848915563	0.08696100719758	-2.73973272648345
64860	1.91617611296464	7.29586233570099	3.70552594943532	0.00833441726072399	0.0869797963447843	-2.74049501792732
[truncated: 18,863 more rows]
