# Supplementary material for: Identification of Key Genes and Regulatory Pathways in Multiple Sclerosis Brain Samples: A Meta-Analysis of Micro-Array Datasets
Source: Int J Mol Sci. 2023 May 27;24(11):9361. doi: 10.3390/ijms24119361 (PMC10253947; doi:10.3390/ijms24119361)
Supplement: Supplementary file 1 [file ijms-24-09361-s001.zip › Table S4 - DEGs obtained from the analysis of GSE108000.csv]

	logFC	AveExpr	t	P.Value	adj.P.Val	B
79885	-1.79675063257154	8.24909296130759	-15.9733886129625	3.69980136546202e-19	7.70409638330156e-15	33.2310171094869
56904	-1.57556589309377	8.84335791107411	-15.3881164917971	1.3730013781427e-18	1.19420103454039e-14	31.9835898461134
10120	-1.43400042581548	9.55263350465158	-15.2889948245532	1.7205028591563e-18	1.19420103454039e-14	31.7684594792652
100130370	-1.63577587119065	6.82436925560774	-15.1487197245829	2.37189362184345e-18	1.19777461293197e-14	31.462064586062
60343	-1.22254778983115	8.42147746261572	-15.0649500520508	2.87608560949904e-18	1.19777461293197e-14	31.2779962602906
283999	-2.11943206997409	8.67168247189604	-14.6661387349819	7.27516345255418e-18	2.52484547620893e-14	30.3903125740406
9361	-1.63612577462739	8.69867661503428	-13.9576603451272	3.95163453667585e-17	1.17549837081716e-13	28.7659329146458
23313	-1.50275558879293	10.1727622454846	-13.5634056618433	1.03891504174883e-16	2.70416598929198e-13	27.8349675676983
80174	-1.73239927205065	7.97422089690019	-13.455375126927	1.35829726290034e-16	2.85620528601066e-13	27.5764260532179
6449	-1.28801990862467	10.5928179863161	-13.4514405371992	1.37165888008964e-16	2.85620528601066e-13	27.566981477729
142678	-1.49255310860017	9.18986549726808	-13.370739672171	1.67733275595606e-16	3.17519090702482e-13	27.3728286328086
401357	-1.28397796908087	9.3844184851611	-12.8247432013042	6.67877540978173e-16	1.06499147930314e-12	26.0370542461887
29920	-0.981899462051755	9.25853611215149	-12.8220348150539	6.72531660885978e-16	1.06499147930314e-12	26.0303308943711
322	-1.56651204165908	9.94668836368007	-12.7788342916119	7.51399850161797e-16	1.06499147930314e-12	25.9229580934655
90678	-1.39775784295781	7.87232119978468	-12.770750133402	7.67174383592526e-16	1.06499147930314e-12	25.9028379142108
6050	-1.21814658844631	10.7286595548047	-12.7294674695797	8.5315014065719e-16	1.11032158618154e-12	25.7999571132822
4597	-1.64475841089527	8.07825942796955	-12.6609143845511	1.018196987235e-15	1.24717152148202e-12	25.6286165553757
10452	-1.13277074786678	6.89243342057813	-12.6259902115774	1.11444220093878e-15	1.28922388611934e-12	25.5410876698311
84628	-1.38659777131075	10.4066564489491	-12.3161421245211	2.50007652677626e-15	2.71432998622443e-12	24.7574004634239
399844	-1.38216396172458	9.18045210325947	-12.2959805744019	2.6361271201332e-15	2.71432998622443e-12	24.7059606814126
7249	-1.13465987113679	8.27288282447581	-12.2607565999009	2.8921801563774e-15	2.71432998622443e-12	24.6159596373101
11253	-1.20186420104305	8.22757056108914	-12.2603403551762	2.89535280429818e-15	2.71432998622443e-12	24.6148950883134
51260	1.13370070057099	7.86706128330482	12.2471044533424	2.99810736604533e-15	2.71432998622443e-12	24.5810319963922
4123	-1.490367470934	8.52448467105403	-12.1527779331924	3.84646170233681e-15	3.33728633448997e-12	24.3390201367924
11188	-1.24270030452543	10.1151785011469	-12.0520657671182	5.02504612277358e-15	4.18546141658057e-12	24.0792971134532
9513	-1.58292065336019	7.31116256098977	-12.0272317196888	5.36845047906936e-15	4.29950939714082e-12	24.0150422948095
1152	-1.35943925155978	12.6807345272594	-11.9664932837638	6.31259029579979e-15	4.86840991590515e-12	23.857536968042
3300	-1.85808801245806	9.06321101789381	-11.8857774676402	7.83471114270658e-15	5.82650679016354e-12	23.6474510329012
8078	-1.57851260393409	8.00927650860732	-11.8298147802862	9.10499272411834e-15	6.53769874118332e-12	23.5012716050435
2744	1.39746288563094	9.67076377031644	11.7959604889118	9.97333643709593e-15	6.92249282098828e-12	23.412634015879
643155	-1.69493763555283	9.33241480696848	-11.7643934115731	1.08589013454154e-14	7.29402911985754e-12	23.3298439607785
54623	-0.998773656264593	10.523145552902	-11.7425853244767	1.15170677994346e-14	7.49437196211335e-12	23.2725690758088
79050	-1.0167085278519	9.32319429851149	-11.7101668637093	1.25713147376796e-14	7.93249959947585e-12	23.1873079573251
10382	-1.36075451791714	10.199559793326	-11.6798132148673	1.36473928816743e-14	8.35822535220894e-12	23.1073471272798
134	-1.97772029821864	8.18324430534828	-11.5953882102684	1.71604474576486e-14	1.02094856403033e-11	22.8842829410652
161882	-1.0910811619516	8.77926201081781	-11.4645905837394	2.45151564989707e-14	1.41799751049463e-11	22.5367667253642
5536	-0.951578725355406	6.84115230255235	-11.3820407678294	3.07392106534382e-14	1.72995292820688e-11	22.3162319225382
134549	-1.60618857505309	8.07558607728973	-11.2204251951319	4.7991982263352e-14	2.62983433334153e-11	21.8817589224998
64423	-1.36110211738456	10.6991586960693	-11.1788842650326	5.38438377368386e-14	2.87484675177998e-11	21.7695036343391
11230	-0.914831400469888	10.8151304809031	-11.1499286596022	5.83475401140526e-14	3.0374270694873e-11	21.6911169962837
80233	-1.28514881883534	8.2677917700369	-11.111726172515	6.48816994850717e-14	3.28005744728518e-11	21.5875212877067
2686	-1.14883256877555	7.73190582827913	-11.1047184894318	6.61587728886221e-14	3.28005744728518e-11	21.5684963793867
27338	-1.26571157736857	10.0450548622363	-11.0666948438345	7.35475010897544e-14	3.45570486947255e-11	21.4651495006971
9605	-1.09459660250716	9.52009416612808	-11.0653497164696	7.38237363880319e-14	3.45570486947255e-11	21.4614898489981
5986	-0.943042830085098	7.25607572104365	-11.061211145923	7.46802665928372e-14	3.45570486947255e-11	21.450228589872
143888	0.971490197970854	7.1066964940008	11.0250198599407	8.26147124540066e-14	3.73975251615169e-11	21.3516498163929
55658	-1.09350299741874	10.0827063918407	-10.9980940356434	8.9069751267091e-14	3.94616900135029e-11	21.2781915791593
57644	-2.17065119717042	10.2672680807037	-10.9314065217349	1.0735628577418e-13	4.65724987224115e-11	21.0958270144076
84264	-1.31872201936291	8.07318613569994	-10.8511270825505	1.34519838267458e-13	5.71654406580259e-11	20.8754818988191
5589	-1.25465332279607	9.00570824338348	-10.8373535548868	1.39839436948392e-13	5.73946170172537e-11	20.8375882084701
23370	-0.806919763505426	6.79893776507163	-10.8354992760389	1.40571746044275e-13	5.73946170172537e-11	20.8324847285269
84214	-1.36104314826786	9.36070039379942	-10.8283962343691	1.43413195542826e-13	5.74287109766974e-11	20.8129308490516
23130	-1.23392446681455	10.8425038592486	-10.7799283316957	1.644254428285e-13	6.46005848305256e-11	20.6793189088256
79666	1.43593644766573	9.72274817507393	10.7453496655798	1.81306644032675e-13	6.95620164217861e-11	20.5837981334759
23770	-1.1320577161119	10.0127956942545	-10.7406468515953	1.83734855842013e-13	6.95620164217861e-11	20.5707942921696
29888	-1.00033069046966	9.90532929641892	-10.6668433104099	2.26479759809449e-13	8.42140721162884e-11	20.3663206354565
94235	-1.57193980214717	8.14686355188519	-10.6438336839533	2.41775692716694e-13	8.75900501079729e-11	20.3024191915442
112398	-1.18431093862681	9.08528186630718	-10.6406521984554	2.43971709468493e-13	8.75900501079729e-11	20.2935779734912
125893	1.09318348826818	7.92754086110179	10.624549930644	2.55401168870202e-13	9.01392972776987e-11	20.2488091203831
112840	0.949806433381096	7.79439924970221	10.5949622901482	2.77841068291225e-13	9.63696139177943e-11	20.166454371704
25777	-2.12410155054361	8.84714179556653	-10.5865179094374	2.84605754178542e-13	9.63696139177943e-11	20.1429281089834
79034	-0.91618898130168	9.94124325179532	-10.5836534001896	2.86938292412392e-13	9.63696139177943e-11	20.1349452908616
375790	-1.18656433871005	9.0061452501681	-10.5771303491489	2.923226846327e-13	9.66196073350271e-11	20.1167626450085
9479	-1.28479558381042	9.44330982955601	-10.5421178604585	3.23028458034064e-13	1.05100337213177e-10	20.0190675732312
3732	-1.40911884976696	10.4105266284941	-10.5219008245812	3.42231433826424e-13	1.0963515610104e-10	19.9625796282776
23031	-1.54743808316005	9.68249483392288	-10.4994262390456	3.64944254258753e-13	1.15139912218637e-10	19.8997182066161
79065	-0.944019730022971	9.04233636099246	-10.4833990143091	3.82071710688902e-13	1.18744466144403e-10	19.8548478112986
11060	-0.79855956645271	8.38471555841156	-10.4670119488711	4.00428891589893e-13	1.22619570729064e-10	19.8089336446585
153222	1.11982019120053	11.7133511455127	10.400445010513	4.84696559433583e-13	1.46272992131674e-10	19.622045214784
283643	-1.07929336437816	8.13610398469353	-10.3818712631978	5.11278978167267e-13	1.52090888033957e-10	19.5697908902935
9524	-1.43775387656606	10.5080771560731	-10.3482579074171	5.63211050477421e-13	1.63445616017349e-10	19.4751052652893
5364	-1.35843523443238	9.44962769300859	-10.3419345836108	5.73563852055329e-13	1.63445616017349e-10	19.457275838071
9266	-0.925260285983734	7.99022160825029	-10.3384260967554	5.79391247740283e-13	1.63445616017349e-10	19.4473808547939
93185	-1.33783944411921	10.5557687344366	-10.3373191453608	5.81242281290578e-13	1.63445616017349e-10	19.4442585721538
54681	-1.23255711389972	8.92835299213822	-10.3328975071335	5.88696210983105e-13	1.63445616017349e-10	19.4317851708634
115704	-1.42777950806828	10.995915718948	-10.2485147121742	7.51127679429455e-13	2.05799100904731e-10	19.1932317053218
92181	1.18051451140963	8.85610367668058	10.2219395640973	8.1119233304745e-13	2.19369583779832e-10	19.1179021402241
10654	-0.825720070675022	11.1432562435932	-10.1915904687329	8.85782178910237e-13	2.36469773223691e-10	19.031757666674
374291	-1.27919484331237	12.2840237655313	-10.1808892473792	9.13713054000033e-13	2.40838568651173e-10	19.0013529461985
10494	-0.993311602360382	10.2229987744636	-10.1651484885798	9.56431550900459e-13	2.48947177305003e-10	18.9566014751267
1760	-1.43120160356553	9.87760982796576	-10.1431221297261	1.01963653401651e-12	2.62122117874392e-10	18.893923472038
81628	-1.11968498844635	8.16516955653004	-10.1329575787463	1.05021821819641e-12	2.66691389725655e-10	18.8649771597801
23383	-1.21536845037279	10.3233041816532	-10.104480813506	1.14094894533001e-12	2.8624072154948e-10	18.7838073950901
58506	-1.24788957015006	7.87585881837909	-10.0798307202442	1.22589605632776e-12	3.01797989480125e-10	18.713456581029
5129	-1.56852196400473	9.10917808766339	-10.0781416053475	1.2319468427129e-12	3.01797989480125e-10	18.7086328793407
53916	-1.30962750100475	9.28395058453498	-10.0709796674626	1.25794118228629e-12	3.0458266556683e-10	18.6881758447045
2059	1.39442284920379	11.1534996840082	10.0527575659212	1.32661796981885e-12	3.17519149259056e-10	18.6360958393382
20	-1.86969875001822	10.8184171766271	-10.0409626888799	1.37308892137695e-12	3.24907166020821e-10	18.6023613949303
51148	-1.90119815360948	9.25074535304405	-10.0189007872146	1.46449591298915e-12	3.42642678608686e-10	18.5392119577884
55700	-1.05158917133771	12.8830668951474	-10.0143569700739	1.48407615369328e-12	3.43365752759503e-10	18.5261977050438
9130	-1.01489733267428	10.2834016560769	-10.0072526013572	1.51522433915735e-12	3.46312462963143e-10	18.5058440323578
55111	-1.32113531186157	8.52541522133769	-10.0039174952198	1.53007475352299e-12	3.46312462963143e-10	18.496286770995
55738	-1.44358536949654	10.2353051350728	-9.98877752665492	1.59936938318793e-12	3.58103964151853e-10	18.4528820339671
10914	1.42494455357085	10.4322878002639	9.92063861195957	1.95290359742332e-12	4.32609697969636e-10	18.2571534938162
64856	-1.05777138566615	7.21172725620321	-9.892635779743	2.12031124499466e-12	4.64749905837093e-10	18.1765350223295
5290	0.944374825282145	9.03680535535266	9.88604481471151	2.16178750825984e-12	4.68905221713486e-10	18.1575447683565
83642	-1.11803412092649	8.45337834558459	-9.87799720721183	2.21354861947476e-12	4.75182710343536e-10	18.1343496762375
23787	-1.31279540690078	11.0539110149025	-9.87316188232672	2.24525184950863e-12	4.76113382183117e-10	18.1204089711778
347734	-1.34130478065361	8.71594448897216	-9.87039297074641	2.26361354445222e-12	4.76113382183117e-10	18.1124245264203
25970	-1.29575980421355	7.82839737291953	-9.86235194591805	2.31780512155383e-12	4.82636560461154e-10	18.0892315863365
81855	-0.881759985792637	9.52359370504299	-9.84196147987188	2.46120303815788e-12	5.07422087758035e-10	18.0303801140428
6744	1.41977658946272	12.323770578075	9.824996855088	2.58735102616226e-12	5.28200102135065e-10	17.9813741099995
253430	0.951043842333764	7.24419667076335	9.79990294578923	2.78608703081362e-12	5.61097678577551e-10	17.9088145742263
29882	-0.755733577195845	6.64335005001607	-9.79792572131476	2.8023895966991e-12	5.61097678577551e-10	17.9030938270101
85378	-1.53059065367861	8.43473294700521	-9.77543634942796	2.99477410857317e-12	5.88827486964913e-10	17.8379882363652
29803	-0.93722318949861	9.62061912024812	-9.77012412044778	3.04214151199346e-12	5.88827486964913e-10	17.8225997868714
654434	-0.986933237295107	7.20011113767637	-9.76908674525452	3.05147979176162e-12	5.88827486964913e-10	17.8195942838913
3636	-1.09803740935267	8.31613668327722	-9.76880772175303	3.05399647467755e-12	5.88827486964913e-10	17.8187858673445
11007	-1.73388381761444	10.1510960466509	-9.75499696953549	3.18123221932555e-12	6.07732096357945e-10	17.7787589685885
4850	1.01855722970408	7.72394781595589	9.7500237409227	3.22835551010836e-12	6.11127698063513e-10	17.7643391500907
51073	-1.03057279612722	10.8829713306588	-9.61790115242447	4.77676986662863e-12	8.96096206601874e-10	17.3800532334135
29965	-0.943775612458133	9.03920221890985	-9.59487008061364	5.11555384352307e-12	9.51081943604294e-10	17.3128306357604
84557	-1.38541708094105	9.09941020809476	-9.587968119307	5.22175268313832e-12	9.62235009920258e-10	17.2926717819282
26048	-1.22601566595509	9.28308454086373	-9.57929910104086	5.35831541548088e-12	9.78738613127705e-10	17.2673429599933
10072	-0.807217288215512	8.37214206753304	-9.57309294302292	5.45830070897061e-12	9.88332136199088e-10	17.2492039848692
7812	1.03288472738022	12.2190071722944	9.53086195901447	6.1908364289467e-12	1.10470125842573e-09	17.1256400563867
100133234	-1.57355958756443	8.59052129160138	-9.52998397128463	6.20708097948474e-12	1.10470125842573e-09	17.1230686732626
3748	-1.41679303513771	7.85027672836036	-9.52569884083612	6.28698705644402e-12	1.10944009725707e-09	17.1105172683096
83475	-1.85986100397818	9.22997891061921	-9.50501196676394	6.68766712448745e-12	1.1615123706813e-09	17.0498904878868
399687	-1.02967141263037	9.22289261444703	-9.50471362376759	6.69363129624722e-12	1.1615123706813e-09	17.0490157296423
23162	-1.37689281938299	13.7905425326361	-9.49965932492251	6.7954954087707e-12	1.16406303272763e-09	17.0341944832316
997	-1.14479954532768	10.0273698949777	-9.49844825130156	6.82013590706292e-12	1.16406303272763e-09	17.0306426321312
4926	-1.11591344188912	8.84117604471744	-9.49164244150802	6.96030177660926e-12	1.17813637696248e-09	17.0106789221495
1487	-0.84994314710371	7.85869370486517	-9.48898853380872	7.01574752645379e-12	1.17813637696248e-09	17.002892492708
338797	-0.893541574592449	8.24518998836647	-9.4747209437167	7.32159663171218e-12	1.21966085329714e-09	16.9610164196052
7284	-0.701166127020098	11.8172661081712	-9.46356664332587	7.5700988362048e-12	1.25104895290708e-09	16.9282595864245
10908	-0.920295335979071	8.22879689091807	-9.43427517570487	8.26418089515558e-12	1.35000694689965e-09	16.8421625140015
10868	-1.02030903701995	9.20841756079717	-9.43288994915103	8.29855876689986e-12	1.35000694689965e-09	16.838088134291
23277	-1.20830649079925	7.95141056715883	-9.42312266906776	8.54510958014797e-12	1.37853023171317e-09	16.8093524969927
160	-1.04048750715113	7.44133494676967	-9.42074292469592	8.60629736938538e-12	1.37853023171317e-09	16.8023493471567
23075	1.08705240239411	9.76604107244668	9.41376101187256	8.7883915338008e-12	1.3908923349034e-09	16.7817986388263
79957	-1.471835349055	15.5889186557829	-9.41267490730295	8.81706709922915e-12	1.3908923349034e-09	16.7786012098715
8907	-0.915782826985243	9.57001907215934	-9.40821247045022	8.93588433619001e-12	1.39175643002796e-09	16.7654624554413
23558	-1.05497737016959	10.7100942905401	-9.40745476696231	8.95621964288273e-12	1.39175643002796e-09	16.7632312934437
5251	1.45310527939548	7.551680487718	9.37264931756701	9.94272475346563e-12	1.52483707348788e-09	16.6606620594285
7152	0.969564696246329	8.16115447394561	9.37210238292588	9.95907611748317e-12	1.52483707348788e-09	16.6590490359295
10999	-0.717893084118678	7.30837751802231	-9.35513094365753	1.04802394408708e-11	1.59291989691426e-09	16.6089776328917
8548	0.932019813593049	7.33376721067304	9.35238893389347	1.05669996918342e-11	1.59446836654394e-09	16.6008843171352
79090	-1.18355484858224	9.36374167852492	-9.34833115700777	1.06967301811114e-11	1.6024317450452e-09	16.5889056119062
6625	-1.13158236031816	8.48290406562896	-9.3429715506236	1.08705594608376e-11	1.61068072387409e-09	16.5730806195587
23457	-0.7086134572757	6.87778597292889	-9.34187435209276	1.09064967615736e-11	1.61068072387409e-09	16.5698405319758
2738	-1.16212352674133	9.53001592466656	-9.32131694141429	1.16025482967995e-11	1.69401123353338e-09	16.5091048369356
79058	-1.10148042171083	7.99058679557561	-9.32043312350657	1.16334633047723e-11	1.69401123353338e-09	16.5064924338224
1153	-1.92209589309483	10.0612226295298	-9.28714280917008	1.28608102626235e-11	1.85972675068479e-09	16.4080196680552
111	-0.947060377159562	7.23087622905423	-9.2733261714219	1.34080105701437e-11	1.92548278691105e-09	16.3671085124687
348180	-0.98062413757456	7.86198612016288	-9.26565982839106	1.37217513857217e-11	1.95704129523893e-09	16.3443979304869
219293	-0.92254599651315	6.82474376922983	-9.25918399104124	1.39925630008008e-11	1.98208938343997e-09	16.3252082455021
5298	-0.74862494265907	10.3550448833568	-9.24821360615656	1.4463752687629e-11	2.03499136631419e-09	16.292687814917
155066	-1.75108727527194	8.84733095263461	-9.22312265710289	1.56028095990587e-11	2.18051882067918e-09	16.2182511851512
81857	-1.0938268883853	10.0546169792129	-9.21603129929708	1.59409219920051e-11	2.21291879093015e-09	16.1971989869858
81688	0.924726061047673	13.6789601826871	9.20776085021733	1.63446462978452e-11	2.25393754874193e-09	16.1726383679362
23029	0.736433633448934	10.4170252202015	9.20248678615154	1.66074966473756e-11	2.27511778084409e-09	16.1569715488199
90313	-0.811523910566016	8.04179163710517	-9.16730709090409	1.84738803689426e-11	2.51425889491825e-09	16.0523790454503
1294	-1.23874938383555	7.75832431685221	-9.14540384488643	1.97419179624302e-11	2.66938933592002e-09	15.9871799535864
8405	1.26623833153573	11.3747473475662	9.14257180173938	1.99121889260673e-11	2.67504200004838e-09	15.978745450413
256364	-1.05811202695321	7.61469526631323	-9.13273068326759	2.05155212539186e-11	2.73842755814325e-09	15.9494284199433
407835	-0.966328946414528	10.3000775752158	-9.11480659428177	2.16624097674795e-11	2.87309782540271e-09	15.8960007717726
389273	-0.913024867584803	7.40666452405208	-9.10299823743945	2.24532687245219e-11	2.94854313215828e-09	15.8607807814005
57104	-1.07446078157689	8.34425739293745	-9.10210239141785	2.25144483510141e-11	2.94854313215828e-09	15.8581080910732
102723968	-1.24726720377144	9.3002330188784	-9.08364554621452	2.38131926842629e-11	3.09913819540253e-09	15.8030211813755
4054	-1.5119875694699	9.23336813717357	-9.06618811734516	2.51114323128839e-11	3.23726908609041e-09	15.7508781205462
10010	0.859173346742338	10.4879637013339	9.06514387063864	2.51913241804648e-11	3.23726908609041e-09	15.7477578907862
115703	-1.0882724767161	8.00839456836458	-9.06319698130379	2.5340962446945e-11	3.23726908609041e-09	15.7419401853138
9862	-0.820231281768345	8.36420973216652	-9.05647778276525	2.58643525178533e-11	3.2839842224345e-09	15.7218582236273
513	-1.10236097845214	11.2396050146641	-9.05036389216267	2.6350103881344e-11	3.32538310982561e-09	15.7035805037057
9685	0.871944221314255	10.6466528432806	9.04717536829079	2.66070896430577e-11	3.33758691347826e-09	15.6940464451894
79954	0.523859533278353	7.11293571411956	9.03293024085142	2.77865779406114e-11	3.46467013447515e-09	15.6514364687084
114785	-0.872848162421114	9.36134896173671	-9.01830898524043	2.90523407828874e-11	3.60093388167895e-09	15.607675313169
7355	-0.700825414052733	7.37969517912736	-8.99712764135453	3.09903763800651e-11	3.81682119795703e-09	15.5442331315611
836	0.766391034066995	10.8668344817208	8.99533052776124	3.1160716690808e-11	3.81682119795703e-09	15.5388478881359
5937	1.35802024084192	8.72619295154232	8.98599113639703	3.20613471901003e-11	3.88231628285008e-09	15.5108550033163
6829	-0.86921437491519	10.4259102228347	-8.98469039431859	3.21888571781114e-11	3.88231628285008e-09	15.5069554483744
339231	-1.02235576142747	9.53580830009185	-8.98402023066671	3.22547527701611e-11	3.88231628285008e-09	15.5049462525534
755	-1.04834663877246	7.40736676395488	-8.97630969897645	3.30228126091981e-11	3.95191969518007e-09	15.4818255897852
147650	-1.36831422079237	8.18634077554488	-8.97337760935614	3.33197216189668e-11	3.96466607583854e-09	15.4730315626296
89958	-1.15082069996529	8.38419619093376	-8.95695339330464	3.50335755398422e-11	4.14490990605759e-09	15.4237519814676
2593	-1.37048309782066	9.26289543397215	-8.94219235656614	3.66499676957725e-11	4.31165128434504e-09	15.3794344655038
23295	-1.28799471929625	11.6483266377808	-8.93781947236981	3.71431673303972e-11	4.34512456921832e-09	15.3663005080401
8690	0.716386965738813	7.3088454833546	8.92873969067461	3.81888150210964e-11	4.44248991723068e-09	15.3390219311407
23149	-1.20949984833975	11.7434446566885	-8.91718942509257	3.95621755348235e-11	4.57668433978683e-09	15.3043067068129
10844	-0.704119330330427	9.1737020396537	-8.89749807090237	4.20198969746534e-11	4.83414538510059e-09	15.2450853900263
56834	-0.846448330827738	7.67052012766336	-8.89445199551775	4.24136615398455e-11	4.85263557277035e-09	15.2359201798762
8554	1.04427191073951	9.54505119047509	8.88949980379367	4.30618205361743e-11	4.89987043182928e-09	15.2210173336967
58517	0.896346553307991	11.8195572124377	8.88596639205708	4.35304079808969e-11	4.92627002927291e-09	15.2103822671193
58526	-1.20341195091222	13.4442174210517	-8.8594440290712	4.7216597781192e-11	5.31454711133925e-09	15.1305055129803
5091	-0.991676031334787	10.8533936838209	-8.856586494914	4.76321607817863e-11	5.33249722558675e-09	15.1218944777639
5903	0.859717007898007	7.60025031550942	8.83733442130907	5.05301450037498e-11	5.62668026424108e-09	15.0638536879428
57473	-1.06167188743227	9.02908050976839	-8.82687367580133	5.2178992018649e-11	5.77937846172515e-09	15.032298141726
9757	-0.956377171824201	8.24358900547498	-8.82504206634782	5.24732496967884e-11	5.78121946262553e-09	15.0267716165944
7916	-1.06394238983801	7.43568068870923	-8.82005676675615	5.32827022799238e-11	5.83950373460449e-09	15.011727407257
57703	1.18626993639248	9.6089568610389	8.77277879430693	6.16165725767646e-11	6.69044392244424e-09	14.8689082713627
10573	-0.930115840280264	10.5936269448603	-8.77071097374934	6.20098157448946e-11	6.69044392244424e-09	14.8626556365552
727866	-1.0249158208018	8.03654646824955	-8.77039623642622	6.20698925848319e-11	6.69044392244424e-09	14.8617038955045
6199	-1.386996195868	11.2028838248433	-8.76736495277228	6.26515267790326e-11	6.69044392244424e-09	14.8525369281029
50640	0.867761927690777	12.3311774446368	8.76735403643045	6.26536313152105e-11	6.69044392244424e-09	14.8525039137955
8733	-1.06522266488237	8.18772972317687	-8.75035495707544	6.60192311230696e-11	7.01386964120244e-09	14.8010764160528
4913	-0.902396861475196	8.90917985136132	-8.74638941396845	6.68303369331603e-11	7.06400053786394e-09	14.7890744883064
7760	-0.843125932855816	7.58900083025062	-8.73927502311482	6.83108709859793e-11	7.18402659869216e-09	14.7675377403894
26777	-0.925251509485523	8.84730244799654	-8.72328459709344	7.17608840505176e-11	7.50892908836145e-09	14.7191095515461
6185	1.03290302238785	11.6210682320723	8.71895501539985	7.27249964803641e-11	7.57176300855311e-09	14.7059919036025
222642	-0.867783129148728	8.17545041869074	-8.71339246252857	7.39829366536856e-11	7.6644113927348e-09	14.6891353927049
9328	-0.901299867864674	10.7911677633358	-8.68065020750664	8.18469164933365e-11	8.42969316864849e-09	14.5898410557922
645884	1.04079957839109	13.1313765889829	8.67901167407261	8.2261981034222e-11	8.42969316864849e-09	14.5848687293584
22980	-0.968547825507901	9.1708697069293	-8.67766456878854	8.26048176779105e-11	8.42969316864849e-09	14.5807805414614
646658	-0.501270626206929	6.73729318905069	-8.67616036997662	8.29893434938741e-11	8.42969316864849e-09	14.5762153562538
53632	-0.751134328487671	9.34447148650259	-8.67249205990013	8.39347048879467e-11	8.4437471968135e-09	14.565081068352
4154	1.06780770637248	12.71121215726	8.67247662428093	8.39387057455888e-11	8.4437471968135e-09	14.5650342138581
9991	0.998621874759631	7.50532178706252	8.67043818254315	8.4468761830588e-11	8.45621647883814e-09	14.5588463228234
6434	1.46189966288997	11.583891726282	8.65570636482076	8.84015434690727e-11	8.80758535720814e-09	14.5141120252499
10308	1.06595307734182	8.31317054183558	8.6506955701706	8.97810355885545e-11	8.90243097171652e-09	14.4988905992424
10025	-0.987823899397141	8.08015607237327	-8.64433093737839	9.1564702052727e-11	9.03626441158263e-09	14.4795523720784
29065	1.43637249877806	8.92996546124358	8.64067943965208	9.26041662624565e-11	9.09573846265628e-09	14.4684555783664
6988	-0.967135617582651	9.29255292857503	-8.62478303143999	9.72703397486856e-11	9.50920321402291e-09	14.4201288390767
116988	-1.7039372425427	13.4453866135233	-8.62317796996647	9.77545150863846e-11	9.51187975534479e-09	14.4152476575766
89887	-0.768027053434252	7.47202023087279	-8.61256099412258	1.01019188139626e-10	9.78382583549507e-09	14.382952677391
7461	-0.906997304562129	11.1842048032147	-8.61035310198319	1.01711843398596e-10	9.80530423652303e-09	14.3762350206933
64840	-1.31409548179327	9.88484430330015	-8.60409900675249	1.03700062920741e-10	9.95090511612256e-09	14.3572034723687
463	1.28509447579439	9.87390232603579	8.6006470581767	1.04814256644156e-10	1.00116847068865e-08	14.3466970756216
55917	0.979822829240936	9.06392098791482	8.5650731987286	1.17026805059732e-10	1.10061185905218e-08	14.2383442107937
4673	0.816031677573436	13.2312298556748	8.56495820549092	1.17068532199567e-10	1.10061185905218e-08	14.2379937226606
8899	0.832014235800726	8.79420134489892	8.56481627770256	1.17120053726565e-10	1.10061185905218e-08	14.2375611385682
51329	-0.885144483731107	13.8301736894513	-8.56421274431914	1.17339400043022e-10	1.10061185905218e-08	14.2357215932954
26873	-1.49528377271585	9.52883029116244	-8.55834911174599	1.19492214679549e-10	1.11577864855258e-08	14.2178473116873
83855	-0.941258575836512	10.420785184598	-8.55563952259178	1.20500488130239e-10	1.12017038586427e-08	14.2095862654536
6522	-0.976442178458993	7.14605644224143	-8.5496270096484	1.22768671841421e-10	1.13510211943223e-08	14.1912522108408
5297	-1.41304763131027	8.65241087679117	-8.54850426137075	1.23196983619884e-10	1.13510211943223e-08	14.1878281392398
84309	-0.733016054225653	10.6253608425051	-8.5468817051843	1.23818637018115e-10	1.13580417560714e-08	14.1828795379595
146212	-1.58908956469356	8.64900559089962	-8.54253951915203	1.25497923114074e-10	1.14615932149314e-08	14.169634917392
9489	-1.00133506569224	7.39343107489204	-8.53203713496309	1.29655482670721e-10	1.17895900246831e-08	14.1375914702219
7515	-0.663391754663513	10.5713688731483	-8.52731434466211	1.31570237661909e-10	1.19116828644953e-08	14.1231778489962
644096	-0.776961113567975	11.0809245158267	-8.51997327504446	1.34603472429719e-10	1.21335415861647e-08	14.1007684011798
1785	-1.06702667620784	10.1631228932317	-8.51051882370883	1.38614402930286e-10	1.24412401388678e-08	14.0718986220867
10274	0.773426605466498	7.32934744916446	8.50352686132175	1.4165823891669e-10	1.2659869137177e-08	14.0505417103956
23207	-1.16597192481249	7.81093778251829	-8.492497423034	1.46597788928524e-10	1.30453237558062e-08	14.0168411336713
257218	1.16302975318316	10.4401331831235	8.48758557219635	1.48853293329277e-10	1.31896686255129e-08	14.0018285051757
54665	1.02162183004243	9.80438409898836	8.48321272522518	1.50890810506047e-10	1.33135565557941e-08	13.9884610094073
2193	-0.764266598599074	9.07205375192531	-8.4709248605347	1.56768616628603e-10	1.37738097217611e-08	13.950886344664
221914	-0.839267383898395	8.59431027084383	-8.46630637644218	1.59037246901238e-10	1.38916836326694e-08	13.9367592527792
79735	-1.12048165392755	8.42859722046559	-8.46548439036512	1.59444479095615e-10	1.38916836326694e-08	13.9342446983811
275	-0.880023831612661	7.13534919813778	-8.46077369838341	1.61798697181646e-10	1.401848785164e-08	13.9198326658706
25930	-0.907797520079441	9.43257721856697	-8.45868917902645	1.62851648460742e-10	1.401848785164e-08	13.9134544325567
10589	-0.836871928428121	12.0611619279087	-8.45855519748487	1.62919562987892e-10	1.401848785164e-08	13.9130444578719
9409	-0.753584406929576	10.5613060958053	-8.44958309439141	1.67533273296364e-10	1.43397785140561e-08	13.8855858508026
124930	-1.35657203877161	7.67834970464819	-8.44863048262458	1.68030829247933e-10	1.43397785140561e-08	13.8826699094752
84993	-0.795544486134377	8.61698833577444	-8.44579858494069	1.69518792244075e-10	1.44077135138709e-08	13.8740008829064
56672	-0.640354231551594	8.34684252666274	-8.4435947378425	1.70685973805881e-10	1.4447943221788e-08	13.8672538310482
25936	1.58333338437548	9.41703068681142	8.43409789179749	1.75809308354519e-10	1.48213652950047e-08	13.8381731633118
3661	-1.29729480924695	8.54259313168293	-8.41462766715372	1.8680470151e-10	1.56848157239626e-08	13.7785212976197
10153	1.12052935301763	10.1977506432199	8.41258514295188	1.87997755433894e-10	1.57215954273092e-08	13.7722610834398
22872	0.692207596417525	11.2821946000229	8.40894324694544	1.90144165651578e-10	1.58374878454513e-08	13.761097745937
80142	-1.28168876895723	7.2511640699663	-8.40387633564309	1.93171721252782e-10	1.60255567794688e-08	13.7455639363242
115098	-1.23214347497179	9.36474487329387	-8.39399560028693	1.9921656553485e-10	1.64334653900335e-08	13.7152640682057
2775	-1.0521320908079	10.20660447312	-8.39327145044761	1.99667038547687e-10	1.64334653900335e-08	13.7130429961417
11047	-0.757480749262928	9.09772621187329	-8.38699389761685	2.03615547841975e-10	1.66924667429663e-08	13.6937864172508
10155	-0.872766743952489	9.97704744370662	-8.38410027228443	2.05462099548741e-10	1.6777793329033e-08	13.6849086769902
81926	-1.19363127074506	9.54148493857811	-8.38051171318218	2.07775659643728e-10	1.6900439690474e-08	13.6738975788732
22	0.969114712746951	9.97740647243017	8.3691803301293	2.15255415413939e-10	1.74407140667877e-08	13.6391192068356
79004	-0.864463877745766	10.6248463116165	-8.36084487815041	2.20930885744774e-10	1.78311776506334e-08	13.6135269970044
57335	0.676790987678013	6.99738353291479	8.35565724545745	2.24539203851408e-10	1.80134397764872e-08	13.5975956559129
8216	-0.921649484241449	8.3722211991444	-8.35511571702512	2.24919288377596e-10	1.80134397764872e-08	13.595932440168
126129	-1.05900859401316	8.8422711775215	-8.35002901484444	2.28521416998414e-10	1.8231806383747e-08	13.5803079081067
4921	2.17925577800622	9.32097503067987	8.33885307407092	2.36641834841037e-10	1.8807606591202e-08	13.5459695156574
11033	-1.10199731707403	11.1997808455339	-8.33734568019915	2.3775921044236e-10	1.88245628860884e-08	13.5413369662808
92799	-0.830375395863497	6.95085445101419	-8.33419034213614	2.4011544602818e-10	1.89391058054727e-08	13.5316391271012
5356	1.14725466784949	10.2917411464713	8.32416382976015	2.47760564283901e-10	1.94204311249975e-08	13.5008157685325
51802	-0.529080899567712	6.13635044478945	-8.32374771442895	2.48083113828427e-10	1.94204311249975e-08	13.4995363174941
9969	0.874287797694361	11.7015183925404	8.31242232273264	2.57026847544973e-10	2.00452061664006e-08	13.4647063692995
204851	1.26708425837593	12.2024214415815	8.30982026024921	2.5912734930531e-10	2.01336149051659e-08	13.4567020667419
9712	1.20556059887205	7.79958414244176	8.29459612815249	2.71769488662492e-10	2.09761629563929e-08	13.40985592356
5164	-0.966010719960183	9.9956317196286	-8.29434170501142	2.71985976959424e-10	2.09761629563929e-08	13.4090728269131
4302	-0.989729246566261	10.3759657179874	-8.28831087961294	2.7716895343519e-10	2.12970078132139e-08	13.3905083333673
51750	-0.79269833605891	7.82889522018581	-8.28069405449582	2.8385790325397e-10	2.1730783527417e-08	13.367056135987
84330	-0.627660854399668	6.67805022242711	-8.27396397909354	2.89903812865571e-10	2.21123336824168e-08	13.346329073386
6882	-1.06773580515893	8.57396395586483	-8.25530491192952	3.07355662158317e-10	2.33579085880388e-08	13.288838222528
9564	-1.45387919341401	8.09173458435997	-8.25185576047205	3.10696123698532e-10	2.34688799434951e-08	13.2782069102251
9166	0.881535828023853	10.2446252038968	8.25147204120385	3.11070012217484e-10	2.34688799434951e-08	13.2770240950206
29889	0.782559198240431	10.6730380308895	8.24945596150079	3.13041925139073e-10	2.35323899175845e-08	13.2708092695798
414919	-1.16211034752747	11.38014479799	-8.23681252019622	3.25699757382686e-10	2.43578248721344e-08	13.2318244079614
84651	-0.717164048529733	8.92533649790113	-8.236164902561	3.26361866173246e-10	2.43578248721344e-08	13.2298270842925
10101	-1.17960453793385	8.90565658739184	-8.23243996759794	3.30196651964048e-10	2.4556017442312e-08	13.2183381163649
29952	-1.1021504308326	9.98004001395284	-8.22555504430671	3.37404910755666e-10	2.50027845432926e-08	13.1970988116783
27343	-0.906378225848314	9.76410147775662	-8.22297602629061	3.40145810263678e-10	2.5116511372768e-08	13.1891415101392
7431	2.5151196807008	15.4037565100192	8.2124323410839	3.51587377994439e-10	2.58359991692922e-08	13.156602744009
2987	-0.999918131284216	11.6063831947124	-8.21092234415683	3.53257506424328e-10	2.58359991692922e-08	13.1519418002556
25782	0.737086323367365	11.4573961109239	8.2100048029896	3.54276264330293e-10	2.58359991692922e-08	13.1491094869837
100133161	-1.27572812586295	10.0270355041225	-8.20948690508232	3.54852603487373e-10	2.58359991692922e-08	13.1475107740673
9451	0.947323215545757	7.15900603505179	8.20636889075431	3.58342544647659e-10	2.59991874815268e-08	13.1378850974222
54503	0.976106513910536	8.33968893575734	8.20325692623271	3.61860302478279e-10	2.61632537448097e-08	13.1282770808165
57060	-1.20095505517207	13.6435851310908	-8.20210194776175	3.63174749312958e-10	2.61674318510163e-08	13.1247108911212
114882	0.858529426645082	8.27264472551258	8.20032032089574	3.65211834898912e-10	2.62234690968967e-08	13.1192095454852
285800	-1.15703850695924	6.9118643821424	-8.19118038931402	3.75845303797116e-10	2.68942500376885e-08	13.0909818480749
401563	-1.21616682207923	6.89532934724923	-8.18286071874824	3.85796318170167e-10	2.75117696344431e-08	13.0652798557108
283987	-1.43538333417674	11.0793831979348	-8.17250005480322	3.98561657339771e-10	2.83250832450036e-08	13.0332625375958
79641	-1.31217731083876	9.17142338472199	-8.16740951440517	4.04989230309443e-10	2.86478157475489e-08	13.0175272736714
283848	-1.80271078335795	8.16784095357646	-8.16673057408476	4.05854374755171e-10	2.86478157475489e-08	13.0154284121653
83985	-0.896063633183373	7.49943474974171	-8.16365660680827	4.09794827036883e-10	2.88282354168548e-08	13.005925018047
5871	-0.903581389768093	7.54401383481693	-8.15652612044789	4.19084741900468e-10	2.92480811663909e-08	12.9838768328516
90507	-1.24032071763453	7.9573934598614	-8.156250924996	4.19447513196019e-10	2.92480811663909e-08	12.9830257952908
58509	-0.812485832013511	10.0293305386047	-8.15494652243699	4.21171338630133e-10	2.92480811663909e-08	12.9789918446598
10487	0.854111527204488	9.74311735718797	8.15478795946684	4.21381373957512e-10	2.92480811663909e-08	12.9785014662722
390212	-0.875319984447923	9.12124288916013	-8.14350922895379	4.36596134963042e-10	3.02034595293536e-08	12.9436137436544
51310	-1.09646921008377	10.0952401828652	-8.13254609606525	4.51917143010168e-10	3.11598366519892e-08	12.9096896859066
100132923	-0.926114398846817	8.32342770097347	-8.13148142703766	4.53433661591287e-10	3.11612182683676e-08	12.9063945417594
5375	1.39727881296874	13.2135993368814	8.12264313677127	4.66223126821737e-10	3.19347505585824e-08	12.879035601989
51157	-1.19534737384667	10.8940128856675	-8.11720986844519	4.74265622357877e-10	3.23791247683871e-08	12.862212944897
29907	-0.760413673246076	7.92086743738578	-8.11459741025257	4.78182421586278e-10	3.25398449826506e-08	12.8541230956785
83479	0.999141737895838	8.78628665556203	8.09125485980324	5.14662770059397e-10	3.49082177881004e-08	12.7818087150286
283237	-1.08957640302886	6.96067060589661	-8.08967025962832	5.1723882819819e-10	3.49690393492562e-08	12.7768976754934
285971	-1.30519191445233	10.6517209200876	-8.08803547550214	5.19910121409836e-10	3.5035884977725e-08	12.7718308379365
54620	-0.992027264796731	9.07659669259594	-8.08529148710746	5.24425258904079e-10	3.52261521489021e-08	12.7633255331607
284403	-1.04203988323352	8.42803383947842	-8.08232192145581	5.29356218513379e-10	3.53337146127304e-08	12.7541201682221
80267	0.861235264231444	8.51462076076197	8.08184436389218	5.30153562412138e-10	3.53337146127304e-08	12.7526397030157
1356	2.65163041377598	10.3489961803091	8.08126819690312	5.31117162454239e-10	3.53337146127304e-08	12.7508535103407
55152	-0.785566780339414	8.5759261162398	-8.07978970164257	5.33597947864911e-10	3.53857008547485e-08	12.7462698291865
5301	-1.12173830943876	8.39042202812774	-8.07769794372674	5.37127742722598e-10	3.55067015451196e-08	12.7397845134783
23293	-0.981520786719986	8.16984537481103	-8.07140749451027	5.47885505129875e-10	3.61032274472133e-08	12.7202788580597
64778	1.38533289639155	9.20118620852043	8.06876897553999	5.52462379681757e-10	3.62899814893162e-08	12.7120960555147
64978	-1.19757513981193	8.2808852240626	-8.05999739025854	5.67957368518118e-10	3.71718635624809e-08	12.6848878290351
6453	1.13694831460797	7.83435926886461	8.05916075467371	5.69458026049628e-10	3.71718635624809e-08	12.6822922994172
57152	-0.686129445625605	7.34806435735061	-8.05091412698347	5.84465860609356e-10	3.80322894233395e-08	12.6567046886709
81876	-0.8371015764776	10.7106524407842	-8.04684383594848	5.92019910710823e-10	3.83174599819118e-08	12.6440728945916
130557	-0.755059619317882	7.56805783472745	-8.04532475041336	5.94864383968854e-10	3.83174599819118e-08	12.639358120734
2021	-0.756496240949373	9.17134252597744	-8.04463903098024	5.96152905149729e-10	3.83174599819118e-08	12.63722978325
54918	1.36475185678724	8.78357697487306	8.04460928857442	5.9620885723188e-10	3.83174599819118e-08	12.6371374676436
55833	-0.628636963288645	8.20733460798767	-8.02716680901822	6.29952979190439e-10	4.03615719559462e-08	12.5829836619346
7917	-0.622245134206812	11.0764756541738	-8.02338188813468	6.37526352535917e-10	4.07215068676546e-08	12.5712285962022
9725	-1.72451272885265	9.52802682488008	-8.01906550168391	6.46275457667276e-10	4.11541096483354e-08	12.5578211922543
23071	0.905880179428287	8.90368692234118	8.0128311951127	6.59126615902273e-10	4.18444924479665e-08	12.5384531606811
283248	-1.52181461748495	8.96543170481725	-8.00006436497888	6.86254910550694e-10	4.34343039586538e-08	12.4987786643991
26509	0.931481121302216	6.94533669431945	7.99824415489113	6.90213479120267e-10	4.35524705324889e-08	12.4931208307983
10526	1.00303837678054	10.4379349505363	7.99461040013234	6.98185226264022e-10	4.39223896268753e-08	12.481824908696
644000	-0.928191384094664	13.4345317014528	-7.99184788933768	7.04307794033957e-10	4.41740999854491e-08	12.4732364763184
3765	-1.38934627949474	7.44837950712824	-7.988603928644	7.11566658883353e-10	4.43803700766027e-08	12.4631502985082
1975	0.762140013009576	12.4766790278823	7.98847390559217	7.11859175219003e-10	4.43803700766027e-08	12.4627460071371
5833	-0.89334245455027	8.93491466317701	-7.97762164759263	7.36706786202625e-10	4.57923743555142e-08	12.428996361314
54868	-1.1293536796712	9.89776899076955	-7.97300819409276	7.4753346919825e-10	4.63270518723665e-08	12.4146454113165
8517	-0.770084435645341	8.68232445685059	-7.96233450454196	7.73202070617237e-10	4.77254646321655e-08	12.3814351033012
93436	-0.735895504342494	9.48237136746248	-7.96172999243131	7.74682180553808e-10	4.77254646321655e-08	12.3795538824389
2923	0.906139386735138	11.9255061029328	7.96016513163197	7.78526946131671e-10	4.78208454256631e-08	12.37468392493
2589	1.3656163712072	9.82977898900418	7.95912684370161	7.81088582328245e-10	4.78370810288854e-08	12.3714525684303
54058	-1.09196260485736	9.0863463579978	-7.95414294845357	7.93503695384428e-10	4.84549192052491e-08	12.3559402514788
9889	0.566557362745121	7.31792820435824	7.94992630256326	8.04163048201348e-10	4.88584052786687e-08	12.342814112902
148413	-0.87242644882671	7.25808636917656	-7.94967456826888	8.0480396727577e-10	4.88584052786687e-08	12.342030426419
63036	-0.867267190145263	6.83149520706156	-7.94805573745694	8.089378743211e-10	4.89666085958961e-08	12.3369906179559
146691	-1.23134155214838	12.7672370367703	-7.94606558371503	8.14049398667384e-10	4.9133190227394e-08	12.3307944455856
162466	-0.851528976303367	9.58927720534543	-7.93094992734526	8.53952277999503e-10	5.12026545655114e-08	12.2837207015171
10438	0.852070010480826	9.69689483301027	7.93075786577192	8.54471796606036e-10	5.12026545655114e-08	12.2831224349062
143872	1.5768003680746	9.05042971412336	7.930299267925	8.55713575795897e-10	5.12026545655114e-08	12.2816939006969
10254	0.92620210671947	8.2938233390319	7.92296977747737	8.75809278160182e-10	5.22549472754426e-08	12.2588597727211
79657	0.66170993625217	7.95110538953638	7.9154036558862	8.97053781129846e-10	5.33695739556194e-08	12.2352830605595
401247	-0.899387270213334	7.16606292805308	-7.91231606959767	9.05872031513795e-10	5.3740664707156e-08	12.225660295944
80818	1.2855039628434	10.0576385592394	7.9035210916524	9.31473470991903e-10	5.51024775183648e-08	12.1982449132247
57701	-0.803371045781734	10.3185662951535	-7.90057847908293	9.40201257519198e-10	5.53551675693882e-08	12.1890706684434
5365	-1.26215415196385	10.5533834464036	-7.90028984690136	9.41061773978937e-10	5.53551675693882e-08	12.188170749613
203190	-1.18216339928205	11.0526258913795	-7.89805641058843	9.47747387492534e-10	5.55913911260762e-08	12.1812069091671
10215	-1.62972049899932	8.59545973272047	-7.89241499467816	9.64848828131729e-10	5.64355256971545e-08	12.1636149060483
140467	-1.28672528660608	8.1660199945928	-7.8876330195306	9.79588704043118e-10	5.71371865106158e-08	12.1487005978936
10580	1.95742666119603	11.5537177643865	7.8861763146801	9.84123838551104e-10	5.72413706428761e-08	12.144156911285
6257	-0.798982897983755	8.50240058785432	-7.87684346543872	1.0136868367726e-09	5.87966601730246e-08	12.1150415743517
55127	0.803288011095043	8.64580530540382	7.86933194141944	1.03813054373878e-09	6.00472008674242e-08	12.0916022101788
55957	-0.70390584906829	9.84061795975103	-7.86159131897262	1.06394252533895e-09	6.12821233832255e-08	12.0674424237982
369	-0.751492657544653	7.46595612071745	-7.86116979599316	1.06536659773941e-09	6.12821233832255e-08	12.066126618725
9894	-1.35824708638396	10.8973767119463	-7.85918888412539	1.0720847154111e-09	6.14986777658548e-08	12.059942880998
9755	-0.914425468798054	9.75847059025391	-7.85759990747279	1.07750450873536e-09	6.16397702895508e-08	12.0549823679026
399833	-0.807702841362367	10.0751021087043	-7.84519900923359	1.12076369784063e-09	6.39388013154393e-08	12.0162608073172
51520	0.864204899071552	11.5050176125217	7.83509429662265	1.15730623398886e-09	6.57213129762807e-08	11.9846984845058
253982	-1.50256225717646	12.1193239330836	-7.83481826325661	1.1583211766938e-09	6.57213129762807e-08	11.9838361547656
55128	-0.5854204061978	8.33056803641054	-7.83140594714591	1.17094231304029e-09	6.62568798490162e-08	11.9731754792493
4795	-0.747548759111986	8.75011565741471	-7.829733559214	1.17717856594725e-09	6.64292392377225e-08	11.9679502527655
30836	0.933787894963025	10.817072689058	7.8260889141546	1.19088564784012e-09	6.70211130945263e-08	11.95656199185
4793	-0.616706704833724	7.24545424406864	-7.82161216346597	1.20794284276966e-09	6.77978269945891e-08	11.9425720132803
375133	-0.742380661886728	7.14729858130428	-7.81908254095597	1.21768995095333e-09	6.81611770126374e-08	11.9346660530825
84449	-0.600171000641856	7.29990810036262	-7.81689051477202	1.22620041073726e-09	6.8453541964563e-08	11.9278147248878
3146	0.852827606816652	14.4459307032804	7.80688923474373	1.26579824338337e-09	7.0336001907352e-08	11.8965494495353
83696	-0.883355657261244	9.62704836164959	-7.80667105668202	1.26667630578e-09	7.0336001907352e-08	11.895867295117
255798	-0.555246371585951	6.78736579379941	-7.80409013583268	1.27711004044365e-09	7.07267616280802e-08	11.8877974711937
221421	-0.832367494977946	10.3799035384198	-7.80249428873741	1.28360482634068e-09	7.08978867344616e-08	11.8828073955667
79171	-0.700500670729189	10.4824608521208	-7.7862429814821	1.3516729409256e-09	7.40853785146217e-08	11.8319777656302
7108	-1.20558392509328	8.09663710377172	-7.78623148805456	1.35172234774438e-09	7.40853785146217e-08	11.8319418088571
5590	-1.43167190634222	13.0857259556518	-7.78616972263095	1.35198789010019e-09	7.40853785146217e-08	11.8317485777546
271	-1.0014223190387	8.31093945442596	-7.78335808553245	1.36413160275423e-09	7.44945939664967e-08	11.8229520975127
256933	-1.10584040633319	10.4659832776844	-7.78240762262144	1.3682615816784e-09	7.44945939664967e-08	11.8199783200125
6524	-0.533005821722068	6.99454513840805	-7.78196521871088	1.37018822884158e-09	7.44945939664967e-08	11.8185941131527
29911	-1.23843602592938	7.67517829508175	-7.78109284515457	1.37399539757801e-09	7.45070473014761e-08	11.8158645522877
153020	1.28967687137019	8.58420825651914	7.77580190344857	1.39731565139747e-09	7.55748150884405e-08	11.7993083050446
26155	-0.560685806259381	7.07372191661657	-7.77305771476954	1.40956776551575e-09	7.60399730086383e-08	11.7907202820931
54808	0.709092959169235	11.0520705385421	7.76890574783355	1.42831166528484e-09	7.68520253390861e-08	11.7777252844288
27183	-0.64908948031438	11.9200347399043	-7.76769015338988	1.43384687041851e-09	7.69510138730017e-08	11.7739203732468
24146	-0.706252227890316	7.24061835165831	-7.76648827879911	1.43934088165011e-09	7.70472883768642e-08	11.7701582757816
100169989	-1.3286492077613	8.427663542286	-7.75750263001255	1.4810948450985e-09	7.90790716909901e-08	11.7420273689123
11243	-1.08914531345509	9.23600426050958	-7.74996122800546	1.51707978738138e-09	8.0793228676835e-08	11.718412313927
51150	-1.02343901224971	7.56963546594855	-7.74830167570058	1.52511628231984e-09	8.10140212927195e-08	11.7132149304913
403340	1.25728090143051	8.8598157162343	7.73718920926071	1.58004733759914e-09	8.36137050865668e-08	11.6784066096796
9114	-0.872996719021874	10.9434339391758	-7.73605244788724	1.5857779292905e-09	8.36137050865668e-08	11.674845237825
55898	-0.631125860219443	8.98019201624798	-7.73598817683051	1.58610255530874e-09	8.36137050865668e-08	11.6746438789233
10480	0.528437059056085	12.6285931818855	7.7339179486066	1.59659498823619e-09	8.38161170385956e-08	11.6681577328388
27333	1.93950315449433	11.2257990444007	7.73364324039933	1.59799253058265e-09	8.38161170385956e-08	11.6672970274349
113179	-0.95881722795197	10.1209469189553	-7.73220618554444	1.60532350085686e-09	8.38599749262361e-08	11.6627943924395
6576	-1.0809744262308	9.28910037430438	-7.73190128892489	1.6068832538812e-09	8.38599749262361e-08	11.6618390552408
933	-1.37510127444257	8.73727430245659	-7.73008266753557	1.61621854561972e-09	8.41362969385988e-08	11.6561405705
29966	0.962572607118131	7.68825347212377	7.72877200225885	1.62298032110801e-09	8.42776040559403e-08	11.6520335387632
399744	-1.30164993221507	10.4942792544661	-7.72760947684272	1.62900171753042e-09	8.43798576222289e-08	11.6483905832991
9024	-1.39497924745074	9.13379427647804	-7.72508969484733	1.64213061974223e-09	8.48488483744232e-08	11.6404940422329
54862	-1.17735148183761	9.52201747320496	-7.71782685755467	1.68057279653111e-09	8.66202161934833e-08	11.6177304928284
122622	-1.18943168485745	9.77555820646606	-7.7161617316021	1.68951348642302e-09	8.68660230315717e-08	11.6125109174878
256281	-0.990571966596917	7.02614576169729	-7.70765744913811	1.73593013388651e-09	8.90326925564505e-08	11.5858492340623
91695	-0.77968492146587	9.13338161323537	-7.70279467534786	1.76304725420733e-09	9.02013095193103e-08	11.570601159611
23646	-1.23020636805267	9.46374453812803	-7.69914140046689	1.78370040936867e-09	9.10342980987351e-08	11.5591443214474
3276	-1.01442571774148	9.55437594414361	-7.69125547709822	1.82911801764297e-09	9.31240207368692e-08	11.5344097400985
286262	-1.06040597345927	14.1257246937376	-7.68511448375074	1.86529255331089e-09	9.4734114238031e-08	11.5151444755606
11285	-0.633275708705496	7.77808666769975	-7.681368875265	1.88771012848035e-09	9.56393868743218e-08	11.503392307326
115861	-0.501956535950212	6.69776234999657	-7.67391170498398	1.93315396132966e-09	9.77040411086591e-08	11.4799911871397
23246	-0.698066238325866	8.8889913046224	-7.67303565947416	1.93856449201729e-09	9.77402625115643e-08	11.4772417805629
527	-1.34793683575036	15.2650842795529	-7.66900951040738	1.96362740416499e-09	9.87647667558637e-08	11.464605148688
80022	-1.76744063788906	8.50445253278319	-7.66370487667668	1.99714864415043e-09	1.00208737872637e-07	11.4479536878821
55023	0.977834709563465	11.0344335840269	7.66289423686231	2.00232186964973e-09	1.00226798778164e-07	11.4454088439827
26986	1.15281400511672	15.0171577534355	7.66083159609088	2.01554596625446e-09	1.00646795336491e-07	11.4389333360621
5479	1.00345203186988	10.6840149954164	7.65716345241388	2.03928134571349e-09	1.01588410195675e-07	11.4274165713491
57148	0.600415786375169	10.4163862186748	7.65243623321684	2.07028593017983e-09	1.02821236901469e-07	11.4125729628016
6621	-1.07512326597661	10.7097724501733	-7.65188913053279	2.0739047927108e-09	1.02821236901469e-07	11.4108549210738
26095	1.2919620824109	7.29802356420565	7.64958647844519	2.08920596984027e-09	1.03333814513026e-07	11.4036237277174
728489	-1.29375383174068	9.3118637318188	-7.64853256263004	2.09624719756742e-09	1.03436387191816e-07	11.4003138851945
5294	1.45448366843773	7.90711569606257	7.64720686293533	2.10513821598414e-09	1.03629534447844e-07	11.3961503660768
11140	-0.822044606064575	9.45980780400312	-7.64543905250692	2.11705352392138e-09	1.03970296058054e-07	11.3905981126358
79178	-0.717380875544107	9.68478850612705	-7.63701671977342	2.17476208418852e-09	1.06553107950724e-07	11.3641420162452
85463	1.31764608840975	9.7590914038988	7.62733976248599	2.24302879131962e-09	1.09639879158799e-07	11.3337375065873
100233209	-1.13204616095986	8.9256764587969	-7.62178754810978	2.28316878137557e-09	1.11340570338603e-07	11.3162891684593
27352	-1.02363990940626	8.17855186653966	-7.61856080755354	2.30682868285807e-09	1.12189964845631e-07	11.306147653517
22841	0.987352768461063	9.72305428134922	7.61794633852016	2.31136219174835e-09	1.12189964845631e-07	11.3042163032583
9112	-0.981093510518463	10.4670598484471	-7.61316819383661	2.34692295975419e-09	1.13651108816189e-07	11.2891969396455
55740	1.22898318856855	12.8904969987219	7.60830026989415	2.38371937812233e-09	1.15038315688105e-07	11.2738934062241
1639	-0.758528764275415	11.4074270057272	-7.60791999029871	2.38661827677382e-09	1.15038315688105e-07	11.2726978191686
7042	1.95371414985262	9.11873001550015	7.59774533755287	2.46551449756844e-09	1.18321573174753e-07	11.2407045627997
2581	0.713533216231849	6.90658753340519	7.59767129203472	2.46609819708221e-09	1.18321573174753e-07	11.2404717019809
123169	1.06718402717635	9.47351984930142	7.59643648548349	2.47585271823625e-09	1.1845959512762e-07	11.2365883740916
26470	-1.37204287458259	11.3558120822826	-7.59586849861509	2.48035266175107e-09	1.1845959512762e-07	11.2348020767606
255783	-1.02443262016584	9.19806288486625	-7.58783806763083	2.54486444773103e-09	1.21262499759962e-07	11.2095438167373
55623	0.932368819777516	8.5669123262023	7.58655173005457	2.55535422084766e-09	1.21484340047285e-07	11.2054973808822
200894	0.665765863607708	6.84801052131523	7.58268631010358	2.58713887321213e-09	1.227152454599e-07	11.1933370975181
5595	-0.931354097822037	8.39968805498071	-7.57950356681299	2.613609044957e-09	1.2368904805259e-07	11.1833235340069
4303	-0.839564307989166	6.9801084655099	-7.57543489743132	2.64784534069911e-09	1.25025132719677e-07	11.1705214535986
9311	-1.21452984992503	7.36472289949032	-7.57317873240156	2.6670246311467e-09	1.25645823290425e-07	11.1634218385306
51538	0.759845822108137	12.1934225587601	7.57145205332138	2.68179741586368e-09	1.26056585983137e-07	11.1579881083423
4355	-1.01446710888263	8.11980919437053	-7.56585321158473	2.73026877704681e-09	1.28045916091094e-07	11.140367295011
11244	1.4694831984257	9.66967119711382	7.56486211242217	2.73894068037078e-09	1.28163959072721e-07	11.1372478166467
23512	0.775514713598698	10.5212465706024	7.55914352276089	2.78952227824695e-09	1.30238166816001e-07	11.1192470293049
27131	0.83818635430336	11.7533670176624	7.55464953160441	2.82993222203655e-09	1.31577233409632e-07	11.1050991274924
64417	0.900590495627316	8.22486910247495	7.55454922016639	2.83084092433921e-09	1.31577233409632e-07	11.1047833101403
10203	1.21743886530484	7.7855009025749	7.55105284121378	2.86269845410914e-09	1.32759923386418e-07	11.0937749121072
2783	-1.23112323353606	8.956884329231	-7.54996483137541	2.87268549066401e-09	1.32759923386418e-07	11.0903490960552
8525	-0.98230498724083	6.99561291606375	-7.54966835050582	2.87541302633023e-09	1.32759923386418e-07	11.0894155502872
23038	-0.608822706069725	8.211567921873	-7.54513792725282	2.91741782300848e-09	1.34401308248906e-07	11.0751494719007
54441	-0.844875304462573	8.64191353431159	-7.53214790083588	3.04131952993241e-09	1.39799992432191e-07	11.0342353594898
84221	-0.998463393390987	7.12732429286689	-7.52980807219831	3.06419478791885e-09	1.40541251252939e-07	11.0268642657579
398	-1.58615355844073	8.14007053099227	-7.5267940160401	3.0939174207824e-09	1.41592620775719e-07	11.0173685276748
9867	0.851049679024291	12.0661371293759	7.52474260701938	3.11431311916465e-09	1.42213469474486e-07	11.0109051799103
80724	-0.78810339240578	8.67649598839633	-7.52134773369927	3.14836411301668e-09	1.43453798523734e-07	11.0002082596449
4099	-1.35125570455439	12.2894021802671	-7.51490293327773	3.21404224234948e-09	1.46126641075204e-07	10.9798987895166
7089	-1.31362018267763	9.30772634720065	-7.51112692614248	3.25316291594827e-09	1.47492745098109e-07	10.9679979444985
57534	0.598803796530788	8.94138030815451	7.51042756631201	3.26046102264159e-09	1.47492745098109e-07	10.9657936476
374887	-2.0803014142498	10.6937139033475	-7.50996099397433	3.26533907171052e-09	1.47492745098109e-07	10.9643230469752
24139	-1.34327046846358	9.55924084778474	-7.50531300582889	3.31433763859742e-09	1.49377778469401e-07	10.9496720016628
10952	0.653273651123383	12.7394498705821	7.50464698810455	3.32141917261357e-09	1.49377778469401e-07	10.9475724900605
64111	-0.650037883093889	6.51076290851812	-7.49504272875541	3.42525016345991e-09	1.53579460916227e-07	10.9172927567243
58488	0.98568138255407	8.76852385955255	7.4946472916356	3.42959464659491e-09	1.53579460916227e-07	10.9160458909845
867	0.964661218378668	8.80306838726722	7.49078274814286	3.47234605348568e-09	1.55160218608868e-07	10.9038598274891
23214	-1.06413859530582	8.52253376233954	-7.4831923887529	3.5578842077486e-09	1.58642018967771e-07	10.8799217526579
65990	-0.97285657684051	10.3051967398787	-7.47625945855068	3.63786837863721e-09	1.61527545125869e-07	10.8580531228796
23002	1.87178111100385	9.84307568735822	7.47623852587399	3.63811259972303e-09	1.61527545125869e-07	10.8579870890202
6658	-0.978845801514032	8.59828076610923	-7.47386338125116	3.66593093943193e-09	1.6241634032296e-07	10.8504942783732
79832	0.85407410304266	10.0729967456782	7.47227238065097	3.68468497011764e-09	1.62753329361584e-07	10.8454749433453
203102	0.75580099218107	7.2314518772743	7.47189316454274	3.68916925796801e-09	1.62753329361584e-07	10.8442785524164
11135	-1.10460766807979	13.3844346140286	-7.47001578451458	3.71145070880712e-09	1.63390143994695e-07	10.8383554323355
10097	0.904435562153612	11.9877808811475	7.46711645441977	3.74612781118199e-09	1.64568817325406e-07	10.8292075324927
23416	-1.09846928836824	11.6483360794705	-7.46555758129425	3.76490732239241e-09	1.64985799063715e-07	10.8242887436779
22877	-0.744819463010055	8.09041727495671	-7.46501498083325	3.77146618423514e-09	1.64985799063715e-07	10.8225766058973
41	-1.30537237303085	9.7441712663053	-7.45687545103035	3.87124890001637e-09	1.68995840345998e-07	10.7968901716906
102682016	-0.450089819694661	6.85672414784629	-7.45384376510694	3.90909077857495e-09	1.70290789293444e-07	10.7873215874155
64089	0.810570914715493	7.51705453812864	7.45209962090315	3.93103009524349e-09	1.70889018107005e-07	10.7818164138807
28952	-0.734903165765886	8.29300269983531	-7.44768669666583	3.98709534996369e-09	1.72965180150612e-07	10.7678865314458
92960	-0.742868050373183	6.81468500789552	-7.44644943761371	4.00295860650367e-09	1.73208594136094e-07	10.7639807200828
4214	0.99163933958514	10.3702475534906	7.44539148819198	4.01657331641974e-09	1.73208594136094e-07	10.76064086552
9230	-0.766735899227369	7.51537043157537	-7.44530713923882	4.01766080621108e-09	1.73208594136094e-07	10.7603745795232
388428	-1.37236211336924	6.85230744147157	-7.44368846049262	4.03858759921215e-09	1.73254713159886e-07	10.7552643758588
84162	0.91863752908103	10.8484852679985	7.44353823911624	4.04053527006319e-09	1.73254713159886e-07	10.7547901136326
56943	0.490164851340502	12.3022973444663	7.44329494876068	4.04369161963716e-09	1.73254713159886e-07	10.7540220207344
83640	1.21994917353842	9.62426384447552	7.43721585028815	4.12337116739984e-09	1.7630586821102e-07	10.7348282169249
339123	-0.986506507400688	8.1172467836234	-7.43423358419991	4.16303670632004e-09	1.77305967614752e-07	10.7254111536629
333	-1.24816019006673	11.8437223927357	-7.43406492447948	4.16529141262427e-09	1.77305967614752e-07	10.724878558935
29903	-1.35208275507017	11.1037678701901	-7.43354081040868	4.17230582198668e-09	1.77305967614752e-07	10.7232234944986
64135	1.07928634398095	9.32458918437277	7.43085990803063	4.20837190784407e-09	1.7799872250627e-07	10.7147573294105
440712	-0.719439114600942	11.3961778313854	-7.43051832560836	4.21298971115063e-09	1.7799872250627e-07	10.7136785890397
24148	-0.605685609016716	11.1663206838031	-7.4304250159605	4.21425203839941e-09	1.7799872250627e-07	10.7133839093363
100129722	-0.969103211762645	10.9829487227165	-7.42670365384265	4.26490791464751e-09	1.79773638677541e-07	10.7016310003924
64837	-1.78217667953114	11.5646244609904	-7.42576622601677	4.27776481470347e-09	1.79951306538526e-07	10.6986702254683
80725	-1.44204667342687	11.0473740117043	-7.42055313276292	4.34997861043646e-09	1.82620170574835e-07	10.6822039712965
205	1.34745036901958	12.1603140243667	7.41730554383638	4.39558517006593e-09	1.84163521119281e-07	10.6719449960264
23612	-1.07604142904632	10.3830718391598	-7.41058135632121	4.4915517080576e-09	1.87757039016693e-07	10.6507011093589
55210	-1.12891254418021	11.0402110723225	-7.41003867026277	4.49938829512222e-09	1.87757039016693e-07	10.6489864412499
84286	-1.03347525070284	11.0593626859425	-7.40707883139492	4.54237256361538e-09	1.89171647784326e-07	10.6396341637113
84818	-1.04880289202885	7.72312340895443	-7.39608309228741	4.7057138823673e-09	1.95582994356356e-07	10.6048849578053
3972	-1.4622341476662	8.69814982943427	-7.39506386189643	4.72115102829391e-09	1.95833720840964e-07	10.6016634894942
54838	0.832489983416915	9.26280948037606	7.38658185150155	4.85161378378582e-09	2.00845236222211e-07	10.5748515426476
284339	-1.258375205322	10.0680988810487	-7.38239026749576	4.91741990816433e-09	2.03165545134337e-07	10.561599841944
441381	-1.26476049731218	9.98258720423755	-7.37995359296487	4.95608723881107e-09	2.04357632819333e-07	10.5538957000959
8324	1.53796382545153	7.95572204723313	7.37702806372859	5.00291704244452e-09	2.05880912203206e-07	10.5446453520826
149603	-0.88964742015126	10.0159656969428	-7.36712733622589	5.16473337784966e-09	2.12120795122216e-07	10.513335226028
7528	0.524902181666409	11.240705913979	7.36571748118197	5.18820086870565e-09	2.12665170647752e-07	10.5088761128957
55049	-0.983678710970628	11.6821634374976	-7.3636279548537	5.22317943111851e-09	2.13678320813715e-07	10.5022670597012
29937	-0.811304635161115	13.068423999958	-7.35498193346869	5.3704567075117e-09	2.19272588275522e-07	10.4749168382547
6095	1.00305845096995	10.30636779405	7.35072411179489	5.44451509949185e-09	2.21861326647199e-07	10.4614459677916
51633	0.857352006072952	7.6272937224802	7.34774835419265	5.49688383497013e-09	2.23557836124185e-07	10.4520305132486
11216	0.824271565812898	8.56423462089014	7.34416893789191	5.56054872324204e-09	2.25706249637561e-07	10.4407042126848
10109	0.618962882040188	12.8728247379236	7.33835215482802	5.66559645726213e-09	2.29522791886322e-07	10.4222962951571
571	0.807186789424403	10.0421399086366	7.3373410000335	5.68406022502652e-09	2.29823662263548e-07	10.4190961275482
4298	-1.02671662414549	8.4230155399437	-7.33501226466604	5.72681397475106e-09	2.31103580225274e-07	10.4117257206359
100131816	-0.922954464808333	7.5062651680031	-7.33236660060568	5.77577946288171e-09	2.32628734536917e-07	10.4033517740364
10146	0.502568707247274	12.0585339857178	7.32858205791054	5.84655710107809e-09	2.35024823389477e-07	10.3913722361072
55279	0.920807923037113	8.75724961133983	7.32348488086495	5.94326599204624e-09	2.38452076594179e-07	10.3752361089374
57713	1.23366083710249	7.78896324954464	7.32244666274685	5.96316078848227e-09	2.38777324417099e-07	10.3719491992029
85302	-0.886641576992419	6.91190211934384	-7.3218665383957	5.97430658508902e-09	2.38777324417099e-07	10.3701125421934
54785	-0.678943258199186	7.45742042636332	-7.31685607517416	6.07144888197458e-09	2.42015413593564e-07	10.354248578257
55806	-0.904366207512105	9.48654754264613	-7.3164919645554	6.07856991352994e-09	2.42015413593564e-07	10.3530956747136
81035	1.96790052955384	9.8868397458794	7.31561097276558	6.09583457886234e-09	2.42239624877196e-07	10.3503061034739
51663	0.72246709087432	10.1694501868904	7.31193576057074	6.1683915322639e-09	2.44248932759549e-07	10.3386683320978
51575	1.42851718880093	10.3468722657893	7.31186196462408	6.16985730353566e-09	2.44248932759549e-07	10.3384346433329
10991	-0.571209272584484	7.20723948102772	-7.31014729050215	6.20401394321679e-09	2.45135070853137e-07	10.333004698005
92840	-1.01240987680163	9.24588010235174	-7.30451831651351	6.31748870158194e-09	2.49077429328634e-07	10.315177704721
6176	0.709737984379849	16.9183459495941	7.30401616315128	6.32771263097764e-09	2.49077429328634e-07	10.3135872753259
29894	-0.809361151535897	7.16252995680194	-7.30321211604193	6.34411788188982e-09	2.49252012555833e-07	10.3110406461185
14	-0.937480576659112	9.39039949271779	-7.30149236347602	6.37935051550798e-09	2.50164248181587e-07	10.3055935861008
84878	-0.87360207484774	10.3115347861454	-7.30039830207634	6.40186707855661e-09	2.50575334918767e-07	10.3021282032049
50674	-0.83606324985573	9.12210677288827	-7.29921220053239	6.42636832251317e-09	2.51062415721748e-07	10.2983711945098
121441	0.926574317588083	11.098093457633	7.29802669674479	6.45095158180058e-09	2.51550870389201e-07	10.2946159822065
10540	-0.607201461534894	11.6875048657883	-7.29697131484608	6.47291623371559e-09	2.51935578943289e-07	10.2912728636116
5352	1.16927440136306	10.161641964372	7.29592748029141	6.49471464418606e-09	2.52045795595839e-07	10.2879662478895
57593	-0.886761734913925	8.53619880183813	-7.29567700049891	6.49995640565555e-09	2.52045795595839e-07	10.2871727772501
27043	-0.829692836044451	12.1410725008843	-7.28924055864582	6.63612224509512e-09	2.5684753440449e-07	10.2667819183308
124641	-0.730574405769971	11.5474642022266	-7.28339505919401	6.76227417693952e-09	2.61244592182582e-07	10.248260724725
84065	-0.810493291065989	7.15614742896867	-7.28023303187272	6.83151763444028e-09	2.63430910559167e-07	10.238241015933
343641	-0.746303322715246	6.77364651067389	-7.27956180604962	6.84630805410105e-09	2.63513258060159e-07	10.2361139741371
59348	0.93111711507253	9.79976495273094	7.26857166362793	7.09311322814591e-09	2.7250903459351e-07	10.2012830582633
26156	0.730408349956912	10.7568216051045	7.26371100284127	7.20510773771386e-09	2.76301949212552e-07	10.1858756265951
116173	-1.4968285455619	12.6599123740373	-7.26301012843717	7.22140281516135e-09	2.7641777724284e-07	10.1836538480634
100129387	-1.38857340536761	7.69981132391975	-7.26229812850081	7.23799455302150e-09	2.76544514821223e-07	10.1813967677055
131566	0.733920180385564	7.35646942073019	7.26067126864798	7.27604946828799e-09	2.77489337139489e-07	10.1762394016141
80772	-1.18348505469218	7.66322145118315	-7.25933424458638	7.30747542353474e-09	2.7817835602242e-07	10.172000721387
5309	-0.741515217188393	9.86582639798737	-7.25803544659489	7.3381337544778e-09	2.7883569191513e-07	10.1678831121343
8775	-0.784397943812962	9.32412132548657	-7.25219160467097	7.47768886062941e-09	2.83326298505532e-07	10.1493548504236
5279	0.733169677533875	9.92544646550875	7.25194956983179	7.48352610949635e-09	2.83326298505532e-07	10.1485874148923
1295	1.98401445730903	8.81118119939377	7.24598022649696	7.62895208483589e-09	2.87837343553826e-07	10.1296587988532
80325	-0.892219359693577	9.62695504663399	-7.24592450515995	7.63032289495806e-09	2.87837343553826e-07	10.1294820969523
10139	-0.885951901566443	11.5257266187888	-7.24326038912328	7.69615346360377e-09	2.89795666496603e-07	10.1210334888514
7570	0.755423477627364	10.8882091227929	7.23846527729002	7.81608539678632e-09	2.93780408334443e-07	10.1058257540218
641654	-1.14009545912426	8.19034348247166	-7.23752347871801	7.83986116158656e-09	2.94143115257148e-07	10.1028386542673
8667	0.529613370546507	14.2270010391242	7.23627375291513	7.87152302322344e-09	2.94799863152126e-07	10.0988748124645
6670	0.614222965925473	10.6157423397128	7.23302667769474	7.95439091636589e-09	2.97139080610177e-07	10.0885753593409
55696	0.896847285212859	10.0683284499547	7.23270988669748	7.96252254624592e-09	2.97139080610177e-07	10.0875704875239
140890	0.866222588412693	10.4356881577755	7.22745128704449	8.0987333138417e-09	3.01640869092408e-07	10.0708890703309
4026	1.31063372476124	8.57625066663239	7.22693890054342	8.11213017777211e-09	3.01640869092408e-07	10.0692635726686
3959	-0.783643390517311	9.93020381467142	-7.22321664120279	8.21012449105222e-09	3.04740503167879e-07	10.0574545432248
51574	1.23537781680399	10.9109642516466	7.22204655664174	8.241174318904e-09	3.05348706125513e-07	10.0537422126926
140459	-0.778218560754215	7.54326053643708	-7.2172367482724	8.37005598219565e-09	3.09246361965283e-07	10.0384811860499
8379	-0.613596847103443	7.68922005746662	-7.21701405658137	8.37607204285741e-09	3.09246361965283e-07	10.0377745719043
730971	-0.672535835367378	7.27059806948134	-7.21469524967389	8.43897430983368e-09	3.11017277971092e-07	10.0304166672242
388595	-0.740578407544289	10.8213252287862	-7.2133049693174	8.47691624632338e-09	3.11863651938501e-07	10.0260049428665
27037	-1.40312198318116	7.37243160251396	-7.21167929430643	8.52150016262612e-09	3.12578456564004e-07	10.0208460912274
4728	-0.938740963857224	11.9650092049166	-7.21150231147358	8.52636811834771e-09	3.12578456564004e-07	10.0202844507396
196549	-0.796972694193727	8.05708802574991	-7.20406433637393	8.73350249602192e-09	3.19609354085526e-07	9.99667882525745
56288	0.973651815444563	7.6775678576326	7.20196511268155	8.79287346810678e-09	3.21217551274364e-07	9.99001595455197
6602	-0.804863193933338	9.96999658469482	-7.20073706993648	8.82779357945919e-09	3.21928451322379e-07	9.9861180543598
57097	0.725357694991049	7.06453491900274	7.19880668520758	8.88296760075432e-09	3.2337418592746e-07	9.97999067303309
51293	-0.649069913221604	9.78702933484868	-7.19771700060867	8.91426597209585e-09	3.23947225718939e-07	9.97653171707571
728294	-1.20317374662826	10.3526446543677	-7.1961389662497	8.95978780518878e-09	3.25034253427606e-07	9.97152247171237
400955	-0.695564471434779	7.34768267378058	-7.19496678461724	8.99375333096017e-09	3.25699001061885e-07	9.96780144541959
84266	-0.639035198612179	11.3194633749371	-7.19427312135338	9.0139141599557e-09	3.25862386376315e-07	9.96559940828018
8433	-0.822096329907327	9.8639498016721	-7.19202732559943	9.07949919835021e-09	3.27664491866978e-07	9.95846990990682
79874	-0.898113342617521	10.0334117470001	-7.18546697126371	9.27384834949462e-09	3.34099211386724e-07	9.93764159296614
80199	-0.971419425526069	9.14176254692349	-7.18481676317462	9.29333726047008e-09	3.34223077331206e-07	9.93557711424449
4291	1.2625333737676	10.7259162309755	7.18363558831895	9.32884654501284e-09	3.34921675184142e-07	9.93182669229465
1072	-1.06821644936849	10.9917743530045	-7.18116039822108	9.40370095883133e-09	3.37010465722129e-07	9.9239672769351
26135	0.833565107786699	12.2688368809226	7.18064391723805	9.41939639102334e-09	3.37010465722129e-07	9.92232725791929
396	-1.0658890938676	9.69224652289178	-7.17388856876468	9.62713027436926e-09	3.43665060310544e-07	9.90087497628145
1952	-0.934015393480516	9.82997163800825	-7.1733386260017	9.64424319786643e-09	3.43665060310544e-07	9.89912845259468
126299	-1.22744377896779	12.9928957151174	-7.1729965343792	9.65490372576805e-09	3.43665060310544e-07	9.89804201887689
10749	-1.062989709058	14.7297053356281	-7.17040746209321	9.73597192689313e-09	3.45529088296882e-07	9.88981926156206
8666	-0.931885667376207	10.0501363228425	-7.17026479745	9.74045885944723e-09	3.45529088296882e-07	9.88936615402088
84335	-0.779311243645928	8.65377643878481	-7.16435990257601	9.92801042012925e-09	3.51583266969985e-07	9.87061090621587
26164	-0.672770235731821	8.48060408547851	-7.1615529533086	1.00184351978337e-08	3.54183151314926e-07	9.86169465851367
57467	-1.49700308461999	10.5812880735841	-7.15856458048272	1.01156156542378e-08	3.5701265214948e-07	9.85220158556319
84719	-0.794858939819611	7.79215721732727	-7.15720276534022	1.01602153594565e-08	3.5797997365476e-07	9.84787536623678
79784	-0.813114075082662	9.95996305604691	-7.14586799256955	1.05391940586755e-08	3.70705469398312e-07	9.81186260249817
55254	0.889304047457854	8.64212061864743	7.14289711364481	1.06408575038179e-08	3.73650212145025e-07	9.80242224787862
389033	-1.22153049875907	11.1518962353722	-7.14094488439619	1.07081995136721e-08	3.75381882951504e-07	9.79621849311842
64221	-0.971922532635951	8.62547287545711	-7.1369064288519	1.08488701165474e-08	3.79673987288853e-07	9.783384437128
80324	-0.894964272423787	8.05066922478396	-7.13496981322156	1.09169860339675e-08	3.80997441603789e-07	9.77722959741687
8717	-0.877088776129195	10.6682022131618	-7.13479146448206	1.09232806337925e-08	3.80997441603789e-07	9.77666276839011
2109	-0.625292057175871	13.2179062542143	-7.13171347552963	1.10324917068847e-08	3.84163168582708e-07	9.76687998351115
91227	-0.865093194591698	7.78846065802825	-7.12897646503063	1.11305270257287e-08	3.86929823467025e-07	9.75818045309681
9491	-0.720454033397126	8.05562842526257	-7.12558735868596	1.12531350401735e-08	3.90540051569221e-07	9.74740762696011
9651	-0.997588122023074	7.78298721666721	-7.12444236025886	1.12948641482696e-08	3.90814588579293e-07	9.74376790772274
125950	-1.03870317565999	10.3666210080594	-7.12434054102526	1.12985824484817e-08	3.90814588579293e-07	9.74344424110577
6624	-0.967912855167567	13.4984079506133	-7.12353294640792	1.13281183695644e-08	3.91186415936051e-07	9.74087700855209
55621	-0.961406620289335	10.6424428004142	-7.12019083906675	1.14511765993129e-08	3.94781209151476e-07	9.73025249390999
124989	0.873781691179661	6.83239300163606	7.11878495793729	1.15033430101786e-08	3.95924151241237e-07	9.72578301780357
636	1.00430778999695	7.71917612199062	7.11696944329242	1.15710631654735e-08	3.96976351273761e-07	9.72001109051961
23647	-0.841717978040549	9.26799050227602	-7.11685478430724	1.15753534801117e-08	3.96976351273761e-07	9.71964655738098
10841	-1.74802700203897	7.23674911617876	-7.11643413608784	1.15911070246577e-08	3.96976351273761e-07	9.71830919178986
83746	-0.470139329276611	7.10184542702558	-7.11588951073673	1.16115356429955e-08	3.97022999497692e-07	9.71657765049648
10922	-1.2001604188382	11.8199205975605	-7.11436302638228	1.166898656197e-08	3.98333290458854e-07	9.71172436611648
22828	0.887457207556729	9.41019589197973	7.1133635546809	1.17067576334767e-08	3.98968599348422e-07	9.70854658413946
390660	-0.553472182742666	7.05016951759691	-7.10921665064817	1.18647920277573e-08	4.03693732669919e-07	9.69536103127824
11054	-0.75493306191234	12.8620206983782	-7.10727748184396	1.19394266627448e-08	4.05570442737904e-07	9.68919487576017
388152	-0.829720685822313	7.77660313581956	-7.10649792044276	1.19695633379794e-08	4.0593195014128e-07	9.68671596949375
56099	0.931302026865326	7.56157515145749	7.10501161115033	1.20272340628307e-08	4.07224544537111e-07	9.68198959576866
55568	1.11290219575237	9.76742279530778	7.10384795017253	1.20725806735508e-08	4.08096343125565e-07	9.6782891337198
63827	-0.999198860689638	7.04211919580923	-7.10122946402662	1.21752503048978e-08	4.10899898053301e-07	9.66996201240806
1186	-0.812859563624199	8.33232718398327	-7.09613591114497	1.23774895526965e-08	4.17049296044983e-07	9.65376271467546
9853	-0.850099441298308	10.3205513542026	-7.09526893212484	1.24122479871967e-08	4.17544813953792e-07	9.65100526458159
84446	-0.799136751389403	7.07966105355402	-7.09285690316061	1.25094672254493e-08	4.20136509734727e-07	9.64333351185844
9453	0.542687562531619	7.00942344392421	7.08916846276533	1.26596171055851e-08	4.23819211954945e-07	9.63160132459404
164714	-1.04294509544646	9.67429496060788	-7.08916337014429	1.2659825665657e-08	4.23819211954945e-07	9.63158512544646
11043	0.822100387399392	8.09492579385858	7.087479336805	1.27289824453754e-08	4.24816222083492e-07	9.62622829197538
124245	-0.808310806969468	8.4453974825814	-7.08704125604384	1.27470349510519e-08	4.24816222083492e-07	9.62483475017346
57571	-1.81881270124796	11.8745745045808	-7.08694969990171	1.27508110647929e-08	4.24816222083492e-07	9.62454350724512
81888	-0.827520786837747	9.96276874801895	-7.08464196670294	1.28463630831977e-08	4.27316003963938e-07	9.61720237686288
1730	1.0086278878352	8.1749994628844	7.08278304956844	1.29238554142288e-08	4.29208040335704e-07	9.61128875253143
6672	0.621964885642566	14.4539795461118	7.08189219649105	1.29611587543469e-08	4.29761478888162e-07	9.60845468257699
585	0.626083566341157	10.3530854585252	7.08055417314279	1.30173904072268e-08	4.30939778139401e-07	9.60419794478727
317781	-0.728635472876651	7.15282909503137	-7.07907432531948	1.3079868239111e-08	4.32320787846045e-07	9.59948989243987
10210	0.953411810539595	8.76932747252208	7.07836042987384	1.31101160350934e-08	4.32633829158081e-07	9.59721862955739
347862	-0.692495243987812	8.37480134588698	-7.07782562225089	1.31328219640062e-08	4.3269739201978e-07	9.59551711662893
57470	-0.726665114931789	10.0722074636209	-7.0771520850718	1.31614741246078e-08	4.32956359710441e-07	9.59337420653929
3993	-1.25657151599686	10.2561791773356	-7.07489265243506	1.32580501255954e-08	4.35445390796961e-07	9.5861854595845
5792	-0.80824173683021	6.43237457505012	-7.07141366772032	1.34081498593139e-08	4.39681739402351e-07	9.57511594389308
26140	-0.960325178428002	8.57288369104477	-7.06872102295209	1.35254958258356e-08	4.42832389278892e-07	9.56654795140217
197021	1.1659357507193	8.54724791700186	7.06784891342117	1.3563723585697e-08	4.43339789305301e-07	9.56377281184318
1181	-0.928666315013922	7.93622280816758	-7.06739700411349	1.35835751609654e-08	4.43339789305301e-07	9.56233477440369
10827	0.682251606527787	7.43806420811684	7.06463492020552	1.37055454543036e-08	4.46163326825604e-07	9.55354519356844
86	0.793128481886193	10.2661372846327	7.0644682846724	1.37129390178354e-08	4.46163326825604e-07	9.55301490753442
57799	-0.961059846528219	7.28237610294853	-7.06035150265789	1.38968787557083e-08	4.5122881142165e-07	9.53991353188099
57223	1.03770374234475	8.94405057390287	7.06001623790889	1.39119673885943e-08	4.5122881142165e-07	9.53884653292583
55502	-0.830942476448474	11.0460394100425	-7.05907812341108	1.39542749778569e-08	4.51897150643723e-07	9.53586089716573
375743	0.612711087662072	12.5618056261714	7.05728116956396	1.40356766898389e-08	4.53827477814465e-07	9.53014178838034
57186	0.559021825027938	6.56776147296825	7.05621735652425	1.40840921610809e-08	4.54686900884011e-07	9.52675593873351
11273	-0.73510260857441	8.93708646137008	-7.05408989741917	1.41814200033258e-08	4.57120292150546e-07	9.51998458119655
10421	-1.0669874730508	8.86292397259111	-7.05164123249082	1.42942802833178e-08	4.60046056166192e-07	9.51219056512939
353324	-0.447728736980722	6.314119612081	-7.0504395751021	1.4349995346312e-08	4.61126470827555e-07	9.50836560901102
29988	-0.730711491493828	7.21152842021051	-7.04899592632945	1.44172193114247e-08	4.62275474446267e-07	9.50377027198865
9197	0.841554180222161	8.22468104323687	7.04871896745687	1.4430152158194e-08	4.62275474446267e-07	9.50288865973177
657	0.686590025158949	7.29765462363385	7.04742097430375	1.44909187999953e-08	4.63509066316901e-07	9.49875684637472
222229	-0.857127054351157	9.98383327776837	-7.04566541922766	1.45735162830502e-08	4.65436088285205e-07	9.49316835881742
8786	-1.34357030088239	11.4739064094414	-7.04462675355126	1.46226074845796e-08	4.65477055338072e-07	9.48986187691213
123103	-0.799182380150959	7.88071530940382	-7.04436235607729	1.46351304290117e-08	4.65477055338072e-07	9.4890201861086
84298	0.618303779005366	8.7958359486164	7.04418951102765	1.46433229071093e-08	4.65477055338072e-07	9.48846994393651
28988	-1.26594611190772	8.55133793330999	-7.04374916983888	1.46642149691099e-08	4.65477055338072e-07	9.48706813589684
23172	0.794038123981601	7.51324065897062	7.04285869151278	1.47065555266458e-08	4.66110511006615e-07	9.48423330212946
8801	1.18396302129115	9.15285961910849	7.04157815874785	1.47676580798479e-08	4.67335781453909e-07	9.48015665518531
26121	-0.819733967640359	7.96735493194732	-7.03683909820825	1.49960190849774e-08	4.73842345078124e-07	9.4650688093347
167691	1.18571330206494	8.48544422261972	7.03039991249822	1.53120066172867e-08	4.83093808775397e-07	9.44456626934201
254065	0.635112325015702	7.14293090542283	7.02902670743638	1.53802549922738e-08	4.84512934499422e-07	9.44019365525769
79007	-0.928878160812997	7.20914143556598	-7.02459397097945	1.56026570880497e-08	4.90776629221238e-07	9.42607806156657
55668	0.588529075670569	6.89746695138226	7.02348680586491	1.56587095124193e-08	4.91796844912679e-07	9.42255224204519
196403	-0.549511529238922	6.98297876271193	-7.02240448662953	1.57136998170746e-08	4.92780679655037e-07	9.41910548141686
80863	-1.07798395775695	8.57396084735057	-7.02121661310942	1.57742766914861e-08	4.93936486536565e-07	9.41532249923071
256472	-1.12459374481405	12.0083793348222	-7.02013894063741	1.58294369132829e-08	4.94511972105359e-07	9.41189040498114
6281	2.3872872777677	12.2954406979699	7.01921500562927	1.58768825736671e-08	4.94511972105359e-07	9.40894787306388
57146	1.52571419666757	8.74293678031186	7.01915567453724	1.5879934210237e-08	4.94511972105359e-07	9.40875891488024
27344	-1.42143766489582	10.7828814505992	-7.01900573715052	1.58876487220134e-08	4.94511972105359e-07	9.40828139212926
9748	0.945099944258054	9.27420402476175	7.01693024056791	1.59948242529131e-08	4.97104814057327e-07	9.40167119667687
63941	-0.803334966163013	7.54339745780511	-7.01294965459056	1.62024145652707e-08	5.01827776356277e-07	9.38899288544323
25946	-0.737780038408015	11.0522606039745	-7.012731391381	1.62138751833243e-08	5.01827776356277e-07	9.38829768468191
23411	1.01404078836046	8.98778888647605	7.01263214456105	1.62190891556344e-08	5.01827776356277e-07	9.38798156796913
22827	-0.64424603732156	11.7104114003813	-7.01070795446071	1.63205111907965e-08	5.0421662392575e-07	9.38185261640709
2873	-0.688858783746571	10.1624490704373	-7.01007170628119	1.63541872847019e-08	5.04508506413848e-07	9.37982598828461
91373	-1.00700444752463	7.9509660466165	-7.00833590552943	1.64464176079573e-08	5.0626353485077e-07	9.37429686867181
26108	1.15686198040421	8.05268949418277	7.00808666183453	1.64597038416161e-08	5.0626353485077e-07	9.37350292903457
23640	-0.808248695092415	11.2087454866981	-7.00592563109921	1.6575353625985e-08	5.09068714681246e-07	9.36661905420566
220929	0.841124066586687	10.6610492829939	7.00509648635643	1.66199427642572e-08	5.09686403799892e-07	9.3639777819217
1819	-0.614055615377531	9.76522048718875	-7.00326548278851	1.67188369089158e-08	5.11580339586019e-07	9.35814492121515
831	0.84926189193186	11.8910732674216	7.00304405179706	1.67308366353589e-08	5.11580339586019e-07	9.35743951673788
2010	-1.14256311151247	8.47451968620219	-7.00197986114176	1.67886279050842e-08	5.1192836017622e-07	9.35404932802614
342977	-1.206872557165	9.69540036672864	-7.00192912995657	1.67913878884098e-08	5.1192836017622e-07	9.35388771236248
55665	-0.787398917364044	8.54908548736825	-7.0002895365283	1.68808345531391e-08	5.13703113244848e-07	9.34866434366469
148206	-0.709278015323457	8.27676116397451	-6.99995871538712	1.68989402378486e-08	5.13703113244848e-07	9.34761040620444
84240	0.503049507202782	9.12289670559793	6.99924207301926	1.69382287353531e-08	5.14146846875011e-07	9.34532729102549
4074	0.802853575974156	8.74098811419548	6.99868997876557	1.69685588370923e-08	5.1431775933737e-07	9.34356838306392
55728	1.07035187835973	9.42059317744488	6.99410857668371	1.7222361108121e-08	5.21251781038379e-07	9.3289719529858
90952	-0.627550316958774	7.47689893245587	-6.98949369443135	1.7481877847813e-08	5.27767795193882e-07	9.31426774540667
5788	1.80493856842694	10.8972137814875	6.98937959813228	1.74883435952446e-08	5.27767795193882e-07	9.31390419105901
6609	-1.03759521818636	8.5785248677533	-6.98860171798589	1.75324895803026e-08	5.2833434230194e-07	9.31142555004557
286144	0.67232998040717	10.2441624986679	6.98765776094405	1.75862112282895e-08	5.29187393651261e-07	9.30841767861292
51586	-0.793943648955953	8.5391629695392	-6.98565443541943	1.77007717541483e-08	5.31866046517505e-07	9.30203402991598
1299	-1.32186376095753	12.8192010149316	-6.98335190032426	1.7833369849288e-08	5.35078184973666e-07	9.29469668559856
128439	-0.781755282365891	8.48673558096203	-6.98178458249132	1.79241992316297e-08	5.37029641151403e-07	9.2897020554574
57621	1.06845628242233	8.9837837260772	6.97815853591226	1.81361233229342e-08	5.42598413726233e-07	9.27814631288354
3714	-0.613149676567977	6.67459030906537	-6.9772205624559	1.81913520985476e-08	5.42720065746581e-07	9.2751570025532
23241	-1.34242451205528	12.0681674054381	-6.97720420954852	1.81923164717434e-08	5.42720065746581e-07	9.27510488563034
10090	1.15593241737732	7.76082317432578	6.97646321961402	1.82360685418572e-08	5.43247003214723e-07	9.27274332694955
56652	0.556563454338362	6.91851325378256	6.97448079931711	1.83536422737035e-08	5.45968418664755e-07	9.26642515171541
2774	-0.692685565479896	7.23705467997899	-6.97280703277759	1.84535035507637e-08	5.48155926444441e-07	9.26109053105907
126526	-0.523555404893489	7.05327975210725	-6.97177129853604	1.85155715982684e-08	5.49216164374279e-07	9.25778937230008
23623	-0.839896730125789	8.83841215786557	-6.97125103413027	1.8546828440211e-08	5.49360751935296e-07	9.25613113152009
7278	-1.14312412974486	7.30912651414692	-6.96942300492696	1.86570754769189e-08	5.51841310590741e-07	9.25030453767871
22854	0.911113921602709	7.23788060354607	6.96477155152686	1.8940581687337e-08	5.59432244645983e-07	9.23547789963487
26512	0.660366687028102	9.14058695203838	6.96266000414327	1.90707061299591e-08	5.61618323960127e-07	9.22874692216555
123099	-0.715018062134204	9.05109301683399	-6.96224773906325	1.909621671435e-08	5.61618323960127e-07	9.2274327189558
9463	-1.3003895506097	12.5501505352241	-6.96203571320617	1.91093500367918e-08	5.61618323960127e-07	9.22675682752199
388284	-1.05359134964452	7.34520323867583	-6.96165051773824	1.91332330848942e-08	5.61618323960127e-07	9.22552890396375
29940	1.41403081894326	10.447682740405	6.96138923044025	1.91494506080627e-08	5.61618323960127e-07	9.22469596979757
79969	-0.972950115542652	8.2475729519513	-6.95903373474286	1.92962763155646e-08	5.64832787564851e-07	9.21718694300715
5709	-0.909854147945266	9.06207716593067	-6.95876171790441	1.93133047469708e-08	5.64832787564851e-07	9.2163197692774
8175	-0.899037161971396	10.1720509250993	-6.95686301704848	1.94325861798695e-08	5.67524182361041e-07	9.21026671901461
2908	0.633203699862801	12.9890615687051	6.95603422800373	1.94848848566463e-08	5.68050307041208e-07	9.20762448648651
6721	-0.774571518460503	9.44347983647132	-6.95571350727006	1.95051610975587e-08	5.68050307041208e-07	9.20660199904178
54619	0.706907609580766	7.6229321385576	6.94838000408131	1.99746240979819e-08	5.80910052503182e-07	9.18322071242488
5609	-0.874140205470651	11.679355313352	-6.93838116511609	2.06330705121944e-08	5.99222353243268e-07	9.15133729383329
55731	-1.1172623134944	8.14579967293272	-6.93473873156683	2.08783183964825e-08	6.0550031193587e-07	9.13972140369728
84342	-0.840008734757346	8.62188684508537	-6.93424716184108	2.09116398337493e-08	6.05623193683119e-07	9.13815371542686
10849	-0.602061758694166	8.2856168890368	-6.93256779000182	2.10258811862455e-08	6.08086005473874e-07	9.1327978625867
389827	-0.904114129699154	12.3589373353589	-6.93119883123805	2.1119470312419e-08	6.0994553441817e-07	9.12843187783945
5922	0.939136969965568	7.76287906967115	6.92911732188207	2.12625761784131e-08	6.13228010752212e-07	9.12179319993155
9146	-0.787990388673713	13.512391270903	-6.92796441069437	2.13422590457455e-08	6.14674771935765e-07	9.11811606358212
23363	-0.771406973181907	7.78136382425997	-6.92533741435153	2.15249456165144e-08	6.19080031177735e-07	9.10973718759072
10188	-1.20764087366991	11.3998913695084	-6.92106755399157	2.18252402779136e-08	6.26851004561372e-07	9.09611764445106
84779	-0.651559983178334	8.32753019048113	-6.92019282100676	2.1887277133394e-08	6.27017920068512e-07	9.093327407075
154150	-0.836213232941363	9.2323831012817	-6.92013652994573	2.18912754113148e-08	6.27017920068512e-07	9.09314784768832
245973	0.590068115545937	7.00179366162867	6.9194378136692	2.19409654404193e-08	6.27577916711334e-07	9.09091904309419
163732	-1.53151458684639	10.9451878337418	-6.91831749295272	2.20208751026352e-08	6.28999564145642e-07	9.08734533223355
169436	-0.896287340291246	7.33437104010066	-6.91750568829796	2.20789618224215e-08	6.29794824696279e-07	9.08475571931022
6029	1.83707168696536	18.1113630913887	6.91333800634055	2.23796041301366e-08	6.37497259646833e-07	9.07146054590527
4247	1.07014481112267	9.06351326976579	6.91183990254623	2.24886747347915e-08	6.39729062845032e-07	9.06668129721987
3953	0.613551845578495	7.3970056363769	6.91137999923838	2.25222654221654e-08	6.39810549639496e-07	9.06521409301811
547	-0.924080998443177	14.4158003294262	-6.90846867643738	2.27360775448861e-08	6.44747359915524e-07	9.05592602856992
23400	-1.02933004934625	8.68222836265653	-6.90817207228855	2.27579748133271e-08	6.44747359915524e-07	9.05497974267128
23190	0.777889130031303	9.80634960716549	6.89905353039551	2.344160896951e-08	6.63212803766449e-07	9.02588593420463
60506	-0.66551095478145	9.09377175805877	-6.89669614681581	2.36216798580942e-08	6.67400596587646e-07	9.01836378675367
8641	1.14765413774845	8.20915482676122	6.89426247981881	2.38090363541418e-08	6.7178260704918e-07	9.01059795733795
23114	-0.875844457116653	10.0582525739411	-6.89213963834444	2.3973683077102e-08	6.75512858882943e-07	9.00382374853301
9026	-1.16201592277256	8.95327052402048	-6.88985666550674	2.41520268373693e-08	6.7960098358708e-07	8.99653831225922
54923	-0.720019509796801	8.30608129517022	-6.88944862112377	2.41840430695878e-08	6.7960098358708e-07	8.99523613341269
7187	0.812285132848547	7.46208142836102	6.88138022796594	2.48259443802371e-08	6.96698975511695e-07	8.96948616778554
64858	0.954386758015268	7.3687913457913	6.88033642355943	2.49102282697532e-08	6.97204653047926e-07	8.966154689794
28511	-1.09072802740752	8.18423544592632	-6.8799452130974	2.49418913058801e-08	6.97204653047926e-07	8.96490606283394
3655	1.04159410472366	9.01140116369667	6.8793784600012	2.49878338282415e-08	6.97204653047926e-07	8.96309714391959
220070	-0.601442138540019	8.22439808347705	-6.87925753678348	2.49976471910197e-08	6.97204653047926e-07	8.96271118861802
7922	-1.23192108764978	8.7575921207476	-6.87899816234827	2.50187094435473e-08	6.97204653047926e-07	8.96188333099038
6917	0.605759050851335	11.7479148032711	6.87857919363756	2.5052769074027e-08	6.97204653047926e-07	8.96054608235478
85366	-0.797973404804829	7.29446508099318	-6.87798304386597	2.51013127962357e-08	6.97204653047926e-07	8.95864330017199
2580	-0.881622549026911	9.84292873696783	-6.8778541243568	2.51118229739204e-08	6.97204653047926e-07	8.95823181464387
10960	-1.06644819516223	9.10623685619558	-6.87662466273941	2.52122774380447e-08	6.99061588671644e-07	8.95430757909319
123803	0.552037127201306	9.92522214894022	6.87530425140824	2.53206128496695e-08	7.01131810330677e-07	8.9500929714147
10014	-0.858931960563059	12.2956912006117	-6.87147527741357	2.56374201116751e-08	7.08961486036401e-07	8.93787086473059
51295	-0.968206869530194	9.86441832672164	-6.87029654922786	2.57357470524433e-08	7.10044517512306e-07	8.93410822545071
55218	0.690397156333399	8.05338990494048	6.8699128627675	2.57678350280306e-08	7.10044517512306e-07	8.93288343965699
10227	-0.627987571852696	7.76544569977259	-6.86978088425638	2.57788817768479e-08	7.10044517512306e-07	8.93246214256883
1874	-0.658000999603211	7.34768340844141	-6.8689205628602	2.58510083554272e-08	7.11090550838918e-07	8.92971583629521
5223	-1.12885230500403	8.79389581004991	-6.86515482242459	2.61691100541477e-08	7.18891000867436e-07	8.91769450300646
91607	1.75551021496615	9.19586116582704	6.85732725133042	2.68429675106438e-08	7.36430978226794e-07	8.89270462242174
728655	0.775959457199991	7.18203846299087	6.85555072009468	2.69983168938759e-08	7.39473070887819e-07	8.8870325895956
93627	0.641658746411254	9.66921934879383	6.85524801853895	2.70248766722197e-08	7.39473070887819e-07	8.88606612326202
8148	-0.825400944899082	11.5915491677716	-6.85268261137206	2.72510285566469e-08	7.4422787452656e-07	8.87787512376712
9792	0.785029041948485	9.04586748647286	6.85246693670783	2.72701276599801e-08	7.4422787452656e-07	8.87718649054095
23005	-1.27668361906571	8.83386219921101	-6.85186787535471	2.73232482259868e-08	7.44701567813774e-07	8.87527372139411
645676	-0.635315824041204	8.57986196103235	-6.84879302155803	2.75975456384434e-08	7.51194369711513e-07	8.86545564105366
10972	0.685532184126757	13.655183772746	6.84829680059151	2.76420704215229e-08	7.51424063168891e-07	8.86387115744282
91624	1.45289267880558	8.22147897400592	6.8455834066913	2.78868166429381e-08	7.57088895640025e-07	8.85520682873117
51517	-1.12019109741549	7.98659531199656	-6.84483705128846	2.795451839889e-08	7.57938719557404e-07	8.85282353315313
3709	1.27993583818962	8.88176821817538	6.84291391264856	2.81297279323831e-08	7.61697431386234e-07	8.8466823700676
83694	-0.68544223403277	6.84529138032129	-6.84153514348235	2.82560208388271e-08	7.64123534969994e-07	8.84227944554204
79701	-0.727242830999181	7.23316030712029	-6.83774215316992	2.86063995382217e-08	7.72595405427225e-07	8.83016659219169
54998	-0.646208879804156	11.197454291828	-6.8363185714657	2.87390271606226e-08	7.74657251663953e-07	8.82562024863914
50626	-0.901207195573386	7.49772444326887	-6.83612460014869	2.87571462102596e-08	7.74657251663953e-07	8.82500077611967
7702	0.767870964680636	9.54543908692485	6.83519645603095	2.88440040372239e-08	7.75993147373532e-07	8.82203660556869
321	-1.42318449450311	7.97016713797091	-6.82923755411768	2.94079648199976e-08	7.89396234586415e-07	8.80300507015426
2539	-1.25496664191777	7.1816419856584	-6.82895429418866	2.94350471698479e-08	7.89396234586415e-07	8.80210035757325
79571	0.831926605567982	8.28811953826083	6.82873603304489	2.94559321074602e-08	7.89396234586415e-07	8.80140324430694
400258	-0.541548853681036	6.7358435298566	-6.82784110134822	2.95417219769182e-08	7.90677733580164e-07	8.79854486414001
84085	1.2418500733444	9.38715491843344	6.8273804034123	2.95859831958527e-08	7.90845864040103e-07	8.79707339813203
121457	1.13357198533453	7.61052214613934	6.82341082172453	2.9970128770053e-08	8.00087168434376e-07	8.78439421377089
139716	1.32500624932923	7.83093780148739	6.81997854845559	3.03063151354899e-08	8.07286275744849e-07	8.77343070910076
23275	-0.482548289846088	6.43734949204959	-6.8198666899037	3.03173350445407e-08	8.07286275744849e-07	8.77307339780637
27175	-0.951227108363203	8.18363174291624	-6.81918086205216	3.03849884409885e-08	8.08054424401921e-07	8.77088263723551
4947	-0.86082582137789	11.0370622614031	-6.81854818260678	3.04475335076206e-08	8.08684936516817e-07	8.76886163295289
401067	-0.434162952685803	6.33792302425057	-6.81664284760122	3.06366724039703e-08	8.12671884672451e-07	8.76277521200783
23568	0.774341673018025	10.9175379844726	6.81618827904515	3.06819706628627e-08	8.12838009049352e-07	8.76132311159382
92283	0.558730349862961	7.02550489429533	6.815641293107	3.0736567621517e-08	8.13249742799044e-07	8.75957577639722
201134	0.975124183654929	7.26497288948965	6.8133905449275	3.09622532328611e-08	8.18181470898309e-07	8.75238567867849
7693	0.782053797720359	7.74608192401967	6.81201243650073	3.1101259008027e-08	8.20813075189032e-07	8.74798315807973
84717	-0.525729299193648	7.38798438846672	-6.81010924519655	3.12942597305696e-08	8.24861228316015e-07	8.74190307407699
401720	-0.845648258208639	9.73714364985466	-6.80962795556479	3.13432571433185e-08	8.25108272434036e-07	8.74036548509055
2678	-0.640567285122123	8.1024358910181	-6.80512149316514	3.18057905426902e-08	8.3622724301823e-07	8.7259681106714
23118	1.32355830380646	11.1201727995432	6.8010530505561	3.22292535509918e-08	8.46292240469487e-07	8.71296942807168
8241	-0.830718045286474	10.9236012870917	-6.79939617348557	3.24033279849739e-08	8.49791559988805e-07	8.70767551139446
79763	-0.725001588602861	9.44326805021634	-6.79345396100658	3.30354315182746e-08	8.65278981767336e-07	8.68868854181574
80745	0.856166740048947	8.41333602361983	6.79059421452641	3.33440377048545e-08	8.72264946140937e-07	8.67955038075797
55646	0.605335954233233	9.22939058900331	6.78965966865816	3.34455146234356e-08	8.73821770393725e-07	8.67656402118145
401106	-0.966861686831771	7.71581810909467	-6.78860935038698	3.35599328805692e-08	8.75712383924927e-07	8.67320766749472
1600	-0.781250166622483	7.88823576392447	-6.78811526813114	3.36138924944815e-08	8.75811707101564e-07	8.6716287836091
51715	1.40470439894708	9.41119267583069	6.78756555760159	3.3674029796036e-08	8.75811707101564e-07	8.66987212332388
6919	-0.997134562367961	9.10787101468981	-6.78742048288266	3.36899187143232e-08	8.75811707101564e-07	8.6694085191664
10388	0.548933009187851	6.7127914587773	6.78334450335374	3.41394206429112e-08	8.86390468886958e-07	8.6563828863717
135293	0.911809928715874	8.88390455783435	6.78082026575627	3.44208109245673e-08	8.92583494249396e-07	8.64831583921813
10629	-0.917327367065031	10.6529972871206	-6.7796850019399	3.45481231992338e-08	8.9396419824661e-07	8.64468764241742
6569	-0.713522433029283	7.09308983587967	-6.77958003556286	3.45599183397455e-08	8.9396419824661e-07	8.64435217718264
1235	-0.964833118345624	7.96237994124664	-6.77830712067023	3.47032789717476e-08	8.96558781673327e-07	8.64028399578434
11155	-1.39268215008392	7.46271912693661	-6.77660268346063	3.48961751480864e-08	9.00425099267166e-07	8.63483658935938
253512	1.22352736692595	8.08887130110036	6.77582522836378	3.49845193190128e-08	9.01587432895796e-07	8.63235179415678
151449	-0.59884878469409	7.0428552004023	-6.7727212681203	3.53394745871684e-08	9.09609245152791e-07	8.6224311108178
23339	-0.699433979348882	8.16141612668926	-6.76976235262567	3.56812103618802e-08	9.1727141156226e-07	8.61297366644927
163071	0.791753020939653	6.55067260721682	6.76875606315355	3.57981850811194e-08	9.18080769092688e-07	8.60975723388438
1903	1.83665000913309	9.85236538252796	6.76824624621759	3.58575949577006e-08	9.18080769092688e-07	8.60812767633226
90864	-0.893516682544488	12.2970883823864	-6.76805030015273	3.58804552370182e-08	9.18080769092688e-07	8.60750135988662
441631	-0.638300440425749	8.15781841985306	-6.76797663906356	3.58890527801685e-08	9.18080769092688e-07	8.60726591129218
9321	0.793886005555013	9.64379625868404	6.76462214557691	3.62827815654751e-08	9.27013939310292e-07	8.5965434679858
9047	-0.868635661505671	8.54132133985735	-6.76086152316201	3.67293395115552e-08	9.37273329226855e-07	8.58452235152103
221037	0.874856725694793	8.56896287683815	6.75944010827701	3.68995603517869e-08	9.4046455961476e-07	8.57997855189406
84440	-1.15845010036642	12.1323827962265	-6.75480666300998	3.74599564208754e-08	9.53580284293262e-07	8.56516641466458
348262	-0.742782008352846	13.6112682000259	-6.754269459081	3.7525479506612e-08	9.54081880056387e-07	8.5634490364494
27433	-0.749460666328986	9.11659584489047	-6.7496283753824	3.80963694522509e-08	9.66769758991918e-07	8.54861158908708
80764	-0.537539330267835	7.55991329648826	-6.74945899397404	3.81173688773167e-08	9.66769758991918e-07	8.54807006523917
55643	-1.14799031223946	8.68993142494546	-6.74815701142152	3.82791735430518e-08	9.69203257570883e-07	8.54390750351956
124411	0.72973310246975	8.75566482530675	6.74787402639779	3.83144328287159e-08	9.69203257570883e-07	8.54300276532026
54461	-0.874301235700486	9.91652672260684	-6.74756519041112	3.83529503067957e-08	9.69203257570883e-07	8.54201537503565
55972	0.582667349568121	7.46666349150128	6.74586631953582	3.85655268231978e-08	9.72757692207813e-07	8.53658379334547
64743	-0.921750111903095	7.08581643009388	-6.74533433041589	3.86323365856885e-08	9.72757692207813e-07	8.53488291114439
79670	0.71706019167141	7.41078123877247	6.74496070542447	3.86793276837608e-08	9.72757692207813e-07	8.53368834651808
23483	0.876228825921086	8.37882150519742	6.74495165057739	3.86804672308538e-08	9.72757692207813e-07	8.53365939603594
57555	-0.799176735821421	10.5156740815343	-6.74298147716893	3.89292158157382e-08	9.77832401605689e-07	8.52736021583537
9128	-0.528335958319037	9.37594307743337	-6.74102794036072	3.9177450032849e-08	9.81579581465255e-07	8.52111408804227
51566	0.974573301205398	9.29034491386292	6.74088928664445	3.91951289338617e-08	9.81579581465255e-07	8.5206707592541
284131	-0.624055686497559	7.92350394732521	-6.74069578000556	3.92198151937325e-08	9.81579581465255e-07	8.52005204359769
57130	-0.790648301947528	7.95541467336475	-6.740099366838	3.92959997907894e-08	9.82305646630982e-07	8.51814507122608
57461	0.882681484513991	8.6738666531691	6.73941072439249	3.9384150444511e-08	9.83328734659536e-07	8.51594318882212
26133	-0.994369420549988	8.94820803238268	-6.73840728633253	3.95129525605276e-08	9.85363127147145e-07	8.51273474047558
392617	-0.966062688225488	11.9905091286286	-6.73763516423799	3.96123506744664e-08	9.86660260878485e-07	8.51026588987824
85440	1.16525377526577	9.38848845413269	6.73637215278084	3.97754843602541e-08	9.88849339898675e-07	8.50622738053139
51776	1.46673906326229	10.0244780790752	6.73621975282261	3.97952142743644e-08	9.88849339898675e-07	8.50574007414395
55198	0.951722014539721	8.77884793450686	6.73498481931193	3.99554534082352e-08	9.91647683336926e-07	8.50179128256991
10678	0.722640193788613	7.10112667692827	6.73294776963716	4.02211884222494e-08	9.97054531567261e-07	8.49527754572738
92	0.63243658597735	7.33034403358343	6.72774398292628	4.0908112823373e-08	1.01287709075041e-06	8.47863707592634
283989	-0.805282130918362	10.8974724744188	-6.72566363838938	4.11860131357252e-08	1.01761072132059e-06	8.47198436169898
3249	-0.966202520995146	7.1063595654388	-6.72558142804716	4.11970339563588e-08	1.01761072132059e-06	8.47172145888755
2639	-0.724595035750285	9.22810065444058	-6.72309986504759	4.15311006988827e-08	1.02464704958867e-06	8.46378548567256
51032	-0.566662567234181	6.92249813031584	-6.71790899854695	4.22387145532298e-08	1.04063148826825e-06	8.44718453525525
6594	0.854174099884103	10.972982574706	6.71761658881558	4.2278933826775e-08	1.04063148826825e-06	8.44624934955642
10469	-0.793785885254938	8.1893996724263	-6.7167909392605	4.23927048575403e-08	1.04219987396524e-06	8.44360873864044
55605	1.01901931788491	8.85584253837546	6.71598979917776	4.25033924254672e-08	1.04368884490036e-06	8.44104649193724
126520	-1.23828975135894	7.61527715994751	-6.71491878098545	4.26518204523973e-08	1.04609994968229e-06	8.43762107282142
9697	0.996012736897065	7.56450679724532	6.71253101041071	4.29846080344758e-08	1.05302175659046e-06	8.42998416502156
663	1.10802780148614	10.5470050269787	6.70854565893617	4.35458704431881e-08	1.06551781461634e-06	8.4172372116133
10283	1.0315952416996	10.4381456444972	6.70626864293329	4.38698425943199e-08	1.07218513185625e-06	8.40995404359362
6152	0.424139590322342	15.6211791210052	6.70259603680781	4.43974854265417e-08	1.08380872102799e-06	8.39820662993884
2068	-0.764418921371501	8.12734505297384	-6.69916470020981	4.48962211870928e-08	1.0947002503265e-06	8.38723054555859
4664	0.880350176890529	10.9240325258635	6.69443087973052	4.55935156034832e-08	1.11034250401062e-06	8.37208746000817
8467	1.09379599375067	9.56625767593286	6.69408833532501	4.56443924234303e-08	1.11034250401062e-06	8.37099166103219
10427	0.816331560337705	9.36026672393519	6.692633140846	4.5861163074049e-08	1.1143138841201e-06	8.36633645319486
2931	-0.966330792113466	12.1475819812626	-6.69122644945149	4.60716909146814e-08	1.11812449873708e-06	8.36183634182563
10767	0.513727457511192	6.71747331633512	6.68721992486337	4.66766464491871e-08	1.13148755414601e-06	8.34901881368243
613	-0.975600989715813	8.32566966765909	-6.68516124635241	4.69905866622761e-08	1.13777323961462e-06	8.34243256062875
1059	-0.829847498410112	9.72149166606899	-6.68330056069905	4.72761571199087e-08	1.14267311650323e-06	8.33647962056169
91608	-1.21591469232477	7.22379374060971	-6.68312815671843	4.73027050101225e-08	1.14267311650323e-06	8.33592803835478
92715	-0.731574220032502	7.49374837858012	-6.68175543656675	4.75146200859232e-08	1.14646226425166e-06	8.33153617976511
54904	0.763274059367998	8.42955844365219	6.68103082663885	4.76268665318997e-08	1.14784055763165e-06	8.32921785006483
3338	-0.70994956861546	9.09624973500142	-6.68058545606306	4.76959891633419e-08	1.14817755184771e-06	8.32779291527314
4723	-0.661459263430443	13.1235097361125	-6.67975281860426	4.78254868331572e-08	1.14996548767533e-06	8.32512892769117
81551	-2.09416509159146	12.3798543873256	-6.67496764147848	4.85765839235439e-08	1.16667843949245e-06	8.30981853101851
149345	-0.917167344949915	14.0736104687638	-6.6714579430269	4.91349949523904e-08	1.17873041462399e-06	8.29858862597731
389816	-0.727592947057538	9.45702994501254	-6.67060712334449	4.92713323095296e-08	1.18064091217645e-06	8.29586621848781
100191040	-0.615747966956501	6.82895759682387	-6.6696160621997	4.94306211512022e-08	1.18188934894014e-06	8.2926950451983
100287171	-1.08174121140079	12.5725658715598	-6.66957674779961	4.94369506280008e-08	1.18188934894014e-06	8.29256924730467
8926	-0.96630103873521	11.068135657657	-6.66895694673946	4.95368439470924e-08	1.18291938246595e-06	8.29058600658408
4649	1.0005938596569	11.2579220639733	6.66855278779	4.96020913425671e-08	1.18312067356961e-06	8.2892927714665
57535	-0.729095172516091	8.18690460587994	-6.66725189669446	4.9812693401818e-08	1.18678457060189e-06	8.28513012198389
57381	0.962111703098827	8.09543885873703	6.66267398030064	5.05609776657368e-08	1.20323570049559e-06	8.27048108234399
3991	-1.61416127039095	13.6547041562996	-6.66139122670895	5.07726669157788e-08	1.20689411322747e-06	8.26637623673394
6015	-0.75187105891068	9.21753355122854	-6.65560143368066	5.17392646202148e-08	1.2284683092209e-06	8.24784811789392
54476	1.07233508249632	9.72758993397188	6.65449401865718	5.19262395937825e-08	1.23036795805936e-06	8.24430412415702
7982	0.593854208106719	7.0019807807098	6.65442777339134	5.19374458595867e-08	1.23036795805936e-06	8.24409212223751
57492	-0.77312009636039	8.17185370703397	-6.65068174242395	5.25751022226284e-08	1.24405835634295e-06	8.23210364257407
26515	-0.556833367504744	11.5409564803256	-6.64986658511862	5.2714897483124e-08	1.24595040895697e-06	8.22949482643067
3428	1.32849683441084	9.44868267096968	6.64786096862477	5.30604405916425e-08	1.25269563995439e-06	8.22307599954762
79759	-0.68513819231271	10.2622575209344	-6.64628486460896	5.33335784286276e-08	1.25771812414418e-06	8.21803171140845
64748	-0.709977749907563	7.51585469139693	-6.64584295892729	5.34104133918783e-08	1.25810524667317e-06	8.21661738821801
50807	0.868440047499747	7.77214062169184	6.64459630442038	5.36277708444952e-08	1.26179782180217e-06	8.2126274278475
49854	1.01223124311345	10.3514240518608	6.64180082783875	5.41184022983938e-08	1.27190461744859e-06	8.20368024271235
23012	0.871919612922435	7.4153981367589	6.64023877625006	5.43945158481532e-08	1.27695265333269e-06	8.19868065001158
55796	0.773445003930298	8.52909774824385	6.63760514954497	5.48632498065652e-08	1.28650613820057e-06	8.19025115055691
5471	0.935594105284281	7.99906790343407	6.63528940867537	5.52787545770018e-08	1.29353490199973e-06	8.18283894782553
79643	-0.695167276891016	8.29669342179873	-6.6352423351149	5.52872334812352e-08	1.29353490199973e-06	8.18268827358302
51111	0.591336424467138	7.40072660352782	6.6345976465118	5.54034864168146e-08	1.29479999737074e-06	8.18062473156414
4326	-1.03437047071609	10.132825206849	-6.63345004442747	5.56110341657247e-08	1.2981934578844e-06	8.17695141668622
10269	0.591451417919457	12.1893914621309	6.62952473517653	5.63268565687102e-08	1.31343128144485e-06	8.16438676126854
91869	-0.832124066589643	7.95719866553398	-6.62472428691026	5.72148514332164e-08	1.33264524764414e-06	8.14902024763726
3590	-1.05250976215662	8.70532640973718	-6.61982549660317	5.81355232915248e-08	1.35257653798818e-06	8.13333826697543
22933	-1.20124063202324	10.3000644530118	-6.61802833372885	5.84769945518587e-08	1.35900274280508e-06	8.12758503139559
80757	-0.967678553235226	10.2822588581669	-6.61527864057888	5.90033516860454e-08	1.36909595462584e-06	8.11878229950446
4925	1.00499160427144	11.2224212679921	6.61507356912657	5.90427972556311e-08	1.36909595462584e-06	8.11812578554332
64755	-0.756670062197232	9.06945451833134	-6.61353624769633	5.93393455628168e-08	1.37398878396572e-06	8.11320418138972
653464	0.820092238341312	10.2641798509928	6.6132962750078	5.93857708096406e-08	1.37398878396572e-06	8.11243592334715
57449	-0.891284438629192	9.88862295686083	-6.61287831724294	5.94667161833951e-08	1.3743345517057e-06	8.11109785309618
389383	-0.612292242798899	6.86765644755859	-6.6109887324747	5.98340537159983e-08	1.38129102054128e-06	8.1050483853939
23161	1.11743447821792	9.43298275242091	6.60626930739162	6.07614917263056e-08	1.40004160775779e-06	8.08993881832181
79102	-0.646897616374	10.1719055177794	-6.60617206263555	6.0780752697164e-08	1.40004160775779e-06	8.08962747617788
84895	-1.3121596486007	7.76814029990583	-6.60532556150878	6.09486755701068e-08	1.40235831093517e-06	8.08691727845767
127829	-0.646170412968489	13.625010040338	-6.60469895412682	6.10732772454448e-08	1.40367422967097e-06	8.08491109052066
7733	0.806160631230399	7.66948967674317	6.60431159463224	6.11504319833032e-08	1.40389795500366e-06	8.08367088931332
79734	-0.945129442835166	7.43385764634842	-6.60308443272862	6.13955058908085e-08	1.40797204753778e-06	8.07974188299482
80205	0.758332280760449	11.6465476835942	6.60248969407634	6.15146342009772e-08	1.40915206597024e-06	8.07783769284686
55553	1.43768569735411	9.94330617003559	6.60176257922623	6.16605931031941e-08	1.41094343976682e-06	8.07550965764442
55706	0.67839711113618	8.17682544091586	6.60014487337881	6.19865744361507e-08	1.41624799307321e-06	8.07033012836059
79922	-0.613154789187216	7.89658144679847	-6.59968544235535	6.20794685368528e-08	1.41624799307321e-06	8.06885912124223
54663	-0.479034703089898	9.09254311721202	-6.59931954401891	6.21535508198977e-08	1.41624799307321e-06	8.0676875832806
55713	1.08555404536847	8.30859323401394	6.59926567239318	6.21644655270092e-08	1.41624799307321e-06	8.06751509612448
284933	-1.11752416734953	9.97117431726105	-6.59636099899397	6.2755825625505e-08	1.42815798579223e-06	8.05821474699085
79866	0.462370694929019	6.9166280955173	6.59381433228109	6.32789414562801e-08	1.4384906091093e-06	8.05006050289754
9325	0.590145915695407	9.76941013092062	6.59281207911388	6.34860139993124e-08	1.4416240670749e-06	8.04685131401679
1787	0.545801910837608	7.0717607304175	6.59192942070827	6.36689403804273e-08	1.4442029907861e-06	8.04402504299138
3801	-0.910092698368839	8.1817453137059	-6.59152272964021	6.37534028709542e-08	1.44454527527952e-06	8.04272281197855
124222	-1.10479127406249	9.11926300075164	-6.58904589070975	6.42702308816782e-08	1.45467284527085e-06	8.03479184412568
202500	-0.647098610632171	7.18680196053508	-6.58642563441764	6.48215615662731e-08	1.46555849782248e-06	8.02640147567609
127933	0.479889021998091	7.42175515390753	6.5846924203978	6.51888537765039e-08	1.47226410215633e-06	8.02085142496884
466	0.898870587789069	9.37356394002858	6.57903740496993	6.64018130136644e-08	1.49784564785066e-06	8.00274256319618
28992	-0.782878463594864	8.23636481634817	-6.578445946812	6.65299772188886e-08	1.49784564785066e-06	8.00084851093522
57447	-1.3572435111996	14.9704256448129	-6.57841196060982	6.65373492898169e-08	1.49784564785066e-06	8.00073967517373
84948	-0.464750546849297	7.80626692141155	-6.57236674845086	6.7861761580875e-08	1.52601021749305e-06	7.98138032884102
84971	-0.531791807217544	6.83537622617961	-6.57108445015567	6.81460756416734e-08	1.53075052112898e-06	7.9772737481406
112724	-0.7907203522017	7.13158649442727	-6.57009204202947	6.83669346360698e-08	1.53405676716259e-06	7.97409551793733
57453	-0.82099683592142	10.1177885727635	-6.56856076320473	6.8709128172761e-08	1.53851703655393e-06	7.96919148417927
23592	0.641071643427098	10.3688534580314	6.56854132784862	6.87134823990374e-08	1.53851703655393e-06	7.96912924064977
29957	1.15028685037702	8.31268447318892	6.5667074305772	6.9125589894197e-08	1.54519246513853e-06	7.96325597382208
51496	0.727112081913035	7.6356281297863	6.56655465194032	6.91600334970519e-08	1.54519246513853e-06	7.96276667903662
54680	0.881520879010969	10.7810268277484	6.56369428688607	6.98080844457214e-08	1.5579997239156e-06	7.95360586022659
90187	-0.682046895114809	7.88953794995463	-6.56206010714807	7.0181058681054e-08	1.56464687892461e-06	7.94837202693005
5447	-0.854525415500637	8.6353117055445	-6.55989759540985	7.0677690585504e-08	1.57403374445128e-06	7.94144599312666
92211	-0.574644388100247	7.3658918221012	-6.55931492860415	7.08121048803552e-08	1.57522591675589e-06	7.93957982495262
4851	-0.722995298340106	9.09846829427015	-6.5589998383068	7.08848992578715e-08	1.57522591675589e-06	7.93857064885576
348487	-0.938011062502111	11.8959469434371	-6.55866733065207	7.09617989219645e-08	1.57522591675589e-06	7.93750568566078
160428	0.976407443971468	8.06419702178181	6.55835626553679	7.10338152924063e-08	1.57522591675589e-06	7.93650939679009
221584	-0.719428371038989	10.3474366864563	-6.5577195082882	7.11814631378425e-08	1.57682085842478e-06	7.93446996415407
28962	0.824916084363272	7.97755235947122	6.55735221442987	7.12667692220926e-08	1.5770328751452e-06	7.93329357579538
200035	0.619535241170625	7.29391941620276	6.5559532282161	7.15926319735594e-08	1.58256196983591e-06	7.92881279945203
5927	0.514270330221508	6.60740076888651	6.5553817414001	7.17261767237974e-08	1.5838326383029e-06	7.92698238624075
65095	-0.731189417437877	10.2092402936898	-6.55372077186083	7.21157314460082e-08	1.59074774989431e-06	7.92166242968784
3690	1.41476108551285	7.70248877027831	6.5531947443003	7.22395450226431e-08	1.59179264127672e-06	7.91997759099731
1889	-1.03406488134248	7.86693197297245	-6.54709483075823	7.36909784560361e-08	1.62205839787531e-06	7.90043942710994
221981	1.02737962798076	8.80982203586532	6.54558975119487	7.40535787495146e-08	1.62831855364429e-06	7.89561849320576
53615	-0.910592252562234	9.74144394594041	-6.54430192823756	7.43652585290285e-08	1.63157474232648e-06	7.89149341565227
10092	0.917298405674195	13.6498068594844	6.54421994217587	7.43851453422164e-08	1.63157474232648e-06	7.89123080154538
2765	-0.505276664765282	7.11948298844539	-6.54400738458543	7.44367288676058e-08	1.63157474232648e-06	7.89054994582716
85313	0.697309770804223	10.4246170315754	6.54300878884444	7.46795489619514e-08	1.63517586544134e-06	7.88735127163752
284904	-0.795037486464324	7.22640293295616	-6.54070143439643	7.52436519730759e-08	1.64579681201193e-06	7.87996033337893
23513	-1.03025035618234	12.3437935042271	-6.5403050301897	7.53409943522041e-08	1.6461967737628e-06	7.8786905560848
23244	0.681405151377201	7.31774389818325	6.53738569834148	7.60617766573612e-08	1.6602037477319e-06	7.86933913327767
57606	0.528208331910621	6.75104247978897	6.53247631776977	7.72895311697963e-08	1.68510424779854e-06	7.85361261987921
158931	-0.999470187217257	13.2091383330999	-6.53217933310038	7.73644364834751e-08	1.68510424779854e-06	7.85266125443747
6844	-0.942197963002124	10.5353850653712	-6.53064268615366	7.77531733114757e-08	1.69180180550142e-06	7.84773870495716
170961	-1.0591638471599	6.87349326003578	-6.53006123879209	7.79007766675401e-08	1.69324412583318e-06	7.84587606269598
23309	-1.04651467945023	12.1449587470689	-6.52668345399464	7.87638197695707e-08	1.71021795522604e-06	7.83505532924394
4756	-0.596948844319241	7.54724865228493	-6.52585977722217	7.89757241216789e-08	1.71280760301079e-06	7.8324166443617
23180	2.23144036801545	10.7088908525694	6.52558091018932	7.90475967196548e-08	1.71280760301079e-06	7.83152327830327
283212	-1.23050246195468	7.79305427951491	-6.52371946531194	7.95290314835019e-08	1.72125200778248e-06	7.82555999454197
3837	0.651314053496188	13.6248429670813	6.52343587436125	7.9602635715052e-08	1.72125200778248e-06	7.82465148250662
6473	-0.985593335754226	6.97436041857487	-6.51949934543986	8.06314210837932e-08	1.74168888094173e-06	7.81204024622812
55193	0.584654403050614	10.4274343230579	6.51810949712348	8.09978248597481e-08	1.7477903700047e-06	7.80758759153516
253827	1.28450388167913	9.29133520458686	6.51751820670294	8.11542117957864e-08	1.74935212445514e-06	7.80569326350737
55201	-0.829393879964238	12.4390253865051	-6.51685002685334	8.13312992317701e-08	1.7513564052773e-06	7.80355259486859
63906	-0.85122246378296	8.99766445118463	-6.51612357510354	8.15242701729559e-08	1.75369822087961e-06	7.80122522848205
83858	-1.19679838203052	10.745741221532	-6.51492328624023	8.18441153887894e-08	1.75876162511947e-06	7.79737978536077
8192	-0.540976973705375	12.1560331390243	-6.51302559021549	8.23523707623574e-08	1.76785919214904e-06	7.79129995481554
2551	0.807556081616941	9.84470230548716	6.51223447540792	8.25651868357007e-08	1.7706023537382e-06	7.78876536329211
9014	0.857972154352407	8.78670209771175	6.5118849018732	8.2659400461814e-08	1.77079906976991e-06	7.7876453877264
113177	-0.742277433572443	7.80340174610486	-6.51004155327652	8.3157987705738e-08	1.77964930934901e-06	7.78173956483656
90987	0.676493818249106	7.986147405554	6.50548380563713	8.44037488725402e-08	1.80445509524939e-06	7.76713691265713
8491	0.631072962191308	7.2081693049304	6.50371542939345	8.48921200215727e-08	1.81303447713765e-06	7.76147107052269
578	-0.70553273722753	8.43852804093805	-6.50323437464372	8.50254621350049e-08	1.81402171930042e-06	7.7599297703
57561	1.52446406607073	9.06610049923702	6.50266161747189	8.51844968892506e-08	1.81555453298348e-06	7.75809464957243
291	-1.12782965385051	10.4434278381163	-6.49862157924647	8.63147798077699e-08	1.8377634559685e-06	7.74515014188874
100134868	-1.05971353416635	9.20739589610747	-6.49666477929082	8.68676282396731e-08	1.84629892831829e-06	7.73888033489222
135935	-0.790848908308101	8.93653958359897	-6.49657527440438	8.68930005163484e-08	1.84629892831829e-06	7.73859354945984
338707	-1.00219662211062	7.54094425705319	-6.49544478231128	8.72141056191562e-08	1.85123274343291e-06	7.73497129118606
55663	-0.796307987829827	10.4995907456049	-6.49483703617419	8.73872213891015e-08	1.85301844295851e-06	7.73302397585203
2247	0.816929973762205	6.95114560846679	6.48671048487572	8.97354410243641e-08	1.89910514490579e-06	7.70698456062535
10973	0.749077458418563	9.1556113504881	6.48668451144542	8.97430467553812e-08	1.89910514490579e-06	7.70690133361807
10224	0.583003570665956	7.10272943902674	6.48565394159266	9.0045347992229e-08	1.90356779821542e-06	7.70359905521946
55324	-0.639067811659686	9.90414608278634	-6.48382213231652	9.05852025871818e-08	1.91303820839035e-06	7.69772930037763
9695	0.59363317746827	7.06895215569039	6.47880898224238	9.20792851276316e-08	1.9426210275711e-06	7.6816651192157
56124	0.684131467782048	7.78428236027488	6.47695414510262	9.26383278224197e-08	1.95243714599822e-06	7.67572135226228
84865	-1.10156954398738	8.5485501880226	-6.47518693833777	9.31741243234555e-08	1.96174397450689e-06	7.67005833906269
596	1.20606247245603	9.82749664248706	6.47308941804657	9.38141018645832e-08	1.97322327588507e-06	7.66333676725739
283130	-0.505859747840898	7.51485221939484	-6.47271757584993	9.39280142232571e-08	1.97362567121179e-06	7.66214517910343
10890	0.586070020409855	13.3483282311135	6.469854950644	9.48096237214964e-08	1.99014193019427e-06	7.65297166617112
339942	-0.538113799620354	6.74078239371569	-6.46814847918893	9.5339111638059e-08	1.9992410087002e-06	7.64750307602302
143630	0.918363390461943	7.23834168984302	6.46384940529815	9.66862178288067e-08	2.02544981272559e-06	7.63372597165947
84295	0.862411010178647	9.67669400403366	6.46288152085325	9.69921246575653e-08	2.02830026247298e-06	7.63062418193597
8189	-1.12825777363847	12.9524556895434	-6.4625451645263	9.70986595227733e-08	2.02830026247298e-06	7.62954625365039
83729	-0.482491399923398	6.736691154855	-6.46249516448508	9.71145061559603e-08	2.02830026247298e-06	7.62938601729791
1482	-1.07123178863174	14.9812128122021	-6.46022893173757	9.78354772044303e-08	2.04131076335456e-06	7.62212332386584
51388	-0.965963751721681	10.5614659493301	-6.45925209822452	9.81478960691007e-08	2.04380801751153e-06	7.6189927983136
136647	0.711169772758891	10.399935631688	6.45910466369309	9.81951365733619e-08	2.04380801751153e-06	7.61852030341621
8204	0.963165967441974	9.44699282436357	6.45893471449894	9.82496194366347e-08	2.04380801751153e-06	7.61797565360361
9015	0.534575217870897	6.80679571992795	6.45783700032152	9.86022589643776e-08	2.04909664512498e-06	7.61445770996713
2074	0.691813101916589	8.17461355824702	6.45515394278767	9.94695385293899e-08	2.06505902372631e-06	7.60585899399825
440163	-0.713451839614136	7.59175842433161	-6.45411066188683	9.98088330001101e-08	2.07003917286981e-06	7.6025154364683
4124	1.66340688249896	10.6139572887115	6.4501096738668	1.01120820382705e-07	2.09516302769062e-06	7.58969272000478
81669	-1.09320238009201	9.52626713054616	-6.4488636889403	1.01532918302189e-07	2.1016102960303e-06	7.58569942886629
9618	-0.912522404506109	7.98192840337101	-6.44733171240551	1.02041913490416e-07	2.10875172009196e-06	7.58078952347306
4058	-0.709389550212101	9.83379797563945	-6.44666949368863	1.02262724971469e-07	2.10875172009196e-06	7.57866713596914
55695	-0.718300319275347	10.4844152424674	-6.446629723139	1.02276001376128e-07	2.10875172009196e-06	7.57853967256049
847	1.15476004580626	11.505888250858	6.44652074986265	1.02312388236406e-07	2.10875172009196e-06	7.57819041638556
6663	-0.926577726673326	10.1487040248498	-6.44616809065959	1.02430232328538e-07	2.10875172009196e-06	7.57706015271031
3350	-0.556933246817319	6.487359218046	-6.44600266861463	1.02485556391157e-07	2.10875172009196e-06	7.57652997867631
80700	-0.729952037043796	8.64644853180731	-6.44556833708039	1.02630957663309e-07	2.10965886616297e-06	7.57513795368832
65982	-0.582527420842418	12.7061872372875	-6.44359161132399	1.03295323177338e-07	2.1212214147157e-06	7.56880254705992
392862	-0.807474578098647	7.52749480564402	-6.43733354554137	1.05427182727269e-07	2.16286721766494e-06	7.5487450709581
7465	1.16790125922084	7.30386861306721	6.43690923092707	1.05573315248746e-07	2.16373340888253e-06	7.54738509694797
8887	0.537763963736106	13.1358428823012	6.43566640085801	1.06002511035868e-07	2.1693234229356e-06	7.54340167823726
64854	0.987088106676303	8.16694174019553	6.43551642125823	1.06054422732e-07	2.1693234229356e-06	7.54292097425532
80020	-0.512370963197633	6.70973644282447	-6.43383261036769	1.06638983738356e-07	2.1791399002785e-06	7.5375241214349
10199	0.554537361447366	11.8226612249947	6.43198184660635	1.07285231478231e-07	2.19019644614823e-06	7.53159211571678
4213	0.705999559317593	11.4466462228302	6.43044751650347	1.07823962334011e-07	2.19903855796387e-06	7.52667429692175
201595	0.692080650789746	8.63274388474106	6.42620036870888	1.09329395110097e-07	2.22631640584813e-06	7.51306121743871
200197	-0.416393747034268	6.29363799643213	-6.426071809372	1.09375290937071e-07	2.22631640584813e-06	7.51264915162338
11107	1.00632504577999	7.71323907123709	6.42432604465879	1.10000445840037e-07	2.23685476926473e-06	7.50705350410734
389558	-0.588299512958177	6.92447673675889	-6.42363772474545	1.10247915101738e-07	2.23969984015951e-06	7.50484724184606
100499483	0.745600831803381	10.5313510905807	6.4228792249404	1.10521262179529e-07	2.24306456370792e-06	7.50241602579803
84315	-0.6876659663097	10.0762489638157	-6.41697924496419	1.12670810508354e-07	2.28446376554571e-06	7.48350459393471
3454	0.681610512561521	10.0186385845887	6.41588465112022	1.13074189302496e-07	2.29041229946096e-06	7.47999600195656
10672	1.18349923398086	9.97191337281702	6.41496907974155	1.13412706313956e-07	2.29503671873227e-06	7.4770612340187
92162	-0.706168922650678	8.17458927606679	-6.41108434879475	1.14860353720235e-07	2.32207489855967e-06	7.46460902230902
645700	-0.542541390565281	6.88107143454323	-6.40893625662215	1.15668777896894e-07	2.33615030276142e-06	7.45772339668787
401562	-0.579908281883244	6.74259207766533	-6.40812879890017	1.15974133182916e-07	2.3400478442518e-06	7.45513510825833
25836	0.74428130644713	10.4761958969664	6.40753067015076	1.16200847526398e-07	2.34235261185109e-06	7.45321781439726
1104	0.919743193473473	7.39403621014662	6.40694271334974	1.16424139184319e-07	2.34458399442463e-06	7.4513331224803
3987	1.32439569414325	9.75056213193245	6.40631600868129	1.16662619801012e-07	2.34711664938789e-06	7.44932422005161
122786	1.1637797987908	7.95470098221869	6.40356111115276	1.17716763383871e-07	2.36603876828412e-06	7.44049333922637
6928	-0.572365431049903	6.83020088883211	-6.40270457592611	1.1804645226104e-07	2.37037731478461e-06	7.43774768010869
129804	-0.591209535579546	6.9247586613818	-6.40166097279721	1.18449396208841e-07	2.37449976006394e-06	7.43440235580654
252983	0.932835593462572	8.84440710189139	6.4015823264317	1.18479818023648e-07	2.37449976006394e-06	7.43415025027701
51131	0.819484216689812	10.0895045470555	6.40000024836963	1.19093459730195e-07	2.38450299227101e-06	7.42907879163065
51340	0.698450737403501	8.03531624438321	6.39966720177035	1.19223043997994e-07	2.38480446221924e-06	7.4280111845715
10096	0.709699694507171	10.9246029822437	6.39612736757783	1.20609111725905e-07	2.40847154008097e-06	7.41666389196528
5587	0.925607183134525	8.37510182097895	6.39605515377346	1.20637555410097e-07	2.40847154008097e-06	7.41643240196322
60412	0.767083918953188	7.73235148312452	6.39520035843107	1.20974754653315e-07	2.41289014956511e-06	7.41369224878585
51368	-0.659668119925861	8.45813782506473	-6.39405131477308	1.21429517424377e-07	2.41964291036154e-06	7.41000883349274
7283	-0.717362843314866	7.91449856709255	-6.39050550824884	1.22843686993073e-07	2.44548192567568e-06	7.39864218127418
85359	-0.580835560618686	9.84579680993939	-6.3876863589073	1.23979812271251e-07	2.46574176783598e-06	7.38960485177037
199746	-1.01627078920708	8.40307259600801	-6.38728538127577	1.24142260440306e-07	2.4666166881188e-06	7.38831943365483
139231	0.736228186444839	10.0651970262209	6.38447317479666	1.25287579505679e-07	2.48700025552598e-06	7.37930426885509
84902	0.595729264805366	7.05448844595634	6.3830543266675	1.2586944205757e-07	2.49617084949026e-06	7.37475579991551
84418	0.891169948438852	12.1093686099962	6.3823566364688	1.26156553641981e-07	2.4989939058182e-06	7.37251917399786
149420	0.899188310293272	7.95751811472719	6.38212549457199	1.26251817169512e-07	2.4989939058182e-06	7.37177818797033
2730	-1.40833230495836	11.2961892260048	-6.37836133023459	1.27813375234823e-07	2.52750039175187e-06	7.35971109853289
144124	-0.954707713591157	8.23685179308123	-6.37756922825138	1.28144434285791e-07	2.53164284168219e-06	7.35717177525824
9933	0.599337239581288	9.30902208175432	6.37272292953352	1.30188737452966e-07	2.56959249287498e-06	7.34163536751676
10458	-1.09621077093141	8.0538965146033	-6.37136818830452	1.30766026580839e-07	2.57854258664092e-06	7.33729225990106
375287	1.28686721583777	8.34570948675971	6.36819329988827	1.32128994349645e-07	2.6029536890659e-06	7.32711395594228
54976	-0.877646438107881	7.40853088173178	-6.36775704735941	1.3231738486144e-07	2.60420123343078e-06	7.3257153768455
54758	-1.04245143812074	11.0593927933414	-6.36724432674249	1.32539141253925e-07	2.60610249134135e-06	7.32407164712389
5300	-0.845329191415638	12.3772634984333	-6.36674159359788	1.32756939513402e-07	2.60792240706374e-06	7.32245993403457
139818	1.12950192587124	8.67027026972202	6.36584571273722	1.33145949744068e-07	2.61158155683903e-06	7.31958782265989
91947	2.26862977957866	13.5677834773978	6.36573513117784	1.33194045688087e-07	2.61158155683903e-06	7.31923330791402
6833	-1.50587106811862	9.47337830013457	-6.36426441939471	1.33835369410037e-07	2.62168757970385e-06	7.31451832564529
149950	-0.68256389730408	8.27178822292194	-6.36255920619224	1.34582824637429e-07	2.6338516517154e-06	7.30905152846001
128853	-0.596839704474114	9.34005814617144	-6.36125009793216	1.35159489675044e-07	2.64265357136473e-06	7.30485460057338
5566	-0.813069922371504	8.5059488360154	-6.35996156577631	1.35729508281401e-07	2.65130914722666e-06	7.30072362504648
8737	0.680304347210544	8.98911669734771	6.35831228596685	1.36462629424239e-07	2.66313152061942e-06	7.29543608970312
56103	0.581432145224468	6.96810062295531	6.35775133404361	1.36712881119918e-07	2.66551715689144e-06	7.29363769192733
7015	-0.614687175234205	7.05244961876682	-6.35562965002316	1.37663571313854e-07	2.68154213794985e-06	7.28683560425833
394	0.95804427838906	8.41663186874817	6.3548411524891	1.38018569132332e-07	2.68594454676873e-06	7.28430768403807
147906	-0.830775230813554	12.8769235234856	-6.35417582242404	1.38318827731624e-07	2.68927446298376e-06	7.28217463462937
3483	-0.863862770111413	7.37119020603659	-6.35247851188821	1.39087779007926e-07	2.70170225959146e-06	7.27673303899832
54793	0.703405640763261	8.69345259076855	6.35011327788724	1.40166474161956e-07	2.72011788581026e-06	7.26915003845042
388419	-1.38922037660829	8.77910900085498	-6.34734364731461	1.41440256861684e-07	2.7422816281479e-06	7.26027048142313
449619	-0.866365135738713	12.0252889381227	-6.34506554651899	1.42496666906775e-07	2.76019357674398e-06	7.25296675052888
11284	-0.699576872338737	8.74197753068213	-6.34253867733096	1.43677685255871e-07	2.78048368037453e-06	7.24486541205385
127687	-0.902403671202688	12.6168131571598	-6.34006048651618	1.44845475408512e-07	2.80048034766151e-06	7.23692009971137
84936	-0.604798498628032	10.8529538741592	-6.33842184109945	1.45622866388878e-07	2.81289883749129e-06	7.23166642729188
23253	1.17380409880305	10.5362536279992	6.33734784863847	1.46134645832728e-07	2.8201684246292e-06	7.2282230835811
10114	1.12901343421286	8.7183588075185	6.3356065997445	1.46968217823615e-07	2.83362888864919e-06	7.22264042386258
221477	-0.548696231293151	7.92174427506615	-6.3338596922173	1.47809284810107e-07	2.84720882294252e-06	7.2170396037009
401561	-0.522555264282931	7.50379028624885	-6.3334405480171	1.48011802327906e-07	2.8484748242828e-06	7.21569576844149
163183	-0.903837876851545	8.37519875785812	-6.33056968142382	1.49406407655259e-07	2.87265893500043e-06	7.20649133935129
6741	0.555033676656144	12.165898153487	6.32815156675897	1.50591282937869e-07	2.89276963525392e-06	7.19873846532508
92745	-0.85360297571127	8.03560791411813	-6.32398950596834	1.52652775102333e-07	2.92966703774736e-06	7.18539414009586
54625	1.46905774235218	10.0996289858339	6.32307648342465	1.53108767363603e-07	2.93571258085848e-06	7.18246681166198
6229	0.483480398976559	15.5593669656754	6.3212067580862	1.54046829190031e-07	2.9509817150175e-06	7.17647209462794
2705	-1.50991204317629	8.95364737375898	-6.32005485561289	1.54627614768469e-07	2.95938494698881e-06	7.17277885432077
90288	-0.845741983387332	8.10872122090497	-6.31923319298818	1.55043234105725e-07	2.96461456729431e-06	7.17014442825173
10900	-1.24129961738815	8.46258844297185	-6.31881613527027	1.552546211631e-07	2.96593300594425e-06	7.1688072508352
51503	0.732754321248589	11.9146152330592	6.31646900167579	1.56449668302225e-07	2.98602332085905e-06	7.16128181724773
892	0.748505663329755	8.87404493337954	6.31593280857413	1.56723962134651e-07	2.98825666814484e-06	7.15956265919422
57477	-1.06223930449622	9.07934252059059	-6.31542819706735	1.56982540064382e-07	2.98825666814484e-06	7.15794475783692
84068	0.331649540276675	6.05242240037568	6.31539960403022	1.56997204771188e-07	2.98825666814484e-06	7.15785308190496
51540	-0.751727198928888	9.01116117284223	-6.31385567205403	1.57791092328186e-07	3.0006245804108e-06	7.15290287148096
23347	0.811611416731465	9.31858971424669	6.31204080114207	1.58729438671554e-07	3.01571450862936e-06	7.14708395418326
6164	0.494494467146064	14.8726114431007	6.30944204409011	1.60082818287356e-07	3.03865499106437e-06	7.13875168446273
6584	1.06298131363488	9.45706776171302	6.30915244611169	1.60234348884705e-07	3.03876124483262e-06	7.13782315877932
9719	-0.811898531094622	8.36178412454449	-6.30624981361493	1.61761093939755e-07	3.0649238026456e-06	7.12851655447185
10060	0.664433592843494	6.57003049179271	6.30386223115357	1.63027844032569e-07	3.08611708753653e-06	7.12086131381645
23641	-0.987150816329899	12.4695574135603	-6.30233247026277	1.63844687183991e-07	3.09876287123728e-06	7.11595647304255
10919	-0.781188928567978	9.25624180954466	-6.30183359249288	1.64111957159349e-07	3.10100116508995e-06	7.11435692990587
23187	-1.09421146336522	10.7392080494147	-6.3007939769572	1.64670327074517e-07	3.10873093442671e-06	7.1110236261326
81698	0.907665805516846	8.69305073840672	6.2990833462173	1.65593238168815e-07	3.1233224623091e-06	7.10553884912225
7064	-0.865247628428133	11.712351224797	-6.29623122373205	1.67143533699775e-07	3.14971022826282e-06	7.09639410044747
10811	-1.16052715179604	8.7318850753037	-6.29505590023716	1.67786611943342e-07	3.15896981961683e-06	7.09262565902502
728464	0.574738923002029	6.56199173236178	6.29386306438592	1.68441805462718e-07	3.16844057375807e-06	7.08880106403467
283219	0.701085014075371	8.99791965003955	6.29343505302216	1.68677524971502e-07	3.17001092281733e-06	7.08742872838591
58515	0.596697349516262	13.0538136317236	6.29039281240286	1.70362529357361e-07	3.19879075636459e-06	7.07767435965895
8623	-0.506113854868554	10.2326262134838	-6.28974109966232	1.70725679641968e-07	3.20272146593216e-06	7.07558476336663
64112	-1.31684658499985	8.18965149709911	-6.28608581814261	1.72776905351268e-07	3.23828397851436e-06	7.06386476332682
147040	-0.658514485974862	7.81436883513983	-6.28438209535114	1.73741393408019e-07	3.25212748463382e-06	7.05840207519707
8321	0.89659828038064	8.09189985760805	6.28422978845157	1.73827877366251e-07	3.25212748463382e-06	7.05791372960582
285016	1.59175969189829	7.63002661273155	6.28115586912168	1.75582575190213e-07	3.28200714828169e-06	7.048057733755
84892	-0.552998739373223	8.34726261511354	-6.28043853995015	1.75994596907514e-07	3.28675828825576e-06	7.04575773858382
8661	0.791952289729027	14.0010629703115	6.27956896409346	1.76495364874017e-07	3.29315679459826e-06	7.04296958911312
285513	0.667735083508918	6.61056007858861	6.27722080482237	1.77854753230804e-07	3.31555015803494e-06	7.03544060458665
100129034	1.01718180795582	7.93860030724265	6.27629530816776	1.78393414403779e-07	3.32261723446323e-06	7.03247315082517
135114	-0.779956151719704	11.7981424733889	-6.27525951710678	1.78998206888133e-07	3.33090228957247e-06	7.02915205503699
35	-0.956677006580455	6.77796446881768	-6.27331770633571	1.8013755657574e-07	3.34911101837199e-06	7.02292595157801
79035	-0.797836868775576	7.93487598296251	-6.27153852726524	1.81187856108673e-07	3.36563312020597e-06	7.01722129789175
6197	0.666187120462804	8.33427537883712	6.27107899337592	1.81460126817935e-07	3.36768647123874e-06	7.01574787548899
79892	0.687142013135253	9.86870725537503	6.26979453833921	1.82223332389989e-07	3.37883922560708e-06	7.01162947386556
5771	0.940036060642053	8.70444765425573	6.2662426481442	1.84350590140275e-07	3.4152422940311e-06	7.00024089701331
83719	-1.02676940578284	10.3411636151671	-6.26567311438211	1.84693994338399e-07	3.4185627058742e-06	6.99841477634294
1054	1.29002795491403	11.2831968912227	6.26046859739919	1.87861910464461e-07	3.47411062309189e-06	6.98172730907591
11099	1.20782328926692	9.33334090631432	6.25822603419628	1.89243643336111e-07	3.49655757336987e-06	6.97453688388252
23095	0.897065150071326	9.87887090835527	6.25314649393024	1.92411090647237e-07	3.55192920261295e-06	6.95825015009466
84809	-1.25143887740976	7.51699646181004	-6.2520905167772	1.93076200407598e-07	3.55971104882125e-06	6.95486433084111
64062	0.837741335331964	9.46714373575806	6.25193469175687	1.93174541860828e-07	3.55971104882125e-06	6.95436470331357
8636	-0.594258264979896	9.71224748142557	-6.25055220887921	1.94049228188607e-07	3.57266762031067e-06	6.94993199846086
26071	-0.679010596436807	9.59209301816555	-6.25009710845036	1.94338033296281e-07	3.574824087746e-06	6.94847279396914
347365	-0.613321261845106	7.44401744121129	-6.24909224705331	1.94977239621349e-07	3.58341664663315e-06	6.94525087246322
122809	0.731648015025883	10.7022848117712	6.24667582796623	1.96522986847772e-07	3.60864034844017e-06	6.937503030673
9732	0.778110284394744	11.0623115818385	6.24387406112662	1.98330599717276e-07	3.63862385719193e-06	6.92851964703456
25953	-0.771984256597301	7.33504980030059	-6.24282863641146	1.99009330873014e-07	3.64786205701477e-06	6.92516767581258
345651	-0.771175721156764	9.10634490829977	-6.24217539271377	1.99434622451785e-07	3.65244251830565e-06	6.92307316532797
9360	1.12553170426018	12.2917555338909	6.24111482955559	2.00127036129316e-07	3.65971355135895e-06	6.91967265868402
23471	0.82738797252531	11.0284056406439	6.24102904127295	2.00183150122357e-07	3.65971355135895e-06	6.91939759394908
54662	-0.989110514717101	12.4856749163327	-6.23897150944707	2.01533707653502e-07	3.68117227584989e-06	6.91280049181692
80243	1.08973863883487	9.00412721666891	6.2360258206227	2.03483140475151e-07	3.71352272928489e-06	6.90335569159918
79577	1.1184563043115	9.16688071968273	6.23551685263186	2.03821878719358e-07	3.71644744358423e-06	6.90172378299159
23197	0.619429340074147	9.92275726327822	6.23391550590364	2.04891324124443e-07	3.73267895209385e-06	6.89658937488492
284739	-0.870586222145031	9.01413218865844	-6.2335101311412	2.05162939860776e-07	3.73436004958124e-06	6.8952896202667
203427	0.964132659423766	7.77786917737698	6.23178653485372	2.06321841528061e-07	3.75217441584175e-06	6.88976325191395
56270	-0.441105968764262	13.3475142813649	-6.23109647614202	2.06787653970524e-07	3.75736415238066e-06	6.88755071831599
22800	1.37394919965347	9.47698026621599	6.23074497860593	2.07025330940802e-07	3.75840319632112e-06	6.88642371312194
79618	1.07953476746052	12.9827084016812	6.22995381082323	2.0756130672876e-07	3.76485112370467e-06	6.88388699620964
1176	0.864871714491972	9.15324240327105	6.22558210956513	2.10548050147883e-07	3.8135516648977e-06	6.86987006867911
8727	1.13346508022197	9.14453747750885	6.22526433798682	2.10766821174092e-07	3.8135516648977e-06	6.86885120427314
1869	-0.848913948168694	6.6805328924494	-6.225222477658	2.10795657028154e-07	3.8135516648977e-06	6.86871698839601
26993	-0.965947214611361	9.63332553914904	-6.22463255792348	2.11202448588049e-07	3.81759425950429e-06	6.86682554199063
5175	1.08732604910023	7.80017327000954	6.22382369765557	2.11761492771697e-07	3.82437950042068e-06	6.86423211338517
9709	0.88642411773273	13.474670309823	6.22131078609404	2.13507758753556e-07	3.85257544239628e-06	6.85617504202694
5480	0.874236255792359	8.24507970901927	6.22031933862886	2.14200691369403e-07	3.85861023991146e-06	6.85299620069491
5578	0.839994292263034	12.8509808349418	6.22030202138055	2.14212814548223e-07	3.85861023991146e-06	6.85294067707484
79856	-0.758720917706052	8.64274857901621	-6.21939139557993	2.14851279187937e-07	3.86676593477132e-06	6.85002097456865
55092	1.48581018333645	10.0110219460711	6.21630673978625	2.17028202314629e-07	3.90257189706177e-06	6.84013079206481
224	0.768683385548883	12.1215734681943	6.21447677490064	2.18330075601627e-07	3.91993053552943e-06	6.83426348256366
388021	-0.702700481482526	7.10204248864931	-6.21442076700421	2.18370043759983e-07	3.91993053552943e-06	6.83408390793998
1736	0.565428894978096	10.4355977251683	6.2130115718448	2.19378082210548e-07	3.93463376905276e-06	6.82956569787615
388199	-1.25918670537837	10.7084827775568	-6.21255919082418	2.19702670025346e-07	3.93706428393956e-06	6.82811526010189
26060	0.683359889492312	11.7092953096187	6.21122980670129	2.20659300381958e-07	3.95080706092306e-06	6.82385295361052
9782	0.616781997508152	11.8419840427159	6.21015060367403	2.21438964316873e-07	3.9613604415552e-06	6.82039279025633
55914	1.00268456311619	13.1656602842945	6.20734554512309	2.234783828184e-07	3.9944123308391e-06	6.81139917831987
840	1.3800118953586	9.61216231901575	6.20236893382582	2.27142997778442e-07	4.05643108296783e-06	6.79544320405994
51596	-0.512604791042779	13.9757137554446	-6.20105087427367	2.2812360690875e-07	4.06746533970646e-06	6.79121727291341
9100	0.710541172692622	9.86472167937923	6.20101341190618	2.28151539969128e-07	4.06746533970646e-06	6.79109716209995
401152	-0.7001655391008	12.6255240529771	-6.20051875364689	2.285206930871e-07	4.07056149884746e-06	6.78951120309569
7841	-0.663206897538275	11.4666272414853	-6.1998454383318	2.29024134965308e-07	4.07604236101077e-06	6.78735244116315
11179	0.643338633082076	9.29891763940021	6.19864977702969	2.299208750971e-07	4.08850758509557e-06	6.78351895651341
81554	-0.559342168151953	7.14547813884426	-6.1958850362676	2.32007896077019e-07	4.12209933448103e-06	6.77465477899674
4650	-0.763564431830311	10.3676804642317	-6.19377174789384	2.33615929220525e-07	4.14698030372746e-06	6.76787928671553
4296	-0.751172955600856	12.4730592134174	-6.1935221301212	2.33806602150316e-07	4.14698030372746e-06	6.76707897968527
6259	0.600578600818	10.3788039555829	6.19118268433403	2.35601196641109e-07	4.17525422779388e-06	6.75957843099047
7178	0.749270494001133	14.4005165544941	6.19007941299351	2.3645229523109e-07	4.18677393163008e-06	6.75604122032256
50804	0.917373904392397	8.92755627339636	6.18963836058451	2.36793397261456e-07	4.1892514113639e-06	6.7546271593987
8704	-0.732145371074814	10.0381938040854	-6.18751015937173	2.38446242872131e-07	4.21491181267095e-06	6.74780393772407
51147	-0.636971161603793	9.89718142929164	-6.18603805711395	2.39596285675959e-07	4.23164839408863e-06	6.74308425109537
345079	-0.63070360838309	6.29550588630299	-6.18523441134606	2.40226454020006e-07	4.23666356180265e-06	6.74050769970037
84168	1.82281988054035	10.4038384264974	6.18515709701371	2.40287166426016e-07	4.23666356180265e-06	6.74025982411545
10762	0.465517916999487	7.69221005589615	6.18334170161691	2.41717157915057e-07	4.25827104844774e-06	6.73443954126909
2359	2.17785348872182	8.71597732604912	6.18223389612168	2.4259395945839e-07	4.2701048333069e-06	6.73088785172682
11116	0.610658355064817	8.06308277231223	6.1795560493644	2.44726577551215e-07	4.30400466583526e-06	6.72230255374068
92822	-0.857127157803523	7.48700712309533	-6.17910690605923	2.45086104629161e-07	4.30669025881268e-06	6.72086258505652
5685	0.572990879257787	11.3459141683225	6.17833601526353	2.45704414273513e-07	4.3139148553266e-06	6.71839108646018
645367	-0.696713687158354	6.17443060509162	-6.17795776120136	2.46008371686232e-07	4.31561274104669e-06	6.7171783944078
387104	1.05703234090538	11.5083369917909	6.17704446321302	2.46743831530945e-07	4.32487104711184e-06	6.71425034245883
285908	-1.03259731974542	8.33605545875842	-6.17585555411962	2.47704532206356e-07	4.33805843072578e-06	6.71043868512921
353116	-0.742330116963046	10.3651579846604	-6.17436558238286	2.48913793113714e-07	4.35557303698056e-06	6.70566183250157
6093	0.836649160215639	9.2292825341959	6.17341457756587	2.49688714894778e-07	4.36546440827368e-06	6.70261291800037
403341	0.547716106362701	9.21203766578668	6.1724085682981	2.5051108419454e-07	4.37616804209975e-06	6.69938766737276
1390	0.599961122900226	7.44221031678775	6.16886191561207	2.53431998113818e-07	4.4234823945717e-06	6.68801721684228
5493	-0.81245264335824	6.92246708291777	-6.1674396806085	2.54612856724246e-07	4.44037145357536e-06	6.68345760771621
4294	-1.66904363865734	10.543906568821	-6.16687440061541	2.55083726888236e-07	4.4445522002744e-06	6.68164535508238
196	1.09319427126508	9.43635704380489	6.16663971640238	2.55279471331133e-07	4.4445522002744e-06	6.68089297282766
79095	-0.950027428000435	8.42911699768971	-6.16517040314718	2.56508410484583e-07	4.46221773727691e-06	6.67618246116323
9227	1.36644975486934	7.6386258977816	6.16341401968301	2.57985225370556e-07	4.48416222695417e-06	6.67055164760824
5926	0.692898822843333	7.54013553541655	6.16253600067402	2.58726673645715e-07	4.49329902028752e-06	6.66773680465429
22901	-0.491501541867319	7.12298345583491	-6.1597079041596	2.61129399487037e-07	4.53124790459881e-06	6.65867025076054
1384	-0.668568704811999	11.6586100154741	-6.15931210896868	2.61467439573504e-07	4.53333596522821e-06	6.65740138240304
338963	-0.948089465908187	7.29719107385273	-6.15889699841088	2.61822446867217e-07	4.53571448512151e-06	6.65607059300344
401115	-0.660155067730974	14.1258195846746	-6.15326958552667	2.66682924520509e-07	4.61607525959315e-06	6.63803001176925
51282	-0.887705537980833	8.11700328490306	-6.15271030717571	2.67170885396097e-07	4.62068052043433e-06	6.63623707170487
3895	0.730349215853138	13.4675596902593	6.15182273867625	2.67947108010909e-07	4.63025944407564e-06	6.63339170207416
387328	0.972561202895502	9.83100644260078	6.14956208778531	2.69934365338955e-07	4.66073241248181e-06	6.62614453594377
8295	0.828160901270021	8.88922766776133	6.14913310248284	2.7031313204788e-07	4.66340542554516e-06	6.62476930599656
440138	0.864748600155242	11.6566183016283	6.14854943171065	2.70829330121419e-07	4.6684429976145e-06	6.62289819234891
386685	-0.864547043890942	9.27480598813302	-6.14707122920664	2.72141066933737e-07	4.68717405852871e-06	6.61815943202934
84465	-0.619811928843537	7.95834912865915	-6.14479429216747	2.74174035186426e-07	4.7182858964355e-06	6.61086016537735
64377	-0.964853656749456	9.41473631724522	-6.14422261186156	2.7468684274892e-07	4.72320737123102e-06	6.60902751576307
158586	0.622508553933717	9.78604867595817	6.14339106514426	2.7543446843754e-07	4.73215506293308e-06	6.60636181211169
57551	0.627587839127058	12.4040665747854	6.14185177505087	2.76823786436284e-07	4.75210363146145e-06	6.60142730257835
6305	-0.502594257481406	7.30482209146137	-6.13983528878474	2.78654419797374e-07	4.77923471832985e-06	6.59496308133528
9578	-0.903841644985134	11.8508327193825	-6.13960606153161	2.78863284962338e-07	4.77923471832985e-06	6.59422825358176
27040	-0.862050238910063	9.39621239213497	-6.13687166633243	2.81366894536677e-07	4.81719742055651e-06	6.58546271945282
5498	-0.913879594375027	10.1877835954886	-6.13668236456606	2.81541048879473e-07	4.81719742055651e-06	6.58485588590637
10630	1.41527044037202	9.31865574852626	6.1357256378246	2.82422871781653e-07	4.82831811092722e-06	6.5817889693407
1105	0.891779605432342	9.10495432888126	6.13434105945588	2.83703943516412e-07	4.8453689140829e-06	6.57735053491035
93474	0.542707834108105	7.96993779122866	6.13414522039835	2.83885610871687e-07	4.8453689140829e-06	6.57672275073337
147657	0.885048625073013	8.67597630231898	6.13309059159702	2.84865924862656e-07	4.85811888076583e-06	6.57334202672837
3910	1.3460540788368	8.59872228376193	6.13254933417628	2.85370356468149e-07	4.86273889749285e-06	6.57160697384597
284365	-0.786045696317478	10.1647629755408	-6.13193365986996	2.85945228050482e-07	4.86455528623628e-06	6.56963337455731
3459	0.913774374979154	12.3578974364285	6.13185518745959	2.86018583020219e-07	4.86455528623628e-06	6.56938182451207
64760	-0.79322052870198	8.84807470786922	-6.13168493764223	2.86177795017021e-07	4.86455528623628e-06	6.56883607435825
100885850	-0.63763253234151	8.62239857184498	-6.1311924727148	2.86638831162803e-07	4.86841792928471e-06	6.56725743837587
4121	1.32583727733924	8.48405177818734	6.1302277906125	2.8754410198103e-07	4.8798132319079e-06	6.5641650803983
7114	1.00766724971633	14.2722764169156	6.12963084046826	2.88105719854782e-07	4.88536270727697e-06	6.56225151916228
254122	-1.07268938849643	8.69594659962359	-6.12581751589001	2.91719322406322e-07	4.94261305977774e-06	6.55002776718101
23148	-0.918252599297706	11.3784560965587	-6.12229968107031	2.95093097974765e-07	4.99571022693377e-06	6.53875137461596
10643	1.15671956353882	8.70614451889324	6.12180548289964	2.95570174133131e-07	4.99972196261104e-06	6.53716723840405
8402	-0.826247829115879	8.86186893367488	-6.12110841225375	2.9624440573639e-07	5.00705946481238e-06	6.53493280623535
10788	-0.674686639279596	10.7330167367665	-6.11777224101844	2.9949262904492e-07	5.05458146640194e-06	6.52423892725552
393	-0.854184376423943	12.6169135691833	-6.1176915556271	2.99571627006914e-07	5.05458146640194e-06	6.52398029726108
102724827	-0.826244260418427	8.44048760947048	-6.11747446359154	2.99784282332344e-07	5.05458146640194e-06	6.52328442806484
64425	0.704833590593169	7.57103598753015	6.11702634753687	3.00223717817179e-07	5.0578952072064e-06	6.52184803385893
3340	-1.08674374473523	12.5132072064843	-6.11605583645928	3.01177638602104e-07	5.06488709627391e-06	6.51873716004503
57048	-0.540378799608331	6.93075516042202	-6.11583083114963	3.01399230091251e-07	5.06488709627391e-06	6.51801593032625
100134934	-0.754103502505307	9.35311519462131	-6.11564065116288	3.0158665178054e-07	5.06488709627391e-06	6.51740632985549
1915	0.779866732726193	15.4393743367336	6.11561526419398	3.01611679363187e-07	5.06488709627391e-06	6.51732495482925
441024	0.755711849151345	7.50571614773615	6.11486731897795	3.02349969243034e-07	5.07319372243972e-06	6.51492750573253
6477	0.843683391156197	8.25256240902039	6.11435300747701	3.02858689862915e-07	5.07763808294323e-06	6.51327894587032
6342	0.845576086338266	10.8008674886568	6.11338565874029	3.0381784328635e-07	5.08962103841647e-06	6.51017824241921
9038	-0.857430157441648	8.71740487635202	-6.11235289517302	3.04845210604326e-07	5.10272654374106e-06	6.50686787439868
414918	-0.707305849684068	7.63621079534006	-6.11149046534105	3.05705795774249e-07	5.11302151438329e-06	6.50410349640073
644050	-0.665089004039228	8.01921886282707	-6.10996385198797	3.07235105009141e-07	5.13447559518889e-06	6.49921021108515
90809	-0.643982397704853	9.96548881123854	-6.10941767623273	3.07784101585778e-07	5.1388725283954e-06	6.49745955031096
2669	1.46203836173015	9.21420010422503	6.10921131500975	3.07991783865796e-07	5.1388725283954e-06	6.49679810036859
303	1.52266107232713	8.38689756132748	6.10796449073207	3.09249574674827e-07	5.15572769692067e-06	6.49280166498311
4089	0.692060030175789	8.51892566275743	6.10698852692226	3.10237705781789e-07	5.16806379799535e-06	6.48967343127243
348094	0.672429130067653	7.22885027901765	6.10639124051183	3.10843995373489e-07	5.17327040526697e-06	6.48775896976228
5795	1.0803105730079	9.88117304617194	6.10619137536326	3.11047137655201e-07	5.17327040526697e-06	6.48711835000672
79140	-0.493706370159658	7.45300394593494	-6.10555111173074	3.11698793812564e-07	5.17997125583321e-06	6.48506614237146
58508	0.954587409709344	9.32879487451391	6.10492190093289	3.1234053059251e-07	5.18426097634903e-06	6.48304936745419
79898	0.752242000482929	8.2864225135475	6.10480993994954	3.12454858825243e-07	5.18426097634903e-06	6.48269050562566
11335	0.546607733384379	11.7386726868408	6.10381074448295	3.13477035922681e-07	5.1969450976243e-06	6.47948785209313
11129	-1.20386401010998	12.1687177892634	-6.10357520082705	3.13718483778214e-07	5.1969450976243e-06	6.47873288202061
388815	0.497018964869842	7.5928211557324	6.1008573620324	3.16517938041731e-07	5.23915184725197e-06	6.47002165815994
9318	0.60092584653728	11.2820936366749	6.10058943080699	3.16795264238305e-07	5.23957727341877e-06	6.46916289003497
79188	0.847174982449877	9.0165327414482	6.10009800896465	3.17304549416467e-07	5.24383542261833e-06	6.46758779667762
10492	0.828465163711687	11.0356029598761	6.09895772855502	3.18489435541424e-07	5.25924307397229e-06	6.46393301106102
54776	-0.847819435597959	12.5805167560196	-6.09859518740969	3.18867084862838e-07	5.26130690023682e-06	6.46277101122591
64122	-0.632907127893748	7.44116440055748	-6.09831298779925	3.19161354485191e-07	5.26199278261689e-06	6.46186651962867
118471	-0.697748215150657	9.77967194896987	-6.09610068595192	3.2147770818599e-07	5.29591979200605e-06	6.45477580465858
91949	-0.601747813460387	8.86085252369684	-6.09586275699475	3.21727826772687e-07	5.29591979200605e-06	6.45401321572813
25864	-0.908532141512122	11.806965546765	-6.09463540506757	3.23021152927592e-07	5.31300905798677e-06	6.45007942884297
7869	-1.11437886530236	14.4841904059863	-6.09253449464203	3.25247071715372e-07	5.34413764662857e-06	6.44334585112476
339983	-1.1973870835015	8.99920251939862	-6.09216674818669	3.25638274180449e-07	5.34413764662857e-06	6.44216720261499
5711	0.453549682322977	7.1939349543868	6.0921241203029	3.25683651422545e-07	5.34413764662857e-06	6.44203057793196
29035	0.524434496971269	10.5171293888712	6.09165270505991	3.26185893191463e-07	5.34816445191011e-06	6.44051966831303
646643	-0.513632339542672	7.44036213433993	-6.09022413455339	3.27712614402129e-07	5.36896913430018e-06	6.43594104852956
26511	0.511491023552749	7.39221701142372	6.08901535168401	3.29010026883348e-07	5.38598725612575e-06	6.43206688049064
64598	-0.617749686714165	9.1972978925796	-6.08805219897596	3.30047474818112e-07	5.39872629076005e-06	6.42897997714231
29766	0.949016374251011	9.69282183211388	6.08753582504203	3.30605026848378e-07	5.40360162799355e-06	6.42732500520212
343477	1.02205106958311	11.8692858460809	6.08572726126893	3.32565250167182e-07	5.43137741508332e-06	6.42152861403425
84787	-1.28308945273769	10.1044341142716	-6.08548335134142	3.32830501301885e-07	5.43144947383162e-06	6.42074689416809
113230	-0.869455489932594	9.82962975871685	-6.08482295755369	3.33549739290882e-07	5.43892421398123e-06	6.41863036780428
5542	-0.845761693252784	8.77542270931862	-6.08361239201458	3.34872209733702e-07	5.4562159806611e-06	6.41475058871668
5380	-0.96529568272398	7.60767968096048	-6.08085605187394	3.37902937736899e-07	5.50129231625915e-06	6.40591679616725
4848	0.508228269961013	6.66207657856468	6.07824604002892	3.40798046557624e-07	5.54040084153629e-06	6.39755208464313
1	-0.912107970943376	10.5167645880614	-6.07821087444048	3.40837222206598e-07	5.54040084153629e-06	6.39743938476606
400604	-1.12291727831517	15.3594634276759	-6.073317585942	3.46332647160899e-07	5.62533908879205e-06	6.38175740727281
57567	0.600406349561913	7.08894971981145	6.07265862591261	3.47079431378971e-07	5.63307482432137e-06	6.37964560739148
51119	0.752942075331363	12.5210050095656	6.06753550089508	3.52940531302714e-07	5.72373884993491e-06	6.36322754368995
2124	1.54670288624952	9.75843465089358	6.06638627235418	3.54268832927316e-07	5.7394003047056e-06	6.35954467682495
57469	-1.31470139200086	9.55314858547119	-6.06622337847997	3.54457512935283e-07	5.7394003047056e-06	6.359022662032
84062	0.69069952734583	8.38205481061291	6.06555336409706	3.55234647757393e-07	5.74751442910038e-06	6.35687551793907
94104	1.05867551313708	10.3854863212569	6.06449028645627	3.56471184850865e-07	5.76304307620308e-06	6.35346877020234
57721	0.852824923226403	8.57127203161909	6.06393150750159	3.57122862607633e-07	5.76633263537035e-06	6.35167811039578
2773	0.959063461007728	8.29222391406925	6.06384102327489	3.57228502119183e-07	5.76633263537035e-06	6.35138814568831
7686	0.685432956708303	7.91186415914651	6.06299658263183	3.58215886322266e-07	5.77779194491755e-06	6.34868206799435
81542	0.730902029819633	11.7566872269464	6.06226361540373	3.59075138941021e-07	5.78716843511524e-06	6.34633322612127
400238	-0.658211320708793	6.97651734634332	-6.06142432313706	3.60061566493488e-07	5.79813762339213e-06	6.34364367048395
57504	0.588839661533502	8.27332003157369	6.06105938504956	3.60491326046282e-07	5.79813762339213e-06	6.34247421139493
84726	-0.573009191364591	9.05852309397405	-6.06097473271226	3.60591087849628e-07	5.79813762339213e-06	6.3422029398469
221079	0.658298378372322	7.25185642643558	6.06003834467713	3.61696453219702e-07	5.81142380045822e-06	6.33920225837864
8315	0.781979787492007	8.49412468985739	6.0573199612103	3.64924614638546e-07	5.8547425901461e-06	6.33049121349158
283547	-0.568626935158326	9.38877933784307	-6.05729457239996	3.64954899966846e-07	5.8547425901461e-06	6.33040985582642
55311	-0.8232150167906	12.2829564500102	-6.05650529693048	3.65897650307526e-07	5.8653477847218e-06	6.32788065268256
763	-0.426448657622308	6.57347004063835	-6.05558302816031	3.67002339345985e-07	5.87853054784727e-06	6.32492529216684
729288	0.647686343392044	9.7140907064876	6.05322887433932	3.69837273668298e-07	5.91938627947345e-06	6.31738160503215
157680	0.671779803589251	7.45831012203856	6.05272691872605	3.70444567582732e-07	5.92455240458927e-06	6.31577314407916
259282	0.952551641379181	11.9102165363912	6.04995075940829	3.73821367226445e-07	5.97396955468632e-06	6.30687733622699
57456	0.738494319372625	11.8324587245541	6.04970568582048	3.74120938047578e-07	5.9741720038073e-06	6.30609203979539
124401	-1.0206763325547	11.0785808918253	-6.04880961815944	3.75218309305426e-07	5.98710410319302e-06	6.30322075388745
6638	-1.2154160407508	9.99436852652876	-6.04673306676487	3.77773746274369e-07	6.02326394997795e-06	6.29656688184449
4598	-1.2057843114719	11.8247680375063	-6.04573606995276	3.7900684041353e-07	6.03830102366559e-06	6.29337224498706
826	-0.636099861454651	11.5423348396784	-6.04533412705374	3.79505104024023e-07	6.04161680511638e-06	6.29208432096631
10781	0.756385577597354	7.69267899033926	6.04432887529353	3.80754120515654e-07	6.05687016921121e-06	6.28886326062119
124491	0.791441937189628	9.58260142222121	6.04369906232085	3.81538750370672e-07	6.06471862516679e-06	6.28684520353019
26127	0.866723766916975	9.13177717875344	6.04152799152767	3.8425590992561e-07	6.10325004758274e-06	6.27988868274277
3735	0.562257750315505	11.2326188442673	6.04031867208717	3.85777787655217e-07	6.12275218928702e-06	6.27601383547276
10385	0.907503684718169	7.08696979506019	6.03930027020973	3.87064075777883e-07	6.13848838531825e-06	6.27275074039441
57134	1.42073795069346	12.605605619634	6.03654005897226	3.90571944218647e-07	6.18940608406764e-06	6.26390676149093
9786	0.784673129700957	10.4958975416664	6.03620308012969	3.9100237106853e-07	6.19151511236501e-06	6.26282705986078
64343	0.870630598005766	9.24761249479684	6.03513304240531	3.92372287749735e-07	6.20513930155738e-06	6.25939860633955
475	-0.637505195094768	12.426292851202	-6.0350656357453	3.92458745625081e-07	6.20513930155738e-06	6.25918263286805
148789	0.816811057001537	9.41863041462163	6.03416615257604	3.93614274644431e-07	6.21868743620711e-06	6.25630066391589
81490	-0.919257530015409	12.4654164422004	-6.03312178150282	3.94960202126661e-07	6.23428765682719e-06	6.25295449099931
56926	-0.808285201951355	10.8419859423801	-6.03293570822298	3.95200485377318e-07	6.23428765682719e-06	6.25235831314901
23542	-1.09412396879529	9.26500726729579	-6.03261421615753	3.95615984218786e-07	6.23611781937001e-06	6.25132825588081
395	1.15022467196167	7.57762959908855	6.03220988380559	3.96139166406437e-07	6.23964134801909e-06	6.25003278222807
341	2.61080422798244	12.4587095066017	6.03032446592159	3.98587930965522e-07	6.27346673204464e-06	6.24399198182124
56890	0.68290403442984	7.9065087327239	6.0299862672496	3.99028778089637e-07	6.27566181734178e-06	6.24290841520952
113091	-0.822354813137357	7.81667010038566	-6.02890074171874	4.00447072202351e-07	6.29321462978835e-06	6.23943047802876
9832	0.808182345146232	11.1451500239579	6.02847141471778	4.01009399082284e-07	6.29486385775631e-06	6.23805495542071
28227	-0.908179463802085	8.45468522087709	-6.02835911193697	4.01156621968142e-07	6.29486385775631e-06	6.23769514870439
283464	0.688788429989039	7.63988834602154	6.02623911127146	4.03945985785189e-07	6.333860890064e-06	6.23090293177656
23361	-0.70097851890884	8.35916539721301	-6.02562057780563	4.04763460135749e-07	6.34190333363935e-06	6.22892124594548
11316	-0.793259904753301	8.98334566281612	-6.02358962248358	4.0745928325461e-07	6.37934184602312e-06	6.22241443595789
252948	-0.424882417229363	6.96375801217875	-6.02049967625494	4.11595233891281e-07	6.43925436162144e-06	6.21251498341028
84920	0.49194510256605	6.83090467162279	6.01670669425677	4.1672961606561e-07	6.51468528178244e-06	6.20036345720901
5605	-0.903537831961382	9.0481111097104	-6.01485579291581	4.19258283106474e-07	6.54929874653121e-06	6.19443386484606
5414	-0.934235445566051	12.0685379986067	-6.01390640564632	4.20561262161811e-07	6.5647280074928e-06	6.19139241453258
26007	-0.703670131461298	11.0422792892702	-6.01348178111389	4.21145343725611e-07	6.56892096808868e-06	6.19003209695206
8725	0.83933526812053	10.6858793573287	6.01299331783426	4.21818239741692e-07	6.57449192076441e-06	6.18846727202457
51010	0.691219541865244	9.09163745071112	6.01220665844893	4.22904183202083e-07	6.586487514448e-06	6.18594716716942
160418	0.760955364069945	7.66141189083733	6.01026886968214	4.25591134595947e-07	6.62338131217593e-06	6.17973941847934
23551	-0.845825608904248	8.1832499973054	-6.00911851990094	4.27194280393265e-07	6.6433655717916e-06	6.17605428831465
254225	0.64710866258579	8.81075894749471	6.00723679338362	4.29829704064223e-07	6.6793611400965e-06	6.17002626806216
284390	-1.16400188914435	10.9018448511995	-6.00624216766669	4.31229269026227e-07	6.69611265393969e-06	6.16684006552736
57103	0.829878836430437	8.49918466436993	6.004686949697	4.33426791177505e-07	6.72522062048374e-06	6.16185809740783
374986	-1.0334852465649	10.6043875097091	-6.00380307798784	4.34680684786914e-07	6.73965442987187e-06	6.15902673767142
25851	-1.20258118325415	9.11749933310805	-6.00192631254249	4.3735516733444e-07	6.77607637604542e-06	6.15301484217394
23019	0.71232236763393	7.73054294280725	6.00096508665155	4.38731322311425e-07	6.7923437356809e-06	6.14993575245347
170591	1.24618325293685	7.85288514641331	6.00000803263679	4.40105803184334e-07	6.80856102504263e-06	6.14687004825688
285381	1.05638697852663	9.40807665980534	5.99755959732053	4.43641759308152e-07	6.85816804311333e-06	6.13902714377833
55757	0.871465389371678	8.33779175358034	5.99422241593256	4.48506971736893e-07	6.9282349202354e-06	6.12833761254923
114	0.737794778161807	6.9498164086532	5.99361665557899	4.49395797774601e-07	6.93681890071201e-06	6.12639729325007
340591	-0.723466637970841	7.31686602454971	-5.98955655383225	4.55398744619025e-07	7.0242726364459e-06	6.11339255804317
2065	-1.24012515336323	10.3504364633916	-5.98894364401043	4.56311878817739e-07	7.03145463765843e-06	6.11142940864557
10068	0.768901066088501	7.61452251445308	5.98879090191714	4.5653972386852e-07	7.03145463765843e-06	6.11094017736415
1628	-0.902945591717267	7.90036915610924	-5.9883326900339	4.57223919746006e-07	7.03678764292024e-06	6.10947253311726
147808	-0.744394957913352	9.30066200529669	-5.98585867121764	4.60935829186403e-07	7.08867560646121e-06	6.10154838695303
347344	0.602047548518061	6.77496717716951	5.98482549130069	4.62494865152619e-07	7.10684860639443e-06	6.09823921403697
4481	2.54212019014979	8.91902981384916	5.98462361097246	4.62800110948031e-07	7.10684860639443e-06	6.09759261449308
6386	1.1452805434868	11.6019623004121	5.98070199774799	4.68769736293175e-07	7.19321460488782e-06	6.08503234241941
64759	1.40945659838674	10.145402665108	5.98027833648634	4.69419236071742e-07	7.1978768429469e-06	6.08367544969049
329	0.564645603804287	10.715715063086	5.97937539302303	4.70806507681221e-07	7.21383657795885e-06	6.08078353814716
284	2.0861471825609	9.4084318808435	5.97792360429988	4.73045610830935e-07	7.24281526053864e-06	6.07613385087532
93663	1.04313656169908	7.44472908174796	5.97749365554399	4.73710763190646e-07	7.24767025857372e-06	6.07475685158187
10567	-0.514978686873222	14.0586260275581	-5.97688525845305	4.74653580986878e-07	7.25676322825974e-06	6.072808343011
598	-0.448977712740599	7.57563317398969	-5.97572790171368	4.76452286021325e-07	7.27891852664861e-06	6.06910171231887
29855	-0.773458674816759	8.92629795693889	-5.97542066894469	4.76930914294978e-07	7.28088887709995e-06	6.06811775329288
154743	0.909299230872249	7.86936037037457	5.97486860080178	4.77792171277682e-07	7.28330255468553e-06	6.06634967846872
25789	-1.28541013389023	10.9384128061033	-5.97470269218951	4.78051301438386e-07	7.28330255468553e-06	6.06581833468047
27158	-0.643940502040867	7.51703346055652	-5.97464698762171	4.78138337043419e-07	7.28330255468553e-06	6.06563993375966
729218	-0.741121662348997	8.38667758234342	-5.97345383450668	4.8000638483212e-07	7.3064129761398e-06	6.06181872964976
4547	1.23671484671653	7.27145340113978	5.97282413443387	4.80995205787963e-07	7.31440142965376e-06	6.05980206101516
440072	-0.418749513284659	6.12111079838933	-5.97267243130108	4.81233729944084e-07	7.31440142965376e-06	6.05931622025209
4927	0.530394327699412	9.30639032907821	5.97025236209794	4.85054843585673e-07	7.36710212106818e-06	6.05156584800106
55094	0.769645200091738	8.58200520230301	5.9671771967568	4.89954064556048e-07	7.43608854682987e-06	6.04171772870677
23008	0.669097737742193	8.0067524435979	5.96259184438725	4.97351207415411e-07	7.54285811508457e-06	6.02703375805172
84277	-0.836913863870166	8.86238774871549	-5.9615433537332	4.99058255216821e-07	7.56323875427938e-06	6.02367618921835
392	-0.769794919575745	13.0422296725153	-5.96070321518799	5.00430307673038e-07	7.57851657940049e-06	6.02098584563087
81611	1.34096923671311	10.2495691135159	5.9597812721599	5.01940293817478e-07	7.59585954808237e-06	6.01803356509446
7227	1.10000190605225	10.5797258649148	5.95825455306775	5.04450815651023e-07	7.62830743231753e-06	6.0131446997677
8411	0.980795373079872	10.1534828963785	5.94724608349995	5.22928164868299e-07	7.89730727658563e-06	5.9778952814442
2521	-1.28578131572954	9.21159483606499	-5.94720523574894	5.22997970244998e-07	7.89730727658563e-06	5.97776449228166
6277	1.57632261712462	13.6327065296945	5.9467513145982	5.23774310028999e-07	7.90329888241584e-06	5.97631109930476
9381	-0.647332319499581	10.0685262577579	-5.94643269174397	5.24319937027474e-07	7.90580307655546e-06	5.97529091639418
9263	0.379823242078682	6.40966367986517	5.94534597016888	5.26185171476933e-07	7.92818655981489e-06	5.97181141797157
51318	0.548096695072575	8.87389467406779	5.94163021137549	5.3261306469331e-07	8.0192348851112e-06	5.95991444808724
347902	1.5773524762486	7.84690726334908	5.9391097987523	5.37017709131969e-07	8.07971080726517e-06	5.95184492166504
10514	-0.503402772549761	7.93581385505671	-5.93831544607247	5.38413436337516e-07	8.09486136090693e-06	5.94930170652983
65065	1.11472513876196	10.1482838431431	5.93773882729905	5.39428860395767e-07	8.10427645023164e-06	5.9474556043167
54626	-0.748670110293799	7.58234333962103	-5.93745866862689	5.3992290919742e-07	8.10585056828974e-06	5.94655865211255
6776	0.91298566830488	7.62511189469209	5.93610133698305	5.42322916127346e-07	8.13601590959634e-06	5.94221307077513
90317	0.505981254867584	7.82807815196301	5.93510706978186	5.44087717792131e-07	8.15661522504359e-06	5.93902989780889
57659	0.412728320126988	11.4454644471118	5.93387794420665	5.46277317402196e-07	8.18354861889635e-06	5.93509486064205
57162	0.736817685435069	11.1077660823069	5.93354189628433	5.4687749324597e-07	8.18664992225796e-06	5.93401901344672
4781	0.763311503073714	10.979916364814	5.92985484044129	5.53505919120753e-07	8.27992367374385e-06	5.92221524163362
9069	0.462985087925931	6.45496515320648	5.92905435137992	5.54955570021812e-07	8.29564955819396e-06	5.91965260400409
480	-0.786294806340403	8.13953832389598	-5.92835383373515	5.56227287544757e-07	8.30869498460867e-06	5.91741002500649
6901	-0.775986875690683	7.53217904844513	-5.92723928008195	5.58256646176343e-07	8.33303092711827e-06	5.91384201666376
11014	0.77938323443616	9.37796304825586	5.9263681831936	5.59847869535943e-07	8.35079669580727e-06	5.91105341048375
29763	-0.918305167458618	7.43739748260145	-5.92400958894776	5.6417905950528e-07	8.40937763498815e-06	5.90350305911526
112495	0.523983720572248	12.9204099801342	5.9231502602316	5.65765385367534e-07	8.42699042883273e-06	5.90075221200644
84181	0.741221290078911	8.00502713426457	5.92041819079012	5.70838453286347e-07	8.49647542014411e-06	5.89200657948242
64746	0.642380379918667	7.98423883280971	5.91993448899408	5.71741340785378e-07	8.50359008998531e-06	5.89045822525617
56996	-0.599178753088028	6.73689117226106	-5.91972479412017	5.72133204440734e-07	8.50359008998531e-06	5.88978698352031
25802	1.6666883235492	7.78834309535524	5.91848430175041	5.74456845263842e-07	8.53203629738159e-06	5.88581614596588
26035	0.98100926309166	8.08479723068805	5.91716246157065	5.7694323527155e-07	8.56285743981432e-06	5.8815849664317
64714	-1.95109471253051	10.070320762324	-5.91601641748565	5.79107647420052e-07	8.58885936056107e-06	5.87791655116238
165257	-1.2078774695124	7.22332633679072	-5.91311350403912	5.84626421179623e-07	8.66453805567494e-06	5.86862469556146
7384	-0.715561367229819	11.4365623390858	-5.91263158957072	5.85547665521794e-07	8.67201923126623e-06	5.8670821750909
90459	0.449709594326231	8.22704967731315	5.91217408077919	5.86423596368444e-07	8.67411538618275e-06	5.86561777969547
57718	0.414580529489784	6.30615487786199	5.91212255420878	5.86522329335125e-07	8.67411538618275e-06	5.86545285373188
55924	-0.752789516532381	8.71710524558861	-5.91172198974189	5.87290439782913e-07	8.67931073640852e-06	5.86417073211888
23607	0.522608425249258	7.14024944810973	5.91073930957946	5.89179055103807e-07	8.70104642867133e-06	5.86102540409253
79858	0.958883259074858	8.35811602617751	5.90934663049251	5.91866040368383e-07	8.73453335123377e-06	5.85656781976578
92344	0.70664444719575	7.61567942937716	5.90791655312532	5.94637913919435e-07	8.76922470364335e-06	5.85199059969819
22937	-0.608024871538259	10.520244216222	-5.9056152098748	5.99125772585653e-07	8.82915496288114e-06	5.84462487725989
546	0.67455256911785	11.5244187042918	5.90437364078342	6.01560989297976e-07	8.85877261679756e-06	5.84065116046225
51181	-0.811868599500063	11.5078416973033	-5.9035837365668	6.03115450816033e-07	8.87538730200866e-06	5.83812305093632
78988	-0.715980126556156	9.8583481361641	-5.90290431794486	6.04455694415831e-07	8.88628432769605e-06	5.83594857008856
84261	-0.65260263428777	7.02267649379032	-5.90277584893609	6.04709450720132e-07	8.88628432769605e-06	5.83553740646014
2145	-0.846556108690605	10.1818297077645	-5.89989049610396	6.10436801243141e-07	8.96412236409444e-06	5.82630301215613
55009	-0.697809180925496	11.5085587656764	-5.89947643380957	6.11263135915047e-07	8.96993113400917e-06	5.82497785413893
50632	-1.04919197846376	15.1458151303577	-5.89752095845015	6.15180750268662e-07	9.02106250904531e-06	5.81871966167148
1850	-1.14268403801498	11.3388193389633	-5.89691981535534	6.16390115156467e-07	9.03243586763063e-06	5.81679582335948
64215	0.663636094510229	10.3433228110906	5.89636338918963	6.17511634862615e-07	9.04250687253462e-06	5.81501510355558
51199	0.791355396475016	8.63546656182369	5.89604967452207	6.18144848772962e-07	9.0454182614191e-06	5.8140111332572
171024	1.58638908239624	10.6905143587999	5.89466281344306	6.20951919763049e-07	9.0774384716025e-06	5.80957284939241
54822	0.655507188516943	7.78888157076993	5.89453812920189	6.21204909092521e-07	9.0774384716025e-06	5.80917383350637
64864	0.620143909613519	9.89004911643463	5.89268971230672	6.24967514467675e-07	9.12601581610126e-06	5.80325857168442
80279	-0.957882554347869	10.266393452165	-5.89196879645528	6.26441158087902e-07	9.14112420102619e-06	5.80095154487593
53940	-1.01961766355985	12.624733052762	-5.89162131686916	6.27152689019534e-07	9.14509834975753e-06	5.79983957026932
55787	0.853789118719838	10.2857490366171	5.89064297083989	6.29160376544966e-07	9.16795417830358e-06	5.7967087728875
93343	-0.676898491982477	7.66171385005287	-5.89000029808281	6.30482711433941e-07	9.18079825188038e-06	5.7946521788627
7692	-0.678307212301229	9.34142627120466	-5.88726643209724	6.36138868090499e-07	9.25668738661667e-06	5.7859037923967
11177	0.898577155150869	8.4908830786135	5.88222586436764	6.467005429953e-07	9.3999714126188e-06	5.76977463200361
23085	1.1018025181983	9.03231587663563	5.88213691246242	6.46888490336779e-07	9.3999714126188e-06	5.76949000552045
23216	0.898020744698607	9.12933185180432	5.88156127696172	6.48106075034136e-07	9.41109679249359e-06	5.7676481056134
738	-0.495172761619182	11.0397817867749	-5.88104786088084	6.4919398324581e-07	9.42032495688327e-06	5.76600530330471
55781	0.675567500052905	8.93908972807917	5.88026809502839	6.50849763879409e-07	9.43777481424856e-06	5.76351026662383
56034	1.10858108828907	8.86495322892952	5.87963496463281	6.52197274527236e-07	9.4459571617113e-06	5.76148443905828
417	-0.453628551313184	6.38285806994091	-5.87957675737927	6.52321298494014e-07	9.4459571617113e-06	5.76129819400364
116115	-1.0597697022274	14.8515206502938	-5.87833598653259	6.54970653763476e-07	9.47560374455373e-06	5.75732814307883
7398	0.603629619979241	10.3203481155009	5.8781920217579	6.55278749083099e-07	9.47560374455373e-06	5.75686750760341
57824	-0.800142593264153	8.74672262478272	-5.87695425990109	6.57933627485932e-07	9.50739203687686e-06	5.75290714567443
5992	1.00869296363846	7.50463062518521	5.87642649034829	6.59068904324304e-07	9.51719264545421e-06	5.75121850278672
54961	-0.6953870209735	7.06214243999338	-5.87403158985734	6.64245156529269e-07	9.58529237311779e-06	5.74355594412347
9158	-0.775364988787942	8.59434127180739	-5.87337293467076	6.65675851831674e-07	9.5992855004785e-06	5.74144859269155
55154	-0.344775746894902	6.72333860676925	-5.87158684763225	6.69570992694063e-07	9.64877285873251e-06	5.73573412940754
164091	-0.343000204089241	6.77416418191716	-5.87081118565859	6.71269652278115e-07	9.66656152793028e-06	5.73325248816113
55607	0.742996800470497	9.67956692952146	5.86943581577113	6.7429222378901e-07	9.70337731579721e-06	5.72885220449008
57414	-0.877335833004938	10.200410884174	-5.86882141580031	6.75646841485462e-07	9.71615620183133e-06	5.72688654900615
145407	0.798292607965551	8.43652787250433	5.86788995950482	6.77705681504108e-07	9.73903754724641e-06	5.72390655874801
338799	-1.42521546903823	10.9618394075926	-5.86735731209607	6.78885829301563e-07	9.7492687058941e-06	5.72220248446073
379013	0.872304013520063	9.01117226180434	5.86644683725766	6.80907853475314e-07	9.77156735555925e-06	5.71928966853434
340481	0.675530391491413	7.92629908031407	5.85959159753585	6.96326551672183e-07	9.98595577511698e-06	5.69735918789028
126259	-0.865118409902013	8.22663006650124	-5.85796521213937	7.00035445009867e-07	1.00322354242536e-05	5.69215650457225
84981	-0.754513837318761	9.40008995655106	-5.85636408027324	7.0370600805165e-07	1.00779024798208e-05	5.68703470310325
844	-0.712893678956388	7.92250504003198	-5.85402129734819	7.09111434679386e-07	1.0148334985793e-05	5.67954063711212
643454	0.50717925715275	10.5590466459361	5.8536406639718	7.09993562560903e-07	1.01528336102456e-05	5.67832309139885
25937	1.13438167850197	7.86092805306995	5.8534650463238	7.1040093022753e-07	1.01528336102456e-05	5.67776133876093
8338	1.32906752551949	11.6196033729272	5.85321204861131	7.10988201005861e-07	1.01542574139541e-05	5.67695207061806
84861	-1.35272068656263	7.06830743637423	-5.85216666312856	7.13419943043757e-07	1.0182003751885e-05	5.67360820407392
5998	-0.618882158564222	10.2624817666202	-5.85167582799207	7.14564569820611e-07	1.01913548201196e-05	5.67203818795381
11059	0.816442355737816	9.89825582403834	5.85065477750822	7.16951533283146e-07	1.02183995739596e-05	5.66877222139729
54834	0.658071925301511	7.42202432990256	5.85034175215241	7.1768490164551e-07	1.02218554767199e-05	5.66777097597163
4034	-0.540781996052589	9.56860412866913	-5.84779872381871	7.2367062434651e-07	1.03000638487815e-05	5.65963696549701
5526	-0.905423588899517	10.1863431089782	-5.84524270865639	7.29737119328051e-07	1.03749946846119e-05	5.65146166919231
10015	0.700399946719775	9.74143484228614	5.84516108839981	7.29931672331382e-07	1.03749946846119e-05	5.65120061477766
23603	0.840860917809419	10.8359161493127	5.84390499319288	7.32932282740233e-07	1.04105381469985e-05	5.64718314991197
10413	1.36963580138133	9.52639175461118	5.84310366118631	7.34852964844067e-07	1.04307043537478e-05	5.64462022113679
441951	0.627300212140135	12.8962406185608	5.84030984730086	7.4158871889159e-07	1.05191429792095e-05	5.6356848643111
9670	-1.0091119043601	10.6096304399916	-5.84008211177099	7.42140486794205e-07	1.05198035102217e-05	5.63495651936731
65008	0.890280592755159	7.53383290025411	5.83936319447662	7.43885001381547e-07	1.0537358764468e-05	5.63265728787343
153830	0.368270196813096	7.1465924495906	5.83606889719859	7.51931381152858e-07	1.06440973145792e-05	5.62212177436648
8437	-1.91423033447053	9.09677816592014	-5.83572930486235	7.52765763555326e-07	1.06486694935547e-05	5.62103574656687
9652	0.571388469703304	11.6195672602844	5.83506681958692	7.5439615792903e-07	1.06644882529234e-05	5.61891710951754
8314	-1.0884593781375	8.60102393256447	-5.83475194724154	7.55172302304277e-07	1.0668217673597e-05	5.61791014959159
55028	0.688813416683132	7.92303408260886	5.83241507353245	7.60957533672994e-07	1.0742656761812e-05	5.61043696583888
56137	0.446199604123903	6.74028517727826	5.83166759411695	7.62817334077774e-07	1.07616160890932e-05	5.60804661747542
9111	0.988889637623982	8.11655679249525	5.82982690373066	7.67416507486262e-07	1.08191698953192e-05	5.60216040982421
55296	0.679776648337327	8.9090138845349	5.8289855625818	7.69527897363611e-07	1.08415963510166e-05	5.59946999307113
100507747	-0.758870345347969	10.2682903966898	-5.82857276209948	7.70565960578974e-07	1.08488809987397e-05	5.59814996200519
55366	1.09655067922931	9.62299959047642	5.82708658877535	7.74314802376586e-07	1.08942953580322e-05	5.59339761496084
23683	0.914155780073902	8.40648965970443	5.82652148896894	7.75745025664111e-07	1.09070483925751e-05	5.59159061501222
6526	1.41823385850769	10.2639378727544	5.82536555172067	7.78678828041394e-07	1.0940910415861e-05	5.58789435561979
34	0.934311979875526	10.280212091907	5.82513364007054	7.79268758577224e-07	1.09418161563409e-05	5.58715279463514
10612	-0.561862198093845	7.25401690813924	-5.82434058860309	7.81289473220388e-07	1.096279696824e-05	5.58461694900987
9689	0.636412557244499	10.014512419956	5.82401190438126	7.82128500402017e-07	1.09671796389705e-05	5.58356596247304
2776	0.653473233320694	9.85584890927424	5.82301019350552	7.84691101543674e-07	1.0995708484148e-05	5.58036296237795
84230	0.651294490674186	7.86691475491358	5.82245848814939	7.86106063467612e-07	1.10081281503605e-05	5.57859888595117
3835	-0.558918329726207	8.28984219643281	-5.82189876934028	7.87544179055642e-07	1.10208551347282e-05	5.57680919942561
23271	0.779848623518383	11.5124219046986	5.82084495278641	7.90258933995727e-07	1.10514182556031e-05	5.57343968335637
7132	1.3174937680561	8.68981688927202	5.8200781118946	7.92240273374004e-07	1.10716907466221e-05	5.57098778403638
5158	-1.03470963170899	7.70661763262649	-5.81948396136938	7.93778827997056e-07	1.10843674964218e-05	5.56908806226209
2992	0.942580155071633	8.51817469869876	5.81931689185298	7.9421199177166e-07	1.10843674964218e-05	5.56855388109555
93349	0.561306664159965	6.59546987214565	5.81850446701489	7.96321742704062e-07	1.10948201264738e-05	5.56595628413146
55260	-0.71975396832522	9.6849174273642	-5.81843879977771	7.96492515162657e-07	1.10948201264738e-05	5.56574632497237
64762	0.947290623977663	11.9597915582224	5.81841308982466	7.96559385731081e-07	1.10948201264738e-05	5.56566412207905
56623	-0.861741509069015	10.5366777691363	-5.81695369709042	8.0036440588093e-07	1.1140366325975e-05	5.56099802499015
375775	-1.31269076481861	11.1778228590791	-5.81518315129898	8.05005037863725e-07	1.1197474885395e-05	5.55533720255614
2710	0.835429929561327	8.16048649716092	5.8147657212988	8.06103034194151e-07	1.12052626709111e-05	5.55400260673392
286410	0.775617914803045	7.86261862987791	5.81433979912545	8.07224908195928e-07	1.12105108287833e-05	5.55264086755637
100134713	-0.874072479874284	8.8067139337644	-5.81421370852129	8.07557328107142e-07	1.12105108287833e-05	5.55223773783109
9645	-0.564108860412938	7.79768026401655	-5.81282931823391	8.11216069686907e-07	1.12537989467625e-05	5.54781168804012
283871	-0.60148989209986	8.92833194647536	-5.81219211462241	8.12905659189038e-07	1.12697300541234e-05	5.54577450452124
112858	0.387896241976834	6.65783107309702	5.81153078322711	8.14662938063975e-07	1.12865777507027e-05	5.54366020108664
3609	-0.701254284582427	9.20464217984099	-5.80901916954797	8.21371353838324e-07	1.137195192884e-05	5.53563063971698
51016	-0.684382933702576	9.11246364592331	-5.80708816249271	8.26566442947745e-07	1.143627444618e-05	5.52945744582905
50512	-0.654844354812982	6.89026612935999	-5.80552847987521	8.30786459899113e-07	1.14823576558289e-05	5.52447144801396
85415	0.703413600971686	7.32763816634394	5.80544976771261	8.30999999391739e-07	1.14823576558289e-05	5.52421982353258
84844	0.501495624918954	8.87953956325449	5.80522941744902	8.31598082413637e-07	1.14830019032488e-05	5.52351541640086
56606	0.718720791614043	7.14458920490246	5.804306600437	8.34107495819554e-07	1.15100201361502e-05	5.52056541377908
54910	-0.856223925360148	12.8395953481904	-5.80401526905831	8.34901280119682e-07	1.15133439443259e-05	5.51963411185305
283638	-1.37876730276287	10.9613227045036	-5.80367758797666	8.35822295479552e-07	1.15184167165921e-05	5.51855464797545
9849	0.996432496307385	10.2214763409483	5.80239648456979	8.39325694188153e-07	1.15590469114285e-05	5.51445939444837
79603	-0.618828008530244	9.43084671895281	-5.80086114143241	8.43543659146362e-07	1.16094577755484e-05	5.50955151680432
286186	-0.639529035158192	7.35285208253374	-5.79960108156429	8.4702114696868e-07	1.16496177961221e-05	5.50552368656676
387267	-0.822113515986898	9.03308981313598	-5.79898099522795	8.48737695519812e-07	1.16655214744614e-05	5.50354158208189
1601	1.68077903786483	10.0547918934107	5.79668047473871	8.55136465703483e-07	1.17457167713348e-05	5.49618812153001
56006	-0.938871865275641	7.96014417753847	-5.79587740106629	8.57381483595754e-07	1.17687901337603e-05	5.49362120495208
9140	0.594575743687004	10.4468460654891	5.79527766512098	8.59061898434338e-07	1.17840882154797e-05	5.49170424856695
130340	0.366973538773039	6.28455346067418	5.79388694233943	8.62971251798901e-07	1.18299212483269e-05	5.48725909540464
81872	-0.762850970027176	8.09980554884588	-5.79284522808824	8.65911154533328e-07	1.18624131387155e-05	5.48392953095245
50861	-1.24480508809378	8.43311348065646	-5.79241689869192	8.67122872722941e-07	1.18712028788362e-05	5.48256050318851
245930	-0.413097236625522	5.99838210044191	-5.7919449659681	8.68459900631191e-07	1.18816954736158e-05	5.48105211980317
7644	0.742928283672745	8.25420813905502	5.79157494909231	8.69509629840135e-07	1.18882462391078e-05	5.47986948507824
57794	-0.539473083224287	9.24697965274519	-5.79023069408464	8.7333391236283e-07	1.19326982002173e-05	5.47557307673597
284346	-0.588044172057854	8.82902410498829	-5.78992345948902	8.74210319529444e-07	1.19368403170896e-05	5.47459112762494
51069	-0.559008367521074	7.63466206253561	-5.78843918565374	8.78456681927272e-07	1.19859724313905e-05	5.46984731602555
286148	0.873988234847139	7.80521436469551	5.78812991026664	8.79344075384559e-07	1.19859724313905e-05	5.46885886926712
7871	0.746475869507893	9.71633651572256	5.78806326635877	8.79535411572048e-07	1.19859724313905e-05	5.4686458753367
54477	1.16657145912828	8.85776397243702	5.78714432690544	8.82177945835309e-07	1.20141212335701e-05	5.46570896524085
606551	-0.856022520792905	9.02984869139286	-5.78679001590067	8.83198928911881e-07	1.20201642462301e-05	5.46457660531028
1201	-0.664003393193084	8.27594191467511	-5.78608583138783	8.85231608340453e-07	1.20399593602046e-05	5.46232608430227
255374	-0.769090386371289	7.78054846532322	-5.78314455156924	8.93772396232735e-07	1.21481870801268e-05	5.45292621709131
26225	0.9368336587446	9.81004051716094	5.77870000227232	9.06834511840875e-07	1.23116692866535e-05	5.43872288587466
6938	0.97123579841344	10.7314819695877	5.77864994778467	9.06982696332254e-07	1.23116692866535e-05	5.43856293320282
23254	-0.75749193950773	8.63691356490126	-5.77579581735089	9.15472317496483e-07	1.24188143760451e-05	5.42944254776898
2679	-0.544938760825703	7.05513947021557	-5.77461051050322	9.19021266234934e-07	1.2457354701457e-05	5.4256550056729
112812	-0.710690692973541	9.73486869850269	-5.77438544233644	9.19696695392432e-07	1.2457354701457e-05	5.42493582782852
114907	1.21846879345797	12.2355235867067	5.77391404619454	9.21112959159611e-07	1.2457354701457e-05	5.42342954664892
5905	-0.94611634189488	14.0880936926675	-5.77387610705601	9.21227038134631e-07	1.2457354701457e-05	5.42330831782791
6723	-0.706657713850497	8.93812453589318	-5.77385030620057	9.21304626626512e-07	1.2457354701457e-05	5.42322587510635
24138	0.750268619206185	10.5192581551772	5.77270364956489	9.24759448716551e-07	1.24959545753567e-05	5.41956193899188
151525	0.458495910343631	8.64327903284009	5.77245098034594	9.2552246465619e-07	1.24979259524226e-05	5.41875458795336
6339	-1.24617488465393	7.66329102184953	-5.77225797272621	9.26105736185377e-07	1.24979259524226e-05	5.4181378749417
3574	0.779296783866879	6.71030018695656	5.76937222945576	9.34870333696594e-07	1.26080342995882e-05	5.40891733067327
285761	0.483732805851695	6.5524535027908	5.76665467000246	9.43199739203485e-07	1.27121347374978e-05	5.40023452618338
53822	-1.14036919912786	7.43717522907319	-5.76536260184887	9.47185887735149e-07	1.27576013844172e-05	5.39610639474708
118987	0.863521068867509	10.6105171426513	5.76500446566913	9.48293741328572e-07	1.27642666940432e-05	5.39496217095206
1842	2.00345980770124	9.09865207881369	5.76324572887605	9.53752976858127e-07	1.28294562255276e-05	5.3893431999461
26576	-1.1385516108275	8.20976864262189	-5.76186198683748	9.58070224890581e-07	1.287921000187e-05	5.38492239959685
79694	0.592256492334454	6.9258983263856	5.76109733401353	9.60464281195965e-07	1.29030630498991e-05	5.38247951423699
645811	-1.05342294196589	9.06391368362375	-5.76071360125681	9.61667959694764e-07	1.29109038844127e-05	5.38125358916426
9935	2.05357063136114	13.3203532726275	5.75988949056358	9.64258086004685e-07	1.29373364206672e-05	5.37862079644908
1636	-0.546011110643111	8.29974104613578	-5.7595129348179	9.65443890662832e-07	1.29449054315983e-05	5.3774178217864
151790	0.923264821733879	7.01220815243493	5.75835106355835	9.69111891249013e-07	1.29851225326937e-05	5.37370605925694
57538	1.11734512333729	8.26863843504277	5.75803200488248	9.7012158191506e-07	1.29851225326937e-05	5.37268679243764
4869	0.691746155525415	11.9309377830418	5.7579712050656	9.70314107519155e-07	1.29851225326937e-05	5.37249256152316
27013	-0.732612906549322	8.45597941639551	-5.75736362823013	9.72240123399366e-07	1.30025408410694e-05	5.37055160816151
4605	-0.54133047497852	6.92115431577867	-5.75691145991821	9.73675968854101e-07	1.30133855580545e-05	5.36910713146821
196463	-0.550126642504402	7.60488537646864	-5.75537188566141	9.78580711498865e-07	1.30705491696863e-05	5.36418895046289
151636	0.867483465578734	7.92883604009506	5.75382504723447	9.8353340792489e-07	1.31201557163965e-05	5.35924767975968
124751	-1.3002242788455	11.6276074404007	-5.7538183608336	9.83554870734042e-07	1.31201557163965e-05	5.35922632075687
11063	-0.845575835591037	6.49074016253777	-5.75342266090413	9.84825867701537e-07	1.31266895658546e-05	5.35796230291503
84612	0.575483863078113	7.1545315575195	5.75309021597323	9.85894954114366e-07	1.31266895658546e-05	5.35690035177294
55205	0.918092453407853	9.86007169725131	5.7530775019327	9.85935863276024e-07	1.31266895658546e-05	5.35685973856735
105371564	-0.796323552091581	8.46315333693634	-5.75194343789535	9.89591686624314e-07	1.3166944211232e-05	5.35323716299285
91801	0.698324766713873	8.038316535357	5.75094814058191	9.92811310405857e-07	1.32013473285959e-05	5.35005790598763
54472	-0.907104745684414	11.4615527043696	-5.74982343828293	9.96462110163774e-07	1.32414361965158e-05	5.34646535176676
10124	0.845159943998526	8.35522516121536	5.74668084488477	1.0067341248577e-06	1.33694034961173e-05	5.33642752528413
151246	0.681828463558571	7.13128559951901	5.74601234849052	1.00893278251768e-06	1.33845215702891e-05	5.3342923291255
10607	-0.687289061504167	6.7669389752856	-5.74594392700361	1.00915808794861e-06	1.33845215702891e-05	5.33407379023187
55970	1.32281297054184	9.61724689336852	5.74551134408481	1.01058370392104e-06	1.33921981639778e-05	5.33269212155274
84626	-0.779429636635992	10.6324098465693	-5.74537811637967	1.0110231721545e-06	1.33921981639778e-05	5.33226659448758
374443	0.843810485396017	7.29860244619767	5.74395525438223	1.01572856172388e-06	1.3445973198205e-05	5.32772205193855
54790	0.946347025644554	8.39349571667372	5.74364982926712	1.01674144247163e-06	1.34508304044388e-05	5.32674655411589
344191	-0.344225481539864	6.12943399453883	-5.74214150858884	1.02175826992179e-06	1.35003584115154e-05	5.32192919408862
23418	0.989307373497043	7.88246122251501	5.74213441655592	1.02178191694512e-06	1.35003584115154e-05	5.32190654341995
139324	0.561411186098994	7.08039542264048	5.74123426151958	1.02478774546443e-06	1.35314871425529e-05	5.3190316316563
8477	1.5836890547783	7.72875551061628	5.74095568093635	1.02571977653096e-06	1.35352109674932e-05	5.31814191024393
91687	0.557414626859461	6.64603605333991	5.74068556221259	1.02662430428524e-06	1.35385673769041e-05	5.31727921774437
114908	0.711013020818955	11.9832663233	5.73879650113606	1.03297233975696e-06	1.36136601460501e-05	5.3112461253544
3980	-0.52624309105656	6.97075733226849	-5.73832256443068	1.03457109686488e-06	1.36261062302451e-05	5.30973254230513
114881	-1.0602261825662	10.3236414016125	-5.73605243418166	1.04226333052186e-06	1.37187416760155e-05	5.30248272124055
10882	-0.952097686368571	7.86194345623585	-5.73031201590808	1.06196982965284e-06	1.39692973865199e-05	5.2841514556773
79101	0.820758587882949	11.0364156905033	5.72994182307921	1.06325335418937e-06	1.3977351385281e-05	5.28296935155487
57568	0.96321625756465	10.0968439217147	5.72916471152247	1.06595277162079e-06	1.40004791281211e-05	5.28048789256762
5783	1.01832954285107	11.0709977114035	5.72904839908241	1.06635738833021e-06	1.40004791281211e-05	5.28011648838848
83989	0.690229137868569	11.1990011254663	5.72821584036259	1.06925808882603e-06	1.40297171919498e-05	5.2774580158324
1315	0.554347821487374	11.3308768182876	5.72794263678242	1.07021166487846e-06	1.40333863336047e-05	5.27658564762256
55916	0.701643768873033	7.19220889059009	5.72691090322043	1.07382042840207e-06	1.4071845676914e-05	5.27329124680152
56342	-0.495355047000078	7.3078446961424	-5.72534094685596	1.07933505810237e-06	1.41352162986576e-05	5.26827836643382
84364	-0.646586040499724	12.1778554066508	-5.72426654011595	1.08312528303437e-06	1.41759382580922e-05	5.26484785249375
9973	-0.646696030370299	9.37924631183382	-5.72379252390857	1.08480170335451e-06	1.41889609729591e-05	5.263334367214
149775	0.458866667627857	6.71740099673733	5.7233234694956	1.08646312180058e-06	1.41999099561049e-05	5.26183673590778
441476	-0.655111244975712	9.25786104907601	-5.72317129887904	1.08700266388278e-06	1.41999099561049e-05	5.26135087686417
29990	-1.06489935291374	10.1816683240467	-5.72269342581199	1.08869876641177e-06	1.42131501021896e-05	5.25982510423699
6924	0.728799786799467	9.51244107107918	5.7218741202897	1.09161284776419e-06	1.42422646171641e-05	5.25720921976566
9236	0.700967436858893	9.17666927537368	5.72099268948106	1.09475657746094e-06	1.42736740339033e-05	5.25439502027227
5229	0.761719948744952	7.76721944075096	5.7208150597804	1.09539120713526e-06	1.42736740339033e-05	5.25382789567696
54531	-0.7143964860603	10.1396960424705	-5.72046406905061	1.09664629401731e-06	1.42810917950734e-05	5.25270728006603
388759	-0.732513591408846	9.16307199698754	-5.71995991635126	1.09845157248704e-06	1.42952128434815e-05	5.25109767221741
121536	0.701645186298416	9.89885219485037	5.71964348556082	1.09958616610677e-06	1.42952128434815e-05	5.25008741071706
5925	0.771542507707718	11.1860771087411	5.71958662117304	1.09979018274299e-06	1.42952128434815e-05	5.24990586161438
4299	0.795442922235095	7.2187377248824	5.71890911083379	1.10222384251831e-06	1.43179083423324e-05	5.24774280915757
2301	-0.591633148915691	7.46028827114861	-5.71745937343131	1.10744943925012e-06	1.43707369132494e-05	5.24311438785471
148254	0.771885748831319	8.56021708044503	5.71739806309465	1.10767097660113e-06	1.43707369132494e-05	5.2429186513425
135892	-0.586523193253115	6.34830896911058	-5.71628134373355	1.11171384364484e-06	1.44140051481361e-05	5.23935349995323
1266	1.36934733231423	11.8044604372674	5.71609484817123	1.11239044676822e-06	1.44140051481361e-05	5.2387581151212
1112	0.786981907713215	8.52103524800151	5.71564807433698	1.11401300562799e-06	1.44260527463878e-05	5.23733180250298
6218	0.384719315677746	15.7465051383104	5.7132621589908	1.12271801336082e-06	1.45297434382923e-05	5.22971501484356
5898	0.710817321199313	10.21971859413	5.71269732314406	1.1247887221581e-06	1.45434826765365e-05	5.22791187901096
137964	-0.698879996450144	7.94379674776094	-5.71253335605688	1.12539054412773e-06	1.45434826765365e-05	5.22738844704105
301	2.24247238416563	12.064122166638	5.71240144271739	1.12587494955467e-06	1.45434826765365e-05	5.226967341254
51380	-1.23867300227599	8.56507642013575	-5.71109212241563	1.13069425223157e-06	1.45958055662283e-05	5.22278765977002
4212	1.00668699576647	9.7784587570383	5.71092052425577	1.13132738721089e-06	1.45958055662283e-05	5.22223988181179
65124	0.688012234690824	10.1958537970587	5.71068053268077	1.13221346185821e-06	1.45981925178164e-05	5.22147378010242
128710	0.859918675106664	10.2226141129749	5.70839185432875	1.1406983389367e-06	1.46984910344547e-05	5.21416800970237
56929	0.736459611969412	10.5904893699819	5.70808676156489	1.14183419457312e-06	1.47040280974621e-05	5.21319413354701
25807	-0.800024599538675	10.5507807703675	-5.70729564052704	1.14478478050992e-06	1.47275531416048e-05	5.21066884642864
375035	0.53720462732434	7.11394563263552	5.70721778386373	1.14507556722174e-06	1.47275531416048e-05	5.21042032694238
4659	0.647381882551193	7.85709790882079	5.70684993862136	1.14645042770202e-06	1.47295365082917e-05	5.20924616452318
9855	-0.534434580966137	7.44789855816264	-5.70679804651628	1.14664451231527e-06	1.47295365082917e-05	5.20908052545121
5828	0.465512773160707	6.77264367916934	5.70357604996965	1.15875965030209e-06	1.48759877917635e-05	5.19879622906466
7802	1.31800164738149	9.51690297694878	5.70318008190529	1.16025731936779e-06	1.48860370678961e-05	5.19753237655453
51286	-1.52108951008412	12.386992788987	-5.70257172571541	1.16256206354111e-06	1.49064223208845e-05	5.19559063927238
80331	-0.556160989753895	10.3120944604187	-5.69845912371509	1.17826270995017e-06	1.50984396364877e-05	5.18246465789084
10322	-0.671078634141557	8.37975043888667	-5.69797906181959	1.18010915804057e-06	1.51128001216967e-05	5.180932528955
342865	-1.2889886942262	9.90041663109924	-5.69757791938116	1.18165427205855e-06	1.51232863596037e-05	5.17965228300025
140902	-0.423588060374887	6.47911389013167	-5.69737383136837	1.18244114868299e-06	1.51240614490332e-05	5.17900093955545
22838	-0.612147899191212	9.27002533649714	-5.69666562529588	1.18517574287379e-06	1.51497326543039e-05	5.176740729525
25929	0.789524678975814	10.269501014756	5.69629520008785	1.18660857438481e-06	1.51587425425859e-05	5.17555854392777
55035	0.737292386819655	12.0551324744156	5.69569445958734	1.1889359533026e-06	1.51791620819253e-05	5.17364133952349
339500	0.622638334607659	7.38260278336144	5.69278533291896	1.20027096396404e-06	1.53144866927839e-05	5.1643574277593
694	0.996261060176778	9.55268180228008	5.69251588397334	1.20132626859167e-06	1.53185651505721e-05	5.16349755748164
92369	-0.774501154463572	10.8159162145807	-5.69219154821268	1.20259776553459e-06	1.53253936791474e-05	5.16246253674244
3181	0.726695787884932	13.5684695737633	5.69134031174443	1.20594125990444e-06	1.53567715368504e-05	5.15974609739229
9482	0.497652541071131	10.3484561985086	5.69118939539383	1.2065349966041e-06	1.53567715368504e-05	5.1592645020129
2874	-0.592978182719763	12.0937645821494	-5.69057963361934	1.20893689577276e-06	1.53779431769555e-05	5.1573186789634
405	0.577917134552689	7.96453973537463	5.68988415446819	1.21168226008708e-06	1.53958170174502e-05	5.15509934664795
55003	0.82877037755922	10.0183429361736	5.68984910517564	1.21182077950347e-06	1.53958170174502e-05	5.15498750212589
7112	0.464667776898509	6.64125674034954	5.68953887833606	1.21304752503241e-06	1.53990635759231e-05	5.15399755152217
135458	0.365780563078837	6.29770164400543	5.68941054463935	1.21355536320846e-06	1.53990635759231e-05	5.15358803332724
54431	0.658349624126322	10.9675629959562	5.68889364479258	1.21560296972022e-06	1.54156520331816e-05	5.15193859356539
78999	-0.940168489551974	9.67566562746303	-5.68801620312708	1.21908668435229e-06	1.54504211979719e-05	5.14913869029635
390595	-1.38803647899384	9.9737124829158	-5.68769938353158	1.22034699941067e-06	1.54569863556742e-05	5.14812773423439
253782	0.925260986702008	8.23179423226028	5.6872373622629	1.22218725765754e-06	1.54708846603057e-05	5.14665345666764
283796	-0.686090521879322	8.06205062035613	-5.68695090620461	1.22332961781993e-06	1.54759372004036e-05	5.14573940139747
27309	0.65480334869665	9.37884069818518	5.68581659518115	1.22786360360171e-06	1.55161976137001e-05	5.14211996296276
6935	1.1578519188103	11.5069495280025	5.68578194071828	1.2280023852172e-06	1.55161976137001e-05	5.14200938622776
55762	0.390734741805358	6.47413016622062	5.68447526650484	1.23324667952426e-06	1.55730112842533e-05	5.13784005118556
900	0.650571971276143	8.53957050853187	5.68382866899611	1.23585002628294e-06	1.55907004670407e-05	5.13577692380125
2128	-1.09549519027452	10.7399716611134	-5.68362072255105	1.23668842865383e-06	1.55907004670407e-05	5.13511342483717
196513	0.647439609877168	9.35917488530665	5.6835189869546	1.23709881459766e-06	1.55907004670407e-05	5.13478881587996
115024	-0.811179793825461	7.64873988477143	-5.68338428057506	1.23764240849149e-06	1.55907004670407e-05	5.13435900755528
100133985	-0.612200706667366	8.56122064397563	-5.68300532455334	1.23917292403408e-06	1.56005428036044e-05	5.13314987614111
56102	0.614107329343429	6.99184712853162	5.68207141542466	1.24295282305538e-06	1.56386747036147e-05	5.13017009559228
7442	-1.15102244281165	9.21514804786733	-5.68124650443889	1.24630111896927e-06	1.56713334542856e-05	5.12753813127315
3839	0.618948289002013	10.8861744993312	5.680701470877	1.24851832819463e-06	1.56897387736854e-05	5.12579916607665
9831	0.387538881570904	6.70742771162636	5.67845965107215	1.25767951306905e-06	1.57914794745462e-05	5.11864667032626
3082	0.786269900595269	6.4977141049679	5.67815154018891	1.25894383137239e-06	1.57914794745462e-05	5.11766366900513
23299	0.751607335568799	10.2759483703922	5.67807457614295	1.25925984731034e-06	1.57914794745462e-05	5.11741812266594
283870	-1.24605116212243	9.34440054637043	-5.67798010376425	1.25964786088562e-06	1.57914794745462e-05	5.11711671814605
195827	0.948165790379282	8.32417385410229	5.67668727974902	1.26496968756506e-06	1.58486545151427e-05	5.11299214557497
10051	0.981661530357002	9.55530398393081	5.67582860468885	1.26851674434585e-06	1.5876004258526e-05	5.11025271660194
1855	-0.676760576392883	13.0345667516918	-5.67578975125573	1.26867747616516e-06	1.5876004258526e-05	5.11012876358275
80218	0.565436718582298	11.9603075124693	5.6752497362923	1.27091355321906e-06	1.58933702811022e-05	5.10840597789905
79091	-0.617963158996215	8.57728181679696	-5.67493149010646	1.2722331757889e-06	1.58933702811022e-05	5.10739069907138
8484	-0.974757672476509	13.0032806962196	-5.67490212592837	1.2723550044949e-06	1.58933702811022e-05	5.10729702085378
168374	1.09995020121516	9.93732924342274	5.67339581457767	1.27862014078305e-06	1.59620546711784e-05	5.1024916209511
121512	0.740916675140971	9.96525933079206	5.67258572390481	1.28200221788052e-06	1.5994686748308e-05	5.09990734206145
147686	-0.714319244296508	8.90602565615012	-5.67234318092693	1.28301655230867e-06	1.59977566878584e-05	5.09913361045229
191	-0.88555193075015	7.69730202230763	-5.67087100277251	1.28919050165494e-06	1.60651189802279e-05	5.09443731630922
2138	-0.797220598025925	8.02592366135092	-5.670394934169	1.29119334248605e-06	1.60804539297769e-05	5.09291866935124
284349	0.684850211176268	8.36508327054089	5.66919223108787	1.296266986278e-06	1.61339913061965e-05	5.08908213480983
29969	1.15322189205428	7.50831913096324	5.66881187039109	1.2978756816615e-06	1.61443639899865e-05	5.08786882950472
22994	-0.882388517815132	10.3410076796697	-5.66757059310762	1.30313938407026e-06	1.62001620265642e-05	5.08390936112013
390010	-0.775659233538049	9.903812855049	-5.66559261713158	1.31157108367081e-06	1.62899605086332e-05	5.07760013097406
21	-0.712987105124759	10.2912132103723	-5.66541308663903	1.31233907028338e-06	1.62899605086332e-05	5.07702748654535
80055	0.530155638886045	6.95684211649461	5.66532648673776	1.31270968321023e-06	1.62899605086332e-05	5.07675126143269
11193	0.690579586071905	9.40065606700325	5.66470630063917	1.31536688092851e-06	1.63132129610329e-05	5.07477308516807
51602	0.703623572396497	12.4061592331219	5.66223243721704	1.32601962072938e-06	1.64355396205047e-05	5.06688255140783
81890	-0.447437949825455	6.52048225221084	-5.65844908230232	1.34247766082602e-06	1.66296325588222e-05	5.05481601101278
8722	-0.59567554961218	13.75060910843	-5.65771926364193	1.34567579601189e-06	1.66593383474172e-05	5.05248844205886
57862	0.683565019082906	10.1188880514869	5.657348296836	1.34730431663468e-06	1.66695887018918e-05	5.05130535088055
162427	-0.918632603027849	7.88280119684652	-5.65660750006483	1.35056224504935e-06	1.66999748388732e-05	5.04894281849906
9807	-0.925454259784171	13.6590037154242	-5.6557517773338	1.3543353738127e-06	1.67366916848082e-05	5.0462138072775
1018	-0.883684831579307	9.70245995597344	-5.65314171245645	1.36590889354421e-06	1.68697039681323e-05	5.03789023899181
8323	0.581488728620952	7.09301577882941	5.65288347991563	1.36705928806216e-06	1.6873903707954e-05	5.03706675039103
1822	-0.797354923020469	9.68132093984194	-5.65159300537348	1.37282267569082e-06	1.69350038956812e-05	5.03295156150598
9516	-0.861441338688342	10.5924187342938	-5.64998522147491	1.38003707592178e-06	1.70139206820125e-05	5.02782464539453
84314	0.913070672028928	10.7459515759964	5.6494397737691	1.38249316303075e-06	1.70265729412548e-05	5.02608535189781
80315	0.564207661805687	11.9924090985735	5.64939417389737	1.38269869104653e-06	1.70265729412548e-05	5.02593994635545
84464	-0.70168103323462	8.09400121752496	-5.64900784861296	1.38444116048487e-06	1.70379540690168e-05	5.024708065496
54453	1.00748474265679	11.3746077056397	5.64864195475285	1.38609349368332e-06	1.70482131240212e-05	5.02354134286919
7001	-1.00646260169351	9.24425010160118	-5.64814435822326	1.38834373351942e-06	1.70658096594303e-05	5.02195467397455
90673	-0.869410521987691	8.83703351445517	-5.64779925507487	1.38990650196391e-06	1.70720316233539e-05	5.02085426421015
57587	0.56945011428148	8.16165458070499	5.64767058233511	1.39048963325209e-06	1.70720316233539e-05	5.02044397497646
85459	0.482204516725686	10.003941755498	5.6461639068062	1.39733588998662e-06	1.71459783365889e-05	5.01563982454586
22990	0.630499066053774	10.6314836319464	5.64441663002008	1.40531748852717e-06	1.72337609326273e-05	5.01006867018003
6715	0.559458305521237	6.97781260524328	5.64377505446697	1.40825960570601e-06	1.72596761445652e-05	5.0080230667328
9368	-0.634911832020727	11.4140806076783	-5.64092216866391	1.42141676198008e-06	1.74070338656099e-05	4.99892721067076
57165	-1.1190502983917	13.0271717106875	-5.64080606768615	1.42195479063548e-06	1.74070338656099e-05	4.99855705639933
79924	-0.525462557303117	8.05911885797449	-5.6393771190668	1.42859338159683e-06	1.7469568791362e-05	4.99400133579718
92285	0.555668855060642	9.35440625323911	5.6393454009648	1.42874108686018e-06	1.7469568791362e-05	4.99390021474396
1022	0.685181196890294	9.83804393625929	5.63860957932559	1.43217194371969e-06	1.75012420094337e-05	4.99155434576746
1230	2.11588528388827	9.43079864471805	5.6381047815987	1.43453036877797e-06	1.75197805683658e-05	4.98994502203439
151188	0.602934602803719	9.64390099465276	5.63782124888481	1.43585673556779e-06	1.75257003544713e-05	4.98904111053524
10634	-0.725057120715553	8.85463407490675	-5.63745061546573	1.43759240199619e-06	1.75366060848077e-05	4.98785952659003
319101	-0.666850629458313	9.93639678414055	-5.63509041322052	1.44869430026503e-06	1.7651751948479e-05	4.98033537039718
51373	0.477550106912823	10.659736318454	5.63508347019346	1.44872708447153e-06	1.7651751948479e-05	4.98031323702822
56998	-0.888324466814661	11.4142661308767	-5.63202824507255	1.46322546795414e-06	1.78179789001222e-05	4.97057390863022
5596	-0.641607530019652	10.4181251955049	-5.63116865076559	1.46733060865692e-06	1.78575249936079e-05	4.96783383124385
65977	0.818941818213071	9.1980297211251	5.62984341827611	1.47368197173193e-06	1.7924345617625e-05	4.9636095566905
10461	1.35041206051635	8.46926000445934	5.62863658650012	1.47948970193988e-06	1.7978744805955e-05	4.95976278798871
56259	0.471368909263118	8.39194628860761	5.62855538043166	1.47988131380718e-06	1.7978744805955e-05	4.95950394741272
10094	0.772579545611276	13.8324618173149	5.62820909034575	1.48155243819636e-06	1.79885518487246e-05	4.95840016844271
5902	0.419343808609995	11.7698866859303	5.62756547730354	1.48466337637663e-06	1.80158190479548e-05	4.9563487101747
84674	1.13167127053743	8.05833712604384	5.62613542673463	1.49159891064756e-06	1.80894374585987e-05	4.95179064615376
56985	0.482854109779272	8.33008960632425	5.62553639303458	1.49451371682012e-06	1.81142369763361e-05	4.94988135732322
283537	0.806733367818511	8.64436966538494	5.62471789538706	1.49850557459478e-06	1.81447600584111e-05	4.94727261154431
1366	-0.552926201315299	7.33877562857332	-5.62466277466479	1.49877478271465e-06	1.81447600584111e-05	4.94709693026312
148423	0.664433683095409	10.4510073370091	5.62439758702507	1.50007062548248e-06	1.8149895778281e-05	4.94625172440532
7408	1.11321692917021	8.97181355623379	5.62375266075178	1.50322672463589e-06	1.817752037578e-05	4.94419623427559
113000	-0.726668600778197	10.0438862393574	-5.62287649280535	1.5075250579424e-06	1.82174102087718e-05	4.94140377935483
2166	-1.07405499764103	8.67721557661287	-5.62272383270186	1.5082752341124e-06	1.82174102087718e-05	4.9409172377865
127002	-0.842405495030285	8.93646273327139	-5.62026131172666	1.52042763121441e-06	1.83535446752335e-05	4.93306916361002
55783	0.745258637229133	8.27902940756366	5.61701318334627	1.53660622160203e-06	1.85380946421895e-05	4.92271793925904
5271	0.903058222921692	7.64896865667394	5.61638193397045	1.53977025027625e-06	1.85655100877258e-05	4.92070633426631
800	0.830287446160703	11.572537280292	5.61483484251326	1.54755224412053e-06	1.86485418861816e-05	4.91577631891591
55752	1.13528209658165	11.7239214669994	5.61436210835993	1.54993793842199e-06	1.86586835608002e-05	4.91426991832286
29107	0.662999118692326	9.93666530050853	5.6143130005614	1.55018597513252e-06	1.86586835608002e-05	4.91411343369144
5069	0.586004135659104	7.15803704276941	5.61339315658998	1.55483929179974e-06	1.87038813247522e-05	4.91118233009075
5396	1.34784240946832	10.685499479362	5.61228776715127	1.56044965408483e-06	1.87605329948086e-05	4.90766005334527
84142	0.585377027419396	7.03204168131537	5.61193582359235	1.56224015810248e-06	1.87645554393471e-05	4.90653861650914
83444	-0.558293270339726	6.91625035882004	-5.61186778842104	1.56258652124227e-06	1.87645554393471e-05	4.90632182940621
80194	-0.599435723588506	10.589586172083	-5.6116575573831	1.56365727868291e-06	1.87665910743598e-05	4.9056519516208
8568	-0.909054143748262	7.14765989815674	-5.6103872983731	1.57014257806721e-06	1.88335707967128e-05	4.9016044732054
5372	-0.816799119605617	9.62021035073035	-5.61013871245677	1.57141486234659e-06	1.8837980241015e-05	4.90081240584271
1759	-0.894627661306377	14.926913471406	-5.60961124416264	1.5741178922337e-06	1.88595263923949e-05	4.89913175092143
692148	0.805201625945687	7.00940816319958	5.60919667533631	1.57624561412042e-06	1.88741589550485e-05	4.89781083645629
285601	-1.0297793614356	12.0304398616284	-5.60796794858738	1.5825687369581e-06	1.89389820745279e-05	4.89389588718156
7327	-0.675723658472814	11.7105256048357	-5.60265668339772	1.61019276935629e-06	1.92584974361321e-05	4.8769743453986
10423	-0.86093342144953	8.18124850477624	-5.60143129410344	1.61663391548534e-06	1.93235403163874e-05	4.87307055019074
60487	0.416547236068812	8.95762550180153	5.6012693739934	1.61748695055771e-06	1.93235403163874e-05	4.87255471905085
55233	0.95610249325158	8.50217496748378	5.5994946456227	1.62686608685904e-06	1.94244452561157e-05	4.86690105476684
51455	0.562533070335878	8.58261344209395	5.59899960961411	1.62949191372534e-06	1.94446476329529e-05	4.86532407989746
7264	-0.869793077689783	8.16758982785003	-5.5986804755955	1.63118693786217e-06	1.94505903025219e-05	4.86430746272942
3995	-0.79582408348569	7.52851988268913	-5.59855420208916	1.63185810202688e-06	1.94505903025219e-05	4.86390521408964
23199	0.784579935417717	7.51056402571038	5.59828254481749	1.63330293675512e-06	1.94566745149038e-05	4.86303984396821
8567	-0.635853781858419	8.21212435681088	-5.59515415206993	1.65003366774247e-06	1.96381282444746e-05	4.85307463132689
3149	1.01280481106428	9.21946428705109	5.59508203050741	1.65042138154111e-06	1.96381282444746e-05	4.85284490221598
26235	0.726557932228003	10.4576435020634	5.59368011274833	1.65797590845879e-06	1.97167517657552e-05	4.84837943614112
1193	1.20871255334927	8.04775039434728	5.59059069791325	1.67474562568409e-06	1.99048105956734e-05	4.8385393210925
79961	1.92636562388957	9.13904651180356	5.58899365733645	1.68348066240027e-06	1.99923988262674e-05	4.83345282595635
7776	0.617973483921247	8.67204734402209	5.5888925265333	1.68403532350156e-06	1.99923988262674e-05	4.83313073508801
254170	0.909919461694733	8.98928621413226	5.58740234195234	1.69222950179805e-06	2.00782307213338e-05	4.82838473472297
27124	-0.476329269445302	6.48776181923343	-5.58721363747729	1.69326997153769e-06	2.00791347479096e-05	4.82778375164981
730211	-0.551835734845732	7.18022184948922	-5.58682255793262	1.69542831558156e-06	2.00932861783465e-05	4.8265382552033
155435	0.773090322577491	7.58754227957337	5.58624530378461	1.69861915231044e-06	2.01196510856429e-05	4.82469985513541
4680	-0.327915667532086	6.28613834434444	-5.58523836509741	1.70419943588197e-06	2.0174272230455e-05	4.82149307827238
64428	-0.621463785870496	8.74495018414678	-5.58270229519368	1.71833491084867e-06	2.03300499139783e-05	4.81341681104226
317649	0.796996899405187	8.03556774040774	5.58228116028848	1.72069349605658e-06	2.03463944738138e-05	4.81207572358179
64599	-0.458630638612394	7.22237842823033	-5.58128991862873	1.72625771915022e-06	2.04006041349972e-05	4.80891920100222
57786	0.570664178749559	7.12754717649452	5.58074424013588	1.72932846502231e-06	2.04253015468858e-05	4.80718156382282
80254	0.665572804161418	9.7199566843738	5.58029444752155	1.73186371194998e-06	2.04436497017768e-05	4.80574927703598
51592	0.765358754387266	10.0878740241464	5.5746597176181	1.76393903280349e-06	2.08018387831121e-05	4.78780761962729
54555	-0.67911432406626	9.24741180976163	-5.57461336739103	1.76420531580348e-06	2.08018387831121e-05	4.78766004391381
4131	0.59412474125382	12.6150728588219	5.57432476455173	1.76586424556644e-06	2.08096158378212e-05	4.78674115701138
2872	-0.760882849311805	7.70512249688786	-5.57186674068417	1.78005639668263e-06	2.09649968032366e-05	4.77891524941616
55344	-1.00060828747966	6.97668991293665	-5.57163917887658	1.78137602293694e-06	2.09686788725923e-05	4.77819075437496
9507	-0.773016514915453	6.93202318694435	-5.57095001252697	1.78537842810952e-06	2.10039180839122e-05	4.77599665747087
116113	-0.588629321849942	7.01222095524825	-5.56836826875211	1.80045191778338e-06	2.11604370584828e-05	4.76777745836193
10428	0.497488425064574	10.188283713517	5.5683233507594	1.80071528922977e-06	2.11604370584828e-05	4.76763446221655
56970	-0.683991693618602	8.0625350550164	-5.56748400437811	1.80564375941674e-06	2.12063846600873e-05	4.76496243400228
359821	0.793169126487641	7.94198779794572	5.56658558543234	1.81093397072032e-06	2.12565265345598e-05	4.76210240452376
4437	0.688439611373518	9.24653753294231	5.56562573463742	1.81660296275619e-06	2.131105548928e-05	4.75904687457629
25957	1.05823749487731	9.0590581031863	5.56539187269484	1.81798685319646e-06	2.13152816689808e-05	4.75830242255374
84002	1.28644983595334	9.16452651700619	5.56502715684826	1.82014717332746e-06	2.13286013450747e-05	4.75714143127621
10499	0.365798334672697	6.55586078376564	5.56421818868726	1.82494805600877e-06	2.13728309169126e-05	4.75456629519535
11212	0.580680262705533	10.6775612359644	5.56240570067948	1.83575020956041e-06	2.14872549823926e-05	4.74879688473278
55745	0.729910949848888	10.2401674680852	5.5617562689279	1.8396361924758e-06	2.15206429415301e-05	4.74672970569603
4882	0.79856580514972	8.58152788802152	5.56135456756219	1.84204393698786e-06	2.15367102189209e-05	4.74545108164395
343263	-1.29894534464504	8.2723796130473	-5.56109904432416	1.84357714125287e-06	2.15425402987141e-05	4.74463775157756
6628	-0.751264436147421	9.06209792688694	-5.56010043550192	1.8495812398105e-06	2.16005777658857e-05	4.74145922510535
9040	-0.988883747861246	8.66170490904225	-5.55650141102873	1.87138217042125e-06	2.18429321382745e-05	4.73000427469824
10159	0.500223622293673	11.8425237748175	5.55576720300241	1.87586091549251e-06	2.18779254142832e-05	4.7276675544314
3704	-0.714238292532421	10.1321637157721	-5.55566560317018	1.87648152475194e-06	2.18779254142832e-05	4.72734420167805
57524	-0.807890752470344	12.8376926361347	-5.55517468258358	1.8794831294153e-06	2.19006587598292e-05	4.7257818026447
147807	-0.701631805687434	10.1124281481041	-5.55331026942025	1.89092619487647e-06	2.20216757024121e-05	4.71984829492632
5020	-0.697387047715162	8.1884647257523	-5.54881422306644	1.91880727170531e-06	2.2333886986428e-05	4.70554061151214
56969	1.02287775818076	9.36047574063273	5.54644450491148	1.93366673888219e-06	2.24849848768125e-05	4.69800008240706
7520	0.572426093536629	9.83104829761403	5.54639975924307	1.9339484183053e-06	2.24849848768125e-05	4.69785770393482
3728	-0.825059666376688	9.86494910977959	-5.54436927343951	1.94677363747891e-06	2.26175773438109e-05	4.69139695116325
6878	-0.999465915208914	10.4500952432306	-5.54425070755579	1.94752514899164e-06	2.26175773438109e-05	4.69101969845158
93664	-0.558176763032291	7.1574107980882	-5.54377696681592	1.95053076394235e-06	2.26398562416787e-05	4.68951236112768
65108	-0.93973621429747	11.4497340503401	-5.54311764673602	1.9547214586385e-06	2.26758579015206e-05	4.68741457864721
54963	-0.817198754938853	7.19568276983776	-5.54274087231587	1.95712029113725e-06	2.26910444445161e-05	4.68621579594864
10078	-0.638020739057765	12.30578599981	-5.5419104303865	1.9624178659651e-06	2.27277280097678e-05	4.68357361606227
84720	-0.608898178107086	8.86002256228826	-5.54190270389991	1.96246722189706e-06	2.27277280097678e-05	4.68354903327969
79716	-0.785974355775119	10.8502914061974	-5.54064493969088	1.97051816977953e-06	2.2790548201718e-05	4.67954735678863
5291	0.407603845276657	7.43771858341603	5.54055073482331	1.97112249654454e-06	2.2790548201718e-05	4.67924764114283
80124	0.591240171841489	10.2075484015179	5.54054254958943	1.97117501374894e-06	2.2790548201718e-05	4.67922159960309
7328	0.661800197857158	12.6127337087241	5.53997656431195	1.97480980586534e-06	2.28199026567891e-05	4.6774209141209
402483	-1.4670377052251	9.40294880818887	-5.53941919005545	1.97839581605333e-06	2.28486611634379e-05	4.67564764732851
51585	0.761999223980704	10.8691703890192	5.53737892400505	1.99157775452101e-06	2.29881505445626e-05	4.66915680418559
79831	-0.652860173184527	9.11134262331828	-5.53646805887902	1.99749094172452e-06	2.30436309581881e-05	4.66625910203361
149628	-0.655639760100018	7.29176163604833	-5.53586997445236	2.00138310689242e-06	2.30685149850116e-05	4.66435647062649
8832	1.69170006219554	8.77993866137307	5.53579621423615	2.00186364010546e-06	2.30685149850116e-05	4.66412182578781
3705	-0.673419280210883	7.35536102913367	-5.53498310909775	2.00716847424733e-06	2.31168524000289e-05	4.66153521482336
400986	0.84293550696327	11.111441853502	5.53360815135134	2.01617077608631e-06	2.32076971091461e-05	4.65716137522414
3354	-0.513371950903098	6.40389118445591	-5.53308008249268	2.01963888597933e-06	2.32347737694738e-05	4.65548158691009
1654	0.640622301078361	10.8564640049761	5.5323408001509	2.02450412267137e-06	2.32778847854146e-05	4.65312996230815
51665	-0.50778894535275	9.33080371456218	-5.53134596478474	2.03106957236756e-06	2.33404865923894e-05	4.64996549803341
284439	-0.660450164581714	7.83550710612915	-5.53087126975415	2.03420980083583e-06	2.33636793617234e-05	4.64845556981603
1435	-0.667139021770851	8.98688474370493	-5.53043131407939	2.03712453327529e-06	2.33789223588975e-05	4.64705615666487
157753	1.04330910374936	8.0103161798336	5.53033209253346	2.03778245600533e-06	2.33789223588975e-05	4.64674055425562
84504	-1.14342682036963	14.3582837652143	-5.52984179954173	2.04103661816991e-06	2.34033620595551e-05	4.64518104827292
389692	-0.650419258292478	7.99227851150786	-5.52944783923217	2.04365514954792e-06	2.34204904672737e-05	4.64392796657699
7518	0.745326863592058	8.3262806612346	5.52810790712973	2.05258630598641e-06	2.35027908655088e-05	4.63966608885842
84940	-0.933766199851084	8.87939576473247	-5.52803191109349	2.0530940106786e-06	2.35027908655088e-05	4.63942437474837
91452	0.785278297066849	11.6512804238108	5.52738256565271	2.05743717395706e-06	2.3527576788182e-05	4.63735907448418
8986	-0.732052665822092	8.73632600014048	-5.52730080956263	2.0579846492049e-06	2.3527576788182e-05	4.63709904425963
79016	-0.508462476406761	8.68608460056907	-5.52720165223721	2.05864884541457e-06	2.3527576788182e-05	4.63678366900909
729609	-1.21560270524633	10.8870880602954	-5.52690125427359	2.06066233572014e-06	2.35376696745477e-05	4.6358282414326
100506710	0.652020398235528	11.0403766085596	5.52627673320571	2.06485461374638e-06	2.35726247927855e-05	4.6338419488968
2203	1.56165717410572	8.17759784591092	5.52501872881828	2.07332511399886e-06	2.36563555335881e-05	4.62984094702387
7593	-1.11313597931183	11.3213503191125	-5.52462320988471	2.07599539250868e-06	2.36738510724032e-05	4.62858304879214
55122	1.05713470646174	9.41260443304873	5.52362148115474	2.08277371150016e-06	2.37381483276233e-05	4.62539722849291
56915	-0.780116930767278	7.57265624629941	-5.52233776027584	2.09149236672642e-06	2.38244778732736e-05	4.62131469131787
7317	-0.507960526729475	10.7571375532561	-5.52140367117727	2.09785924223409e-06	2.38839382181742e-05	4.61834414335628
90576	0.478287978003629	6.83434062334283	5.52091485800934	2.101198740516e-06	2.39088859965927e-05	4.61678966773441
9874	0.570235127264514	7.23161180449624	5.51904197648285	2.11404301658838e-06	2.40418993634188e-05	4.61083387909826
6125	0.36459695101707	15.9797681801666	5.51869561836847	2.11642689575602e-06	2.40558718615325e-05	4.60973248435396
65993	-0.480054704631462	10.0900482374165	-5.51686455672493	2.1290740607373e-06	2.41780985598422e-05	4.60390998497935
11332	-1.16875417837497	9.18457000701505	-5.51680270153815	2.12950260571246e-06	2.41780985598422e-05	4.60371329922526
3516	0.826735134533658	13.3997765542913	5.51489377268995	2.14277031999588e-06	2.4315480312411e-05	4.59764347099074
2634	2.29216635382429	9.92782932851499	5.51451758955712	2.1453946071061e-06	2.43319999475873e-05	4.59644735243438
92565	1.20568726114159	8.00222211353494	5.51418323955238	2.14772974652638e-06	2.43452240130206e-05	4.59538425619021
56886	0.789156502570595	9.41835977769029	5.51353461531523	2.15226702748212e-06	2.43833821073233e-05	4.59332192050047
27023	-1.0760357105963	8.30325643885227	-5.51310960385212	2.15524525433906e-06	2.44038455307788e-05	4.59197059089545
80000	-1.1444005924946	6.68785896342349	-5.51271309209511	2.15802746911567e-06	2.44220684724977e-05	4.59070988879348
4784	-0.852456538004555	8.95199229684889	-5.51091766756559	2.17067026177856e-06	2.45518016626915e-05	4.58500151723335
29967	1.08356543210804	8.98485266819242	5.50850633503371	2.18776609359419e-06	2.4731733641103e-05	4.5773353128967
81875	-0.770340465834865	8.15421690700805	-5.50820038556564	2.18994476409398e-06	2.47429299092398e-05	4.57636265777696
339366	-0.877484481292125	12.6884930309841	-5.5080065129296	2.19132645099102e-06	2.47451142565e-05	4.57574631389341
7764	0.777231311838372	7.51095277276931	5.50728678695965	2.19646336711804e-06	2.47896784246607e-05	4.5734582455406
9380	-0.871176499289682	10.8516465958254	-5.50652553198346	2.20190972643955e-06	2.48376848502983e-05	4.57103819603013
23546	-0.800989820912726	8.48503679975591	-5.50553177745141	2.20903971344535e-06	2.49046204402125e-05	4.56787909092372
55852	0.767162794909405	11.3773865110971	5.50406571933695	2.21960034011395e-06	2.50101395466412e-05	4.56321868990435
64866	0.968692396589757	6.72980626449641	5.50339423083863	2.22445410693899e-06	2.50512752129749e-05	4.56108417350731
51588	-0.537192176866737	7.00305133313597	-5.50023127520109	2.24745950475425e-06	2.52966752797286e-05	4.55103028887057
352954	-1.06762302403861	8.61913068089991	-5.49974479406491	2.25101880971814e-06	2.53230495271533e-05	4.54948401075655
7050	1.23330068757944	8.27150623016017	5.49672139170716	2.27326537762457e-06	2.55595059169959e-05	4.53987454974356
144245	0.652332240974221	8.64683621962503	5.49654699262852	2.27455527858309e-06	2.55602075369324e-05	4.53932026827375
81532	-0.540589810684514	9.45794697998579	-5.49608897088471	2.27794639457402e-06	2.55845079688322e-05	4.53786457820374
5170	0.695522646299159	10.2946261289227	5.49434727380995	2.29088761349953e-06	2.57159853239357e-05	4.53232924486761
23368	-1.04386022588836	9.51356178901431	-5.49281793615828	2.30231123739323e-06	2.5830294663922e-05	4.5274690111384
25902	0.853484409087309	7.79200568527247	5.49140602813178	2.3129079988742e-06	2.59239106392975e-05	4.52298213052806
643904	-1.18496125011903	9.79184341834843	-5.49137447509427	2.31314536655692e-06	2.59239106392975e-05	4.52288186039774
9256	-1.55483844697019	8.65033456947098	-5.4901543764108	2.32234255170847e-06	2.60022339836659e-05	4.5190046561715
8556	0.74823638533621	7.0435436504691	5.49011612571779	2.32263147527343e-06	2.60022339836659e-05	4.51888310579739
4983	0.992827192494373	8.56164538598865	5.48814204341682	2.33759118735703e-06	2.61556481968487e-05	4.51261016091959
10948	-0.875155579803229	11.2580188073778	-5.48649717065385	2.35012929962542e-06	2.62818165446295e-05	4.50738356276337
55837	0.620949973610003	10.6700126572714	5.4863272284392	2.35142849768089e-06	2.62822305996829e-05	4.50684358196056
399746	-0.896176200332226	8.3861591004351	-5.48475747601342	2.36346298680868e-06	2.64025696214148e-05	4.50185589897487
101928837	0.580666581804254	6.47986288518474	5.48440319497052	2.3661875404732e-06	2.64188327910313e-05	4.50073024418749
203259	-0.625519880290607	7.47361438228372	-5.48349907733793	2.37315470988274e-06	2.64824225744311e-05	4.49785764221331
91661	0.700559391615151	6.99940287251511	5.48302753386316	2.37679653638393e-06	2.6508856067018e-05	4.49635945935922
26492	-0.588804291972846	7.25261821893916	-5.48281878737177	2.37841050266373e-06	2.65126562617596e-05	4.49569623787041
10979	0.68481166041777	11.8075238967508	5.48135038765885	2.38979458069122e-06	2.6625303667059e-05	4.49103099114108
7189	0.747845587782122	8.64329640520259	5.47947236685224	2.40443334529875e-06	2.67740724861796e-05	4.48506458822134
5090	0.989770555205508	8.97653632818039	5.47919036594296	2.40663916910351e-06	2.67843118216154e-05	4.48416870592902
4855	-0.608819118897747	10.2067218099559	-5.47892592503021	2.4087094663362e-06	2.67930327016659e-05	4.4833286153411
5529	0.568665772993551	11.1366274925374	5.4764962159033	2.42781465761652e-06	2.69698632744882e-05	4.47561004120914
6002	-0.751300304557544	8.4200596090598	-5.47644477291834	2.42822078705932e-06	2.69698632744882e-05	4.47544662489172
8312	-0.986989836321276	7.54719131507766	-5.47641039536767	2.42849222684846e-06	2.69698632744882e-05	4.47533741959051
145957	-0.546285682855709	7.28273847477884	-5.47591475692074	2.43240906649238e-06	2.6998962682074e-05	4.47376296230896
23492	-0.632368965773276	8.73709984053703	-5.47567308227604	2.434321206105e-06	2.70057914090168e-05	4.47299525981239
112849	0.845802490604672	8.12785749372753	5.47525674605927	2.43761878179642e-06	2.70279743841038e-05	4.47167273917772
113146	1.04244558815521	7.20499141648004	5.47480265986217	2.44122042001229e-06	2.70535033559957e-05	4.47023031895349
10809	-0.658117277253361	8.42957491380636	-5.47327113473864	2.45340696370676e-06	2.71740921304606e-05	4.46536549925721
56647	0.590602185560876	7.46531704325725	5.47225193789805	2.46155035369283e-06	2.72497942663189e-05	4.46212817131604
57209	0.605233773238879	9.67972914760298	5.47117757369719	2.47016363552918e-06	2.73306149748269e-05	4.45871570285022
51768	0.83936758555407	9.04356783895469	5.4702669772195	2.47748743907651e-06	2.73724549267463e-05	4.45582347731665
90121	-0.73220339742937	11.9278005817956	-5.47026183834341	2.47752883157494e-06	2.73724549267463e-05	4.45580715547014
9785	-0.781670824355067	7.96492205536955	-5.47021715752177	2.47788875459428e-06	2.73724549267463e-05	4.45566524252299
55108	-0.487661344850959	7.25933287121269	-5.46921615664164	2.48596588831328e-06	2.74471196672044e-05	4.45248595680448
92399	0.391039818942973	6.64333384297998	5.4673758764402	2.50088359175849e-06	2.75971907955417e-05	4.44664124156571
30851	-0.862289725246645	8.38785835949524	-5.46635505174633	2.5091969660661e-06	2.76742629366496e-05	4.44339922870852
4297	0.525859198253688	8.19501153712	5.46461268575514	2.5234499469564e-06	2.7816727498927e-05	4.43786588534075
339453	-1.22936696862442	8.49996876325385	-5.46392706341134	2.52908055372171e-06	2.78640446402895e-05	4.43568857816587
9184	0.749009995892774	11.8848987189717	5.46335966652459	2.53374969191073e-06	2.79007243969631e-05	4.43388674442348
54819	0.561984867545657	9.80823014405897	5.46095921651345	2.55359814737957e-06	2.81044261220321e-05	4.426264131194
64397	0.749629922999667	12.0059068365661	5.46060542117672	2.55653659759347e-06	2.81200337893104e-05	4.42514069622304
9672	-0.702395880560431	7.11597153047785	-5.46046339539096	2.55771713955501e-06	2.81200337893104e-05	4.42468971312904
9077	1.23769910835791	7.51846508877656	5.45849494030418	2.57413519698116e-06	2.82856027476193e-05	4.41843932837432
10772	0.501125074729867	10.2221201164525	5.45819740171532	2.57662594195164e-06	2.82884632866534e-05	4.417494589393
51196	1.13061413252958	8.95484889269707	5.45813930475228	2.5771125608597e-06	2.82884632866534e-05	4.4173101218468
23615	-0.527882509124296	6.94358049043852	-5.45731650435109	2.58401413917559e-06	2.8349276301398e-05	4.41469762312227
4750	0.631286848347041	8.09166403990691	5.45669003865073	2.58928119969591e-06	2.83921023808678e-05	4.41270855002266
10362	-0.87533091036048	9.72078056115959	-5.45459139592512	2.60700360962566e-06	2.85713874543342e-05	4.40604544571787
2261	-0.838408402689557	7.01723230952941	-5.44852319719621	2.65892917665554e-06	2.91251353211459e-05	4.38678121323723
5442	-0.682314581411756	10.5578841855653	-5.44742818967568	2.66840808090759e-06	2.92135969867186e-05	4.38330530485217
2852	-0.613717080803992	7.6365033501273	-5.4444868845695	2.69403606599848e-06	2.94786720978909e-05	4.3739691456042
2968	-0.488776282116348	6.68011913539705	-5.44167584805954	2.7187576560491e-06	2.9733556025163e-05	4.3650471561211
84292	-0.735325906208116	8.58316723220063	-5.4396176883421	2.73700098621894e-06	2.99173603863711e-05	4.35851515435055
389634	-0.669130221233424	7.94647199808167	-5.4391931450009	2.74077921176173e-06	2.99429409897767e-05	4.35716782137394
23769	-0.954877695387324	7.91927345889895	-5.43849328634761	2.74701892977029e-06	2.99953724040938e-05	4.35494677948229
5822	-0.745468687628867	10.4720887315563	-5.43727153728399	2.75794552180554e-06	3.00839744037123e-05	4.35106958738111
1302	-1.20938544077779	9.38326716412381	-5.43726292234913	2.75802272183099e-06	3.00839744037123e-05	4.3510422485348
2101	-0.904628365156954	7.47541205501152	-5.43636821110976	2.76605210337705e-06	3.0155760706084e-05	4.34820298407898
114804	-0.949542189302134	8.93037213684705	-5.43493542421646	2.77895875368245e-06	3.02806164981317e-05	4.34365633897799
84128	0.619347734158106	10.0935777605464	5.43424600085649	2.78519044756896e-06	3.03326468042513e-05	4.34146866235724
51691	0.814174065126515	10.228018010287	5.43292005397687	2.7972147522812e-06	3.04476752675125e-05	4.33726128434652
6124	0.503120328688789	14.6360224061166	5.42756195713755	2.8463323405742e-06	3.09661328776263e-05	4.32026097026619
6286	-1.04870813485898	7.21343532554605	-5.42736511903571	2.84815298720869e-06	3.09697596097371e-05	4.31963648381959
25962	0.659730457272532	7.74345011383671	5.42713390072864	2.85029311089612e-06	3.09768546180532e-05	4.31890292735011
90668	-0.408441146894408	7.65546102687663	-5.42688357634464	2.85261187985355e-06	3.09858827199742e-05	4.3181087606711
286257	-0.618808652030816	10.7269330166698	-5.42660344715347	2.85520895579278e-06	3.09979228813728e-05	4.31722004312491
6320	-0.765543368824442	10.1733990821994	-5.42614963600619	2.85942122484138e-06	3.10274768967546e-05	4.31578032911464
10300	-0.587224752413267	7.28122252768498	-5.42485808169167	2.87144325233711e-06	3.11416993976123e-05	4.31168297525801
102724316	0.770425676730312	9.28094779406648	5.42349144409319	2.88421888069981e-06	3.12639717609641e-05	4.30734758205752
90550	0.405477661030324	6.60727797560259	5.42269911522364	2.89165160264585e-06	3.13282316971356e-05	4.30483414589463
338	0.457548428228128	6.24064024005637	5.42239191065911	2.89453856337424e-06	3.13327695401955e-05	4.30385964208094
60677	-0.781086780287303	11.0099290731363	-5.42233434119148	2.89507989220267e-06	3.13327695401955e-05	4.3036770230918
7543	0.582078533219799	7.49202254800541	5.42146382637925	2.90327766607313e-06	3.14051692678653e-05	4.30091565441999
64077	-0.77428051984448	15.628529262888	-5.41886317195198	2.92790611812602e-06	3.16551345263438e-05	4.2926664836087
55748	-0.626254638643791	11.0707430663707	-5.41828992116968	2.9333627289808e-06	3.16976710459611e-05	4.29084823421331
5947	-1.10391135245478	9.30347780134374	-5.4178391632889	2.93766046254438e-06	3.17226529475891e-05	4.28941853054677
28989	-1.03287346818684	9.02993829221801	-5.41772798100833	2.93872148758101e-06	3.17226529475891e-05	4.28906588781673
23144	-0.772833102404608	10.1746924801794	-5.4154929910382	2.96013121977996e-06	3.19372084919575e-05	4.28197728000772
2859	-0.505723808849142	7.32493828419519	-5.41519937085492	2.96295540477171e-06	3.19511239738795e-05	4.28104605167198
94015	-1.19566143504618	10.1482507311488	-5.41500287845392	2.96484686204547e-06	3.19549721575429e-05	4.28042287224557
5195	-0.725535768136364	11.3282924243575	-5.41452811799563	2.96942191229841e-06	3.19877250283444e-05	4.27891717424283
55791	0.68628034321215	7.07567584675853	5.4126288116949	2.98779495323931e-06	3.21690042974675e-05	4.27289374060588
8420	-0.743018678771836	9.73577667244	-5.41186640569656	2.99520186886433e-06	3.22320870880424e-05	4.2704759456539
163033	-0.629739308723833	11.3673492982048	-5.41096288637078	3.00400335908538e-06	3.23101043110717e-05	4.26761070830935
653319	-1.00395796311001	10.2350688763203	-5.4107024682526	3.00654494967392e-06	3.23207462504181e-05	4.26678488458321
5909	-0.930181256518366	6.85891438506073	-5.41039728165447	3.00952618509307e-06	3.23361010073236e-05	4.26581710107833
57828	-0.709587672079721	8.72503962483308	-5.40988017575136	3.01458427624342e-06	3.23598929179571e-05	4.26417731458868
57224	0.879975334504785	7.41741209791979	5.40985317741836	3.0148485934225e-06	3.23598929179571e-05	4.2640917012405
10273	-0.546016271658829	11.7930112420034	-5.40613993037412	3.05142205965906e-06	3.27355803958169e-05	4.25231738188746
7709	-0.598630738916579	9.74627188615611	-5.40514208790792	3.06132520872697e-06	3.28249097947074e-05	4.24915353496299
9698	0.435791646530406	11.2309103863675	5.40445060919904	3.0682065617174e-06	3.28690770408098e-05	4.24696112356188
9813	0.584115169832804	11.9133458323851	5.4044109860107	3.06860134309822e-06	3.28690770408098e-05	4.24683549504792
54974	0.581856397317048	6.9083486792521	5.40330750999752	3.07961600989857e-06	3.2957188568287e-05	4.24333689127844
79161	0.567925462908709	8.55394013035224	5.40326983705002	3.07999274618867e-06	3.2957188568287e-05	4.24321744997621
4982	1.37432194951799	7.78892285595937	5.40212633621351	3.09144978104492e-06	3.30627934210058e-05	4.23959206415485
960	1.98395917013276	13.3114288570619	5.40196310667175	3.09308867131766e-06	3.30633395291826e-05	4.23907456629999
54529	0.520527258650528	11.7469300839787	5.40039479837531	3.10887918454539e-06	3.321508017434e-05	4.23410257133706
22931	0.818804054267822	9.34923261701606	5.39824133369569	3.13069194291515e-06	3.34309735011908e-05	4.22727581707147
223117	1.40870910359641	8.13936665673216	5.39721372556763	3.14115427176346e-06	3.35255025120095e-05	4.22401831588028
120534	0.714583169004154	10.9910010016628	5.39653297137232	3.1481043211374e-06	3.35824673560676e-05	4.22186038809693
53635	-0.789215215913849	8.39274962905542	-5.39637003630184	3.14977004540064e-06	3.35830320816065e-05	4.22134390516202
3855	-0.855900321926972	11.2599187648927	-5.39593628177709	3.15420869233448e-06	3.36131461619657e-05	4.21996897145532
124602	-0.693974533165094	6.32448098599733	-5.39476890854582	3.16618542045171e-06	3.37235186752256e-05	4.21626866550916
1857	-0.47985556871069	8.69684863653541	-5.39397207296726	3.1743865376058e-06	3.37935842906777e-05	4.21374294937569
5694	-0.603989075425119	12.3405340276062	-5.39248333964344	3.18976534101336e-06	3.39399507899444e-05	4.20902428976344
54989	0.584195675611671	11.0387673373723	5.39198668928994	3.19491225289381e-06	3.39773533411685e-05	4.20745016104765
79862	0.38840580389396	6.32917578838414	5.39152193783698	3.19973606250883e-06	3.40112833229308e-05	4.20597715574158
54855	1.97117540655837	8.50750864408877	5.39016945098833	3.21381518642183e-06	3.41435069524805e-05	4.20169063064572
92714	-0.518913917917651	8.46962943322393	-5.38996887108177	3.21590841898484e-06	3.4148322798838e-05	4.20105493368716
79154	-0.876295760694152	7.41081322821446	-5.38887111241299	3.22738854146984e-06	3.42527582054161e-05	4.19757587672253
63922	-1.07944166540535	9.09098731761882	-5.38847734521754	3.23151638895529e-06	3.42790961626164e-05	4.19632796188588
54942	0.634847154192176	9.73933795967744	5.38821647287967	3.2342539929373e-06	3.42906674617787e-05	4.19550122106205
54676	-0.600786520428361	9.44516741002765	-5.38654251637966	3.25187547242925e-06	3.44599506169945e-05	4.19019636626707
8498	-0.624174422495029	7.37190489165178	-5.38586840591504	3.25899864218199e-06	3.45178681211371e-05	4.18806014715378
23152	-0.722350163307215	9.72905207866097	-5.38548337567669	3.2630741220547e-06	3.45355447409485e-05	4.18684002596467
3911	-0.528420613141531	7.15721427136651	-5.38539742044906	3.26398463478782e-06	3.45355447409485e-05	4.1865676445375
51343	-0.733411809956685	8.98396729414742	-5.38332505532013	3.2860135082189e-06	3.47509696707172e-05	4.18000078076065
57348	-0.754623261182219	15.4956486771767	-5.38307729000927	3.28865707610568e-06	3.47612722313445e-05	4.17921569383954
5896	0.404425022665755	6.43712983217335	5.38272453393694	3.29242450444413e-06	3.47834375728261e-05	4.17809793533201
54784	-0.653495970915426	8.03020734340437	-5.38237270753871	3.29618627509045e-06	3.48055206928035e-05	4.17698313394577
8930	0.731028552147379	9.81788734779705	5.3815948008923	3.30451891387054e-06	3.48758222724411e-05	4.17451828966521
55333	0.772456399063014	10.244067080113	5.38143582117027	3.3062244178632e-06	3.48761454170037e-05	4.17401455960305
22878	0.584376691342173	6.93620980107829	5.38126391553799	3.30806957267268e-06	3.4877940613551e-05	4.17346987616638
10248	-0.644296794530906	12.3124267157101	-5.38040045235214	3.31735307072237e-06	3.49581189229008e-05	4.17073403174754
100130264	-0.80462691179771	7.5822725490985	-5.37918499932542	3.33046485533945e-06	3.50785380286967e-05	4.16688303900448
348110	0.893385299147512	8.72823130153009	5.37822965351985	3.34080684442258e-06	3.51644511227396e-05	4.16385625467759
10457	3.08887024061221	11.1552515583828	5.37811927026339	3.34200384040372e-06	3.51644511227396e-05	4.16350653717258
55627	-0.925165895202483	13.2636765581683	-5.37773046631588	3.34622342491656e-06	3.51644511227396e-05	4.1622747329414
8460	1.23225134259234	11.283996616791	5.37770432855647	3.34650728078235e-06	3.51644511227396e-05	4.16219192408852
5625	-0.873608759509619	6.89256856559256	-5.37762484225636	3.34737064839417e-06	3.51644511227396e-05	4.16194009840046
81846	0.777663415829993	8.94724864055637	5.37749751687689	3.34875409769931e-06	3.51644511227396e-05	4.16153671184144
23165	0.747744125001649	10.797713638494	5.3766441671578	3.35804081148189e-06	3.52441954725239e-05	4.15883320599956
203547	0.695181589266259	9.70151205365629	5.37632146922804	3.36155928636766e-06	3.52614899766603e-05	4.15781088089838
23017	-1.00934725046566	14.0968480943433	-5.37618252169859	3.36307540189442e-06	3.52614899766603e-05	4.15737069030196
79611	0.892084307360571	8.29490719787911	5.37528499000803	3.37288513185741e-06	3.53465460999833e-05	4.15452732160408
27327	0.687861062271372	10.3363898456457	5.37481874884541	3.37799221037743e-06	3.5382259455075e-05	4.1530503049876
1824	0.912864397916607	7.40788710508131	5.37457647972048	3.38064899274109e-06	3.53922845529652e-05	4.15228282270558
23333	0.774471685146524	8.05455798223719	5.3743939058843	3.38265251359935e-06	3.53954639651654e-05	4.15170445219602
5430	-0.706506031498998	12.1169086208731	-5.37386977496232	3.38841075540386e-06	3.54379091711575e-05	4.15004408972219
8535	-0.638754860744989	7.11217909239674	-5.37371199043007	3.39014612458305e-06	3.54382594137515e-05	4.14954425866716
6767	0.644596256663254	10.6453323048969	5.37302316481587	3.3977324156008e-06	3.5499740135502e-05	4.14736221853768
9814	-0.966829592034147	9.71119535615283	-5.37047638173095	3.42592781925149e-06	3.57763766199969e-05	4.13929498052782
1663	-0.301424365186977	6.11831428609479	-5.36983421980045	3.43307380315623e-06	3.58330304777555e-05	4.13726095126146
85437	0.960890773405518	8.93963406079566	5.3696220947571	3.43543758467105e-06	3.58397378885798e-05	4.13658905976148
715	1.21110694809273	9.44797698546267	5.36776120893933	3.45624349723394e-06	3.60387372773673e-05	4.1306950111367
57608	1.14957577539298	8.378589299718	5.36552560581238	3.48140457626532e-06	3.6256065379376e-05	4.12361453388067
219899	0.789116703715337	9.30410728517288	5.36545223869031	3.48223337890394e-06	3.6256065379376e-05	4.12338217753821
[truncated: 18,824 more rows]
