# Supplementary material for: Identification of Key Genes and Regulatory Pathways in Multiple Sclerosis Brain Samples: A Meta-Analysis of Micro-Array Datasets
Source: Int J Mol Sci. 2023 May 27;24(11):9361. doi: 10.3390/ijms24119361 (PMC10253947; doi:10.3390/ijms24119361)
Supplement: Supplementary file 1 [file ijms-24-09361-s001.zip › Table S5 - Novel DEGs identified in the merged dataset.xlsx]

## Sheet: in
Column1	EntrezID	Stat	Pval	FDR	AveFC	propDataset	Unique_symbol.x	Unique_symbol.y
97	51700	2.2541	0.0120948	0.0405559	-1.20986	1	CYB5R2	CYB5R2
95	51442	2.62897	0.00428219	0.0181904	-1.16498	1	VGLL1	VGLL1
77	389084	2.70047	0.00346213	0.0154491	-1.06094	1	SNORC	SNORC
137	6760	3.2252	0.000629415	0.00403115	-1.02363	1	SS18	SS18
147	7803	2.88522	0.00195573	0.00988398	-1.01777	1	PTP4A1	PTP4A1
61	2861	2.55383	0.00532732	0.0215214	-1.0145	1	GPR37	GPR37
164	89797	4.89439	4.93064e-07	1.63222e-05	-0.939134	1	NAV2	NAV2
142	7436	2.28206	0.0112428	0.0384058	-0.924356	1	VLDLR	VLDLR
11	10897	4.37679	6.02204e-06	0.000109402	-0.920815	1	YIF1A	YIF1A
111	55508	2.61167	0.00450505	0.0189167	-0.876895	1	SLC35E3	SLC35E3
67	3306	2.94524	0.00161353	0.00847741	-0.852834	1	HSPA2	HSPA2
163	85406	2.53475	0.00562634	0.0225034	-0.834027	1	DNAJC14	DNAJC14
125	5987	3.57422	0.000175639	0.00147926	-0.82891	1	TRIM27	TRIM27
140	7301	3.7721	8.09384e-05	0.000802134	-0.797098	1	TYRO3	TYRO3
96	51573	2.53379	0.00564182	0.0225422	-0.782118	1	GDE1	GDE1
118	57085	3.4112	0.000323391	0.00237664	-0.778573	1	AGTRAP	AGTRAP
26	1604	2.63051	0.0042628	0.0181344	-0.771515	1	CD55	CD55
152	79901	3.016	0.00128065	0.00705901	-0.767681	1	CYBRD1	CYBRD1
35	221496	3.38799	0.000352031	0.00255543	-0.766577	1	LEMD2	LEMD2
128	6427	2.79659	0.00258226	0.0122614	-0.749955	1	SRSF2	SRSF2
174	9777	2.7066	0.00339878	0.0152385	-0.735477	1	TM9SF4	TM9SF4
172	9619	3.01117	0.00130122	0.00715716	-0.735438	1	ABCG1	ABCG1
64	2934	2.2668	0.0117013	0.0395179	-0.73245	1	GSN	GSN
89	51024	2.26305	0.0118164	0.0398112	-0.715642	1	FIS1	FIS1
88	5003	2.88707	0.00194422	0.00983831	-0.715261	1	SLC22A18AS	SLC22A18AS
171	9580	2.67234	0.00376619	0.0164629	-0.713641	1	SOX13	SOX13
3	10105	4.03746	2.7016e-05	0.000346194	-0.700824	1	PPIF	PPIF
113	55754	2.59978	0.00466423	0.0194521	-0.700426	1	TMEM30A	TMEM30A
145	7531	2.47918	0.00658426	0.0254452	-0.692287	1	YWHAE	YWHAE
75	378	2.71393	0.00332453	0.0149726	-0.690589	1	ARF4	ARF4
167	91289	4.35391	6.68652e-06	0.000118489	-0.681195	1	LMF2	LMF2
124	598	4.6978	1.31489e-06	3.42871e-05	-0.678621	1	BCL2L1	BCL2L1
134	6575	3.02848	0.00122893	0.0068369	-0.673322	1	SLC20A2	SLC20A2
155	8106	3.81153	6.90548e-05	0.000707825	-0.666963	1	PABPN1	PABPN1
151	79812	3.59667	0.000161158	0.00138022	-0.659903	1	MMRN2	MMRN2
168	93190	2.76173	0.00287483	0.01336	-0.636101	1	CFAP107	CFAP107
83	4720	2.20525	0.0137184	0.0448404	-0.634737	1	NDUFS2	NDUFS2
34	221184	3.30696	0.000471579	0.00319272	-0.633742	1	CPNE2	CPNE2
84	4735	2.85298	0.00216555	0.0107416	-0.633222	1	SEPTIN2	SEPTIN2
87	50	3.51852	0.000216982	0.00173185	-0.633019	1	ACO2	ACO2
14	114879	2.99492	0.00137259	0.00745313	-0.632942	1	OSBPL5	OSBPL5
100	5192	2.9794	0.00144405	0.00775453	-0.630117	1	PEX10	PEX10
123	58473	2.52947	0.00571175	0.0227709	-0.627108	1	PLEKHB1	PLEKHB1
32	219654	2.87612	0.00201295	0.0101356	-0.62689	1	ZCCHC24	ZCCHC24
6	10489	3.17831	0.000740678	0.00458027	-0.626726	1	LRRC41	LRRC41
153	80097	4.23581	1.13866e-05	0.00017823	-0.613965	1	MZT2B	MZT2B
15	1183	2.49901	0.00622699	0.0243426	-0.609787	1	CLCN4	CLCN4
46	2395	2.41378	0.00789409	0.0293083	-0.604386	1	FXN	FXN
69	339221	2.78595	0.00266854	0.0125891	-0.603712	1	ENPP7	ENPP7
45	23671	2.29506	0.0108647	0.0374986	-0.602905	1	TMEFF2	TMEFF2
110	55374	3.87586	5.31237e-05	0.000579346	-0.58735	1	TMCO6	TMCO6
13	10994	3.68562	0.000114072	0.00104853	-0.578881	1	ILVBL	ILVBL
103	53373	3.10502	0.000951333	0.00559109	-0.578639	1	TPCN1	TPCN1
70	3430	3.5477	0.000194306	0.00159505	-0.577022	1	IFI35	IFI35
165	90522	2.30103	0.010695	0.037027	-0.576347	1	YIF1B	YIF1B
1	10016	3.15416	0.000804791	0.00491038	-0.570704	1	PDCD6	PDCD6
12	10982	2.963	0.00152329	0.00811469	-0.569658	1	MAPRE2	MAPRE2
59	27034	2.53918	0.00555565	0.0222578	-0.566314	1	ACAD8	ACAD8
74	376497	3.03372	0.0012078	0.0067483	-0.556796	1	SLC27A1	SLC27A1
19	1281	2.24158	0.0124943	0.0416142	-0.556581	1	COL3A1	COL3A1
161	84798	3.10274	0.000958693	0.0056216	-0.555309	1	C19orf48	C19orf48
159	84572	3.74517	9.01363e-05	0.000872139	-0.551433	1	GNPTG	GNPTG
37	22882	2.79231	0.00261663	0.0124094	-0.54414	1	ZHX2	ZHX2
17	125704	2.31665	0.0102615	0.0358345	-0.543262	1	DIPK1C	DIPK1C
65	2997	2.26167	0.0118588	0.0399251	-0.536482	1	GYS1	GYS1
5	10328	2.80443	0.00252031	0.012021	-0.527871	1	EMC8	EMC8
144	7508	2.47533	0.00665571	0.0256576	-0.525843	1	XPC	XPC
82	4714	2.30185	0.0106717	0.0369629	-0.525699	1	NDUFB8	NDUFB8
4	10121	2.22406	0.0130721	0.0431508	-0.525342	1	ACTR1A	ACTR1A
53	25963	3.70161	0.000107116	0.000996364	-0.52448	1	TMEM87A	TMEM87A
160	8473	2.29861	0.0107635	0.037231	-0.52232	1	OGT	OGT
24	155061	2.67208	0.00376912	0.0164709	-0.5199	1	ZNF746	ZNF746
130	646450	2.81632	0.00242886	0.0116924	-0.519746	1	ARIH2OS	ARIH2OS
143	7455	2.63122	0.00425399	0.0181035	-0.516615	1	ZAN	ZAN
122	57642	2.9716	0.00148124	0.00792507	-0.516526	1	COL20A1	COL20A1
66	3108	2.74446	0.0030305	0.0139005	-0.51524	1	HLA-DMA	HLA-DMA
72	3688	2.15611	0.0155377	0.0494435	-0.513702	1	ITGB1	ITGB1
119	57142	2.54766	0.00542243	0.0218338	-0.513466	1	RTN4	RTN4
112	55718	4.78884	8.3874e-07	2.45602e-05	-0.51286	1	POLR3E	POLR3E
85	4796	2.24697	0.0123209	0.0411601	-0.512189	1	TONSL	TONSL
156	81894	2.58638	0.00484951	0.0200206	-0.51121	1	SLC25A28	SLC25A28
139	7247	3.11427	0.000922011	0.00545585	-0.510329	1	TSN	TSN
25	160335	2.8527	0.00216749	0.0107422	-0.506396	1	TMTC2	TMTC2
101	5216	2.66353	0.00386626	0.0168059	-0.504957	1	PFN1	PFN1
90	51094	2.60604	0.00457975	0.0191717	-0.502687	1	ADIPOR1	ADIPOR1
29	183	2.50269	0.00616274	0.024144	-0.500522	1	AGT	AGT
131	64750	4.10208	2.04726e-05	0.0002799	0.500956	1	SMURF2	SMURF2
38	23032	2.5025	0.00616606	0.024153	0.500981	1	USP33	USP33
102	5325	2.20539	0.0137132	0.0448298	0.504708	1	PLAGL1	PLAGL1
157	8404	2.18895	0.0143001	0.0463585	0.504831	1	SPARCL1	SPARCL1
63	2932	3.14164	0.000840025	0.00507363	0.505487	1	GSK3B	GSK3B
62	2870	3.3881	0.000351898	0.00255526	0.506411	1	GRK6	GRK6
141	7336	2.55626	0.00529016	0.0213972	0.508796	1	UBE2V2	UBE2V2
44	23534	3.2264	0.0006268	0.00401985	0.508904	1	TNPO3	TNPO3
58	27010	2.42266	0.00770366	0.0287937	0.509374	1	TPK1	TPK1
116	56603	2.54387	0.00548165	0.0220304	0.510568	1	CYP26B1	CYP26B1
41	23256	3.06633	0.00108352	0.00617818	0.511845	1	SCFD1	SCFD1
105	545	2.35606	0.00923486	0.0329899	0.514316	1	ATR	ATR
57	26974	3.61846	0.000148183	0.00129282	0.516971	1	ZNF285	ZNF285
135	6596	2.50532	0.00611709	0.0240131	0.517359	1	HLTF	HLTF
71	344558	2.78742	0.00265644	0.0125473	0.519599	1	SH3RF3	SH3RF3
126	613212	2.68405	0.00363683	0.0160538	0.520927	1	CTXN3	CTXN3
104	54432	2.50451	0.00613104	0.0240481	0.535494	1	YIPF1	YIPF1
170	9541	4.14592	1.69223e-05	0.000240308	0.537116	1	CIR1	CIR1
117	56681	2.54248	0.00550341	0.0220998	0.541664	1	SAR1A	SAR1A
132	64839	2.53708	0.0055891	0.0223775	0.544873	1	FBXL17	FBXL17
30	202181	3.74008	9.19791e-05	0.000885565	0.553795	1	LOC202181	LOC202181
18	1258	3.38997	0.000349507	0.00254225	0.554574	1	CNGB1	CNGB1
73	3706	4.18457	1.42854e-05	0.000211276	0.558143	1	ITPKA	ITPKA
94	51430	3.2438	0.000589731	0.00382097	0.559739	1	SUCO	SUCO
120	5718	2.61722	0.00443244	0.0187094	0.56241	1	PSMD12	PSMD12
80	400120	2.43393	0.00746798	0.02812	0.564368	1	SERTM1	SERTM1
149	79744	4.1658	1.55128e-05	0.000225008	0.567779	1	ZNF419	ZNF419
60	273	2.17004	0.015002	0.0481393	0.568646	1	AMPH	AMPH
166	908	3.33148	0.000431934	0.00299119	0.568947	1	CCT6A	CCT6A
33	219844	2.75787	0.00290901	0.0134677	0.568969	1	HYLS1	HYLS1
121	57415	2.1755	0.0147964	0.0476104	0.569484	1	C3orf14	C3orf14
98	51760	2.91241	0.00179327	0.00922036	0.570334	1	SYT17	SYT17
99	51761	2.70408	0.00342472	0.0153292	0.570471	1	ATP8A2	ATP8A2
81	4482	2.45445	0.00705494	0.0268244	0.571653	1	MSRA	MSRA
129	64426	2.77548	0.00275601	0.0129117	0.574075	1	SUDS3	SUDS3
106	5500	2.49517	0.0062949	0.0245464	0.577204	1	PPP1CB	PPP1CB
150	7978	3.30556	0.000473929	0.00320596	0.581417	1	MTERF1	MTERF1
51	25758	2.33765	0.00970267	0.0342625	0.58226	1	KIAA1549L	KIAA1549L
91	51100	3.64835	0.000131967	0.00117821	0.586646	1	SH3GLB1	SH3GLB1
154	80139	2.50542	0.00611532	0.0240107	0.588019	1	ZNF703	ZNF703
10	10762	4.39561	5.52319e-06	0.000102833	0.590052	1	NUP50	NUP50
27	166378	4.34072	7.10073e-06	0.000123393	0.592543	1	SPATA5	SPATA5
133	654466	2.86439	0.00208904	0.0104353	0.597685	1	FGF7P3	FGF7P3
55	26263	2.47909	0.00658586	0.0254472	0.597985	1	FBXO22	FBXO22
31	203197	2.19647	0.0140292	0.0456197	0.600965	1	TMEM268	TMEM268
115	5611	3.15844	0.000793079	0.00485415	0.602981	1	DNAJC3	DNAJC3
175	9831	4.34458	6.97706e-06	0.000122154	0.60484	1	ZNF623	ZNF623
93	51335	3.08952	0.0010024	0.00582667	0.606773	1	NGRN	NGRN
16	121256	3.20529	0.000674634	0.0042553	0.61076	1	TMEM132D	TMEM132D
127	6137	2.63088	0.00425817	0.018118	0.611457	1	RPL13	RPL13
2	1010	3.32306	0.000445179	0.00306749	0.623081	1	CDH12	CDH12
40	23231	2.2314	0.0128273	0.0425051	0.631113	1	SEL1L3	SEL1L3
48	2554	2.40459	0.00809538	0.0298902	0.639752	1	GABRA1	GABRA1
114	5597	2.27073	0.0115818	0.0392473	0.647438	1	MAPK6	MAPK6
7	10694	3.71319	0.000102333	0.00096223	0.649844	1	CCT8	CCT8
158	84516	2.75321	0.00295069	0.0136093	0.66102	1	DCTN5	DCTN5
173	9678	2.51404	0.0059678	0.0235503	0.66824	1	PHF14	PHF14
68	337876	2.36901	0.00891785	0.0321604	0.690375	1	CHSY3	CHSY3
146	7559	4.1248	1.85525e-05	0.000258032	0.695035	1	ZNF12	ZNF12
148	79624	2.22967	0.0128847	0.0426408	0.697977	1	ARMT1	ARMT1
92	5126	2.30671	0.0105355	0.0365724	0.70256	1	PCSK2	PCSK2
36	222865	2.35722	0.00920624	0.0329381	0.708999	1	TMEM130	TMEM130
49	2566	2.7835	0.00268877	0.0126692	0.713077	1	GABRG2	GABRG2
22	151009	3.45451	0.000275649	0.00208867	0.717741	1	LINC01106	LINC01106
20	139341	2.51637	0.00592848	0.0234387	0.724259	1	FUNDC1	FUNDC1
136	65997	2.29137	0.0109711	0.0377868	0.72616	1	RASL11B	RASL11B
9	10740	2.41026	0.0079705	0.0295357	0.732033	1	RFPL1S	RFPL1S
169	9472	3.12593	0.000886206	0.005295	0.736175	1	AKAP6	AKAP6
162	84955	2.37172	0.0088528	0.0319913	0.743976	1	NUDCD1	NUDCD1
138	6925	3.48599	0.000245158	0.00190844	0.759078	1	TCF4	TCF4
54	26049	3.32118	0.000448181	0.0030809	0.771632	1	FAM169A	FAM169A
52	25945	3.1408	0.000842439	0.00508295	0.774663	1	NECTIN3	NECTIN3
76	3785	2.69597	0.00350922	0.015611	0.785938	1	KCNQ2	KCNQ2
50	256714	2.25339	0.0121173	0.0406255	0.795256	1	MAP7D2	MAP7D2
86	490	2.91781	0.00176248	0.00910016	0.805719	1	ATP2B1	ATP2B1
42	23312	2.36112	0.00910993	0.0326887	0.834282	1	DMXL2	DMXL2
107	55081	2.99584	0.00136843	0.00743399	0.852161	1	IFT57	IFT57
23	151354	2.22488	0.0130446	0.0430784	0.858157	1	LRATD1	LRATD1
28	168451	3.57882	0.000172575	0.00145979	0.874155	1	THAP5	THAP5
79	389792	2.43144	0.00751938	0.0282725	0.876896	1	IER5L	IER5L
8	10725	3.96067	3.73704e-05	0.000441819	0.880825	1	NFAT5	NFAT5
43	23376	3.48764	0.000243656	0.00190055	0.90871	1	UFL1	UFL1
21	148808	2.59171	0.00477502	0.0197833	0.909036	1	MFSD4A	MFSD4A
78	3897	2.84029	0.0022536	0.0110562	0.911055	1	L1CAM	L1CAM
47	253152	2.36644	0.00898005	0.032357	0.999705	1	EPHX4	EPHX4
109	55359	2.77574	0.00275378	0.0129052	1.03193	1	STYK1	STYK1
39	23112	2.65578	0.00395623	0.0170992	1.03442	1	TNRC6B	TNRC6B
56	26575	2.89829	0.00187603	0.00955612	1.04221	1	RGS17	RGS17
108	55212	3.50781	0.000225902	0.00178655	1.0892	1	BBS7	BBS7
